# Supplementary material for: Time-course ATAC-seq and RNA-seq analysis of porcine synovium-derived mesenchymal stem cells under in vitro osteogenic induction
Source: Epigenetics Chromatin. 2026 Apr 1;19:17. doi: 10.1186/s13072-026-00668-z (PMC13085624; doi:10.1186/s13072-026-00668-z)
Supplement: Supplementary file 1 — Supplementary Material 1. Table S1: Summary statistics for RNA-seq and ATAC-seq data. Table S2: Differentially expressed genes (DEGs) in osteogenic-induced vs. control SMSCs at day 7, 14, and 21. Table S3: Differentially expressed genes (DEGs) in GS vs. GL SMSCs at days 0, 7, 14, and 21 of osteogenic induction. Table S4: Top 10 GO and KEGG enriched terms (ranked by fold enrichment) of Differentially expressed genes (DEGs) and differentially accessible regions (DARs) in osteogenic-induced vs. control SMSCs at days 7, 14, and 21. Table S5: GO and KEGG enriched terms of differentially expressed genes (DEGs) and differentially accessible regions (DARs) in GS vs. GL SMSCs at days 7, 14, and 21 of osteogenic induction. Table S6: Differentially accessible regions (DARs) in osteogenic-induced Vs. control SMSCs at days 7, 14, and 21. Table S7: Differentially accessible regions (DARs) in GS vs. GL SMSCs at days 0, 7, 14, and 21 of osteogenic induction. Table S8: Pearson correlations between genes and its corresponding promoter peaks [file 13072_2026_668_MOESM1_ESM.xlsx]

## Sheet: S1
Table S1: Summary statistics for RNA-seq and ATAC-seq data.
Summary statistics for RNA-seq data							Summary statistics for ATAC-seq data
Sample_name	Sequencing_id	RNA_concentration (ng/μl)	RIN_from_Bioanalyzer	Total_reads	Mapping_rate		Sample_name	Sequencing_id	Total_reads	Mapping_rate	Total_peaks	TSS_enrichment	FRiP_score
GS_Con_D0_R1	GS1_d0	136.5	8.9	24106169	0.9783		GS_Con_D0_R1	GS_Con_D00_N1	39816188	0.93879	87198	5.79	0.55184
GS_Con_D7_R1	GS1-con_d7	193.9	9.5	26265532	0.9751		GS_Con_D7_R1	GS_Con_D07_N1-1	51226366	0.94243	94691	5.47	0.542099
GS_Con_D14_R1	GS1-con_d14	160	8.8	26179156	0.9707		GS_Con_D14_R1	GS_Con_D14_N1-2	47440208	0.93367	88004	6.819	0.538626
GS_Con_D21_R1	GS1-con_d21	193.1	9.3	27337160	0.9777		GS_Con_D21_R1	GS_Con_D21_N1-2	40765878	0.92251	76210	6.096	0.385574
GS_Ost_D7_R1	GS1-ost_d7	278.1	8.5	26661859	0.9739		GS_Ost_D7_R1	GS_Ost_D07_N1	52750578	0.9536	98014	5.128	0.565495
GS_Ost_D14_R1	GS1-ost_d14	160.4	8.3	27987017	0.9715		GS_Ost_D14_R1	GS_Ost_D14_N1	58327576	0.92852	73465	5.459	0.42822
GS_Ost_D21_R1	GS1-ost_d21	181.1	8.6	23160478	0.978		GS_Ost_D21_R1	GS_Ost_D21_N1-2	37467640	0.92397	68049	6.52	0.475982
GS_Con_D0_R2	GS2_d0	54.2	8.1	25418906	0.9788		GS_Con_D0_R2	GS_Con_D00_N2	47302862	0.92523	82569	6.183	0.510319
GS_Con_D7_R2	GS2-con_d7	167.6	9.3	26156844	0.9771		GS_Con_D7_R2	GS_Con_D07_N2	38937850	0.9268	79057	6.315	0.482675
GS_Con_D14_R2	GS2-con_d14	164.2	9.6	26112672	0.9769		GS_Con_D14_R2	GS_Con_D14_N2	41432372	0.92703	86813	4.917	0.394816
GS_Con_D21_R2	GS2-con_d21	186.6	9.5	26588476	0.9785		GS_Con_D21_R2	GS_Con_D21_N2	57795854	0.92511	89010	4.68	0.341303
GS_Ost_D7_R2	GS2-ost_d7	125.3	9.4	26913104	0.9773		GS_Ost_D7_R2	GS_Ost_D07_N2-2	41997278	0.92961	75240	6.419	0.488137
GS_Ost_D14_R2	GS2-ost_d14	78.1	9.2	27273043	0.977		GS_Ost_D14_R2	GS_Ost_D14_N2	39546228	0.8571	68071	5.234	0.415974
GS_Ost_D21_R2	GS2-ost_d21	110.8	9.4	31530094	0.9781		GS_Ost_D21_R2	GS_Ost_D21_N2	57051086	0.91321	73363	5.968	0.35844
GL_Con_D0_R1	GL1_d0	173.2	9	23422846	0.9814		GL_Con_D0_R1	GL_Con_D00_N1-2	41978974	0.93414	87506	6.021	0.522192
GL_Con_D7_R1	GL1-con_d7	262.7	9.3	30051150	0.978		GL_Con_D7_R1	GL_Con_D07_N1	73938490	0.92772	93296	6.028	0.453599
GL_Con_D14_R1	GL1-con_d14	203.3	9	30683012	0.98		GL_Con_D14_R1	GL_Con_D14_N1	43843118	0.92592	87152	5.999	0.462892
GL_Con_D21_R1	GL1-con_d21	245.2	8.7	25363798	0.9791		GL_Con_D21_R1	GL_Con_D21_N1	48117026	0.90219	67241	5.555	0.251559
GL_Ost_D7_R1	GL1-ost_d7	440.3	9.1	29860444	0.9721		GL_Ost_D7_R1	GL_Ost_D07_N1	47866376	0.94187	90983	6.167	0.560705
GL_Ost_D14_R1	GL1-ost_d14	100.1	8.4	25792932	0.978		GL_Ost_D14_R1	GL_Ost_D14_N1	54601014	0.90743	80096	5.911	0.475474
GL_Ost_D21_R1	GL1-ost_d21	288	8.7	27191423	0.9768		GL_Ost_D21_R1	GL_Ost_D21_N1	48226742	0.93026	78599	4.557	0.417898
GL_Con_D0_R2	GL2_d0	103.7	9.3	27801576	0.98		GL_Con_D0_R2	GL_Con_D00_N2	43596496	0.94158	80343	5.18	0.43423
GL_Con_D7_R2	GL2-con_d7	199	9.7	27980586	0.9809		GL_Con_D7_R2	GL_Con_D07_N2-1	55103434	0.94045	88589	5.055	0.434656
GL_Con_D14_R2	GL2-con_d14	228.7	9.9	26628246	0.98		GL_Con_D14_R2	GL_Con_D14_N2	57485560	0.92343	89418	5.562	0.392739
GL_Con_D21_R2	GL2-con_d21	278.5	9.9	24555115	0.9798		GL_Con_D21_R2	GL_Con_D21_N2	62487452	0.91292	71860	4.405	0.199929
GL_Ost_D7_R2	GL2-ost_d7	283.9	9.4	28099404	0.9808		GL_Ost_D7_R2	GL_Ost_D07_N2	54290306	0.94024	91344	5.968	0.493777
GL_Ost_D14_R2	GL2-ost_d14	125.5	9.1	26239700	0.979		GL_Ost_D14_R2	GL_Ost_D14_N2-2	41050174	0.91456	74266	7.419	0.554224
GL_Ost_D21_R2	GL2-ost_d21	146.3	9.4	27972145	0.9783		GL_Ost_D21_R2	GL_Ost_D21_N2	56584236	0.90779	77610	6.428	0.416373

## Sheet: S2
Table S2: Differentially expressed genes (DEGs) in osteogenic-induced vs. control SMSCs at day 7, 14, and 21
Ensemble_id	external_gene_name	D7_log2FoldChange	D7_padj	D14_log2FoldChange	D14_padj	D21_log2FoldChange	D21_padj
ENSSSCG00000000002	GTSE1	-6.16731	6.18274e-07	1.93405	0.132313	-1.25798	0.33973
ENSSSCG00000000003	TTC38	1.05632	0.00046576	0.670505	0.0319681	1.43216	9.02919e-07
ENSSSCG00000000006	PPARA	1.95596	1.30433e-09	1.31335	6.57062e-05	1.62015	4.58574e-07
ENSSSCG00000000007	TRMU	0.990764	0.00739344	0.409189	0.312266	0.558022	0.149408
ENSSSCG00000000010	FBLN1	-9.16278	5.91583e-44	-10.5438	3.71713e-60	-7.90824	7.64946e-37
ENSSSCG00000000014	FAM118A	-0.854042	0.00432398	-0.601176	0.0525385	-0.924491	0.00166169
ENSSSCG00000000018	KIAA0930	-0.186764	0.42468	0.647314	0.00172852	0.380624	0.0726069
ENSSSCG00000000022	RTL6	0.612818	0.00869913	0.547516	0.0205458	0.964748	1.47842e-05
ENSSSCG00000000029	SCUBE1	4.85749	7.77332e-07	0.20102	0.879977	1.43558	0.181131
ENSSSCG00000000031	MCAT	0.528024	0.144488	1.20758	0.000402224	1.30256	8.93858e-05
ENSSSCG00000000033	TSPO	-0.555982	0.209593	0.0581714	0.915206	1.58356	7.33006e-05
ENSSSCG00000000035	TTLL1	-2.1801	4.06783e-06	-1.63652	0.000729554	-1.67745	0.000471882
ENSSSCG00000000036	PACSIN2	0.965955	1.87222e-06	1.80472	3.0799e-20	1.59139	4.38227e-16
ENSSSCG00000000037	ARFGAP3	-0.564299	0.0018479	-0.56612	0.00184888	-0.539492	0.00267243
ENSSSCG00000000039	POLDIP3	0.13826	0.443873	0.63052	5.01508e-05	0.751682	8.0066e-07
ENSSSCG00000000040	SEPTIN3	-6.65704	4.44896e-27	-12.4021	2.21912e-45	-12.3372	8.76712e-43
ENSSSCG00000000050	NAGA	0.826081	0.00445459	0.151849	0.659719	0.442567	0.142279
ENSSSCG00000000059	XRCC6	-0.305703	0.21423	-0.900167	5.89392e-05	-0.708992	0.00168816
ENSSSCG00000000062	CSDC2	-3.24847	1.89044e-06	-1.31689	0.0566103	-3.8317	3.25384e-08
ENSSSCG00000000064	ACO2	0.27749	0.232288	0.677544	0.00153882	0.83781	5.56008e-05
ENSSSCG00000000066	L3MBTL2	0.409303	0.0591941	0.581385	0.00587315	0.955182	1.53416e-06
ENSSSCG00000000068	EP300	0.528879	0.10691	0.6945	0.0303922	1.07163	0.000427605
ENSSSCG00000000071	ST13	0.772619	0.00675592	0.651526	0.0250269	0.750759	0.00770044
ENSSSCG00000000072	SLC25A17	2.01328	3.83433e-11	0.605809	0.0710873	0.805516	0.0119478
ENSSSCG00000000074	MCHR1	8.51827	1.69956e-22	1.79318	0.0555554	2.92856	0.000714023
ENSSSCG00000000076	SGSM3	1.10687	7.1364e-05	0.715339	0.0131379	1.05468	0.000129698
ENSSSCG00000000077	ADSL	0.979244	2.20396e-06	0.79658	0.000127893	1.04897	2.79028e-07
ENSSSCG00000000078	TNRC6B	1.61517	1.94588e-06	0.94185	0.00820043	0.600064	0.0974274
ENSSSCG00000000091		-2.38304	7.14209e-06	-3.22124	4.87457e-10	-2.29066	1.3106e-05
ENSSSCG00000000092	NPTXR	-1.62687	0.00282925	-2.92645	4.08636e-08	-3.94352	1.99271e-12
ENSSSCG00000000094	SUN2	2.32131	1.10478e-26	2.51261	2.03196e-31	3.80286	1.85252e-71
ENSSSCG00000000095	GTPBP1	1.12661	5.51076e-13	1.28184	6.10132e-17	1.42116	5.6727e-21
ENSSSCG00000000097	TOMM22	-0.719729	0.0044964	-0.0686722	0.829761	0.158814	0.580898
ENSSSCG00000000105	KDELR3	-1.78845	1.61174e-06	-1.60005	2.15048e-05	-2.20691	1.8417e-09
ENSSSCG00000000107	CSNK1E	-0.0068237	0.980913	0.712204	0.000319284	0.906742	2.37568e-06
ENSSSCG00000000108	TMEM184B	-0.519017	0.189424	-0.911081	0.0156208	-1.23185	0.000662669
ENSSSCG00000000110	PLA2G6	-0.162575	0.613602	-1.50702	1.04647e-08	-0.691625	0.0115656
ENSSSCG00000000114	PICK1	-1.01624	0.0017363	-0.0260465	0.949699	0.480399	0.126299
ENSSSCG00000000116	POLR2F	-0.0235433	0.950484	0.253528	0.41379	0.853937	0.00152552
ENSSSCG00000000117	C22orf23	-1.65611	0.033321	-1.8698	0.0152478	-4.23708	3.49329e-05
ENSSSCG00000000118	MICALL1	-0.836391	0.0332623	-1.18218	0.00206339	-0.880392	0.0228777
ENSSSCG00000000120	ANKRD54	0.515936	0.0279112	0.367525	0.13561	0.645198	0.00499145
ENSSSCG00000000133	TST	2.72443	2.15688e-11	1.92988	2.43748e-06	2.72157	7.45996e-12
ENSSSCG00000000135	KCTD17	-1.17608	6.5314e-07	-1.87844	7.66433e-16	-1.64608	3.3409e-12
ENSSSCG00000000141	EIF3D	0.933424	0.000307007	0.937946	0.000292157	1.03911	4.30616e-05
ENSSSCG00000000142	FOXRED2	2.22377	1.15628e-12	2.9325	1.2705e-21	3.31639	1.05488e-27
ENSSSCG00000000146	MYH11	0.26751	0.867213	5.56536	7.11045e-06	1.82167	0.174799
ENSSSCG00000000148		-1.23986	0.113664	-2.51424	0.000999449	-2.44065	0.00151187
ENSSSCG00000000151		12.3968	2.57918e-05	6.31647	0.00367273	8.18808	7.55018e-05
ENSSSCG00000000152	RBFOX2	-0.281846	0.203771	-0.583535	0.00484921	-0.392147	0.062768
ENSSSCG00000000167	RIC8B	0.906833	0.00200323	0.370611	0.248406	0.0666183	0.854259
ENSSSCG00000000171	CKAP4	-2.29447	0.000136783	-2.22086	0.000243744	-3.13343	9.21762e-08
ENSSSCG00000000175	ADCY6	0.609219	0.0129759	0.79787	0.000916306	0.550526	0.0242419
ENSSSCG00000000176	DDX23	-0.115082	0.568313	0.167167	0.386434	0.502843	0.00289177
ENSSSCG00000000182	WNT10B	-2.34848	0.0576485	-2.88443	0.0172386	-3.90938	0.00400852
ENSSSCG00000000189	LMBR1L	1.33802	0.000171529	1.0746	0.00297339	1.51786	1.61158e-05
ENSSSCG00000000190	TUBA1B	-4.73475	1.41774e-32	-0.624821	0.175391	-2.35465	7.44083e-09
ENSSSCG00000000194		-4.07242	1.16252e-22	-0.537016	0.262633	-2.56724	8.67943e-10
ENSSSCG00000000199	SPATS2	-1.2987	1.69715e-08	-2.02027	7.71079e-19	-2.16276	3.42376e-21
ENSSSCG00000000202	MCRS1	-0.883251	0.00352748	-0.470665	0.145516	-0.139558	0.692764
ENSSSCG00000000203	KCNH3	-0.587471	0.594514	-4.00215	3.83861e-05	-4.10504	2.31093e-05
ENSSSCG00000000204	PRPF40B	1.23204	0.00173345	-0.0827972	0.871699	-0.215461	0.641726
ENSSSCG00000000211	AQP5	5.49499	4.52029e-05	2.79253	0.0657421	3.832	0.0704103
ENSSSCG00000000214	GPD1	4.36064	0.00366903	1.23717	0.466512	1.13279	0.495113
ENSSSCG00000000215	SMARCD1	0.340385	0.098164	0.388833	0.0548823	0.686111	0.000293233
ENSSSCG00000000217	RACGAP1	-4.22926	5.20583e-08	0.22603	0.824434	-0.948808	0.272685
ENSSSCG00000000232	ACVRL1	0.00414472	0.993232	-0.593428	0.0836	0.985417	0.00215594
ENSSSCG00000000233	ACVR1B	0.606833	0.00948693	1.36829	4.87457e-10	1.30411	1.8464e-09
ENSSSCG00000000259	CSAD	1.90577	0.000333847	-1.76306	0.00104316	-0.676259	0.237972
ENSSSCG00000000261	IGFBP6	-3.62446	0.000101431	-4.19607	5.86399e-06	-3.70713	5.92411e-05
ENSSSCG00000000263	TNS2	1.55653	5.31743e-07	1.3534	1.56268e-05	2.11059	3.49821e-12
ENSSSCG00000000265	ESPL1	-3.78333	3.43046e-05	0.845981	0.418601	-0.467408	0.666215
ENSSSCG00000000267	PFDN5	-0.469142	0.125858	-1.13346	6.7619e-05	-0.936609	0.0010234
ENSSSCG00000000268	AAAS	-2.77256	4.68896e-18	-1.11828	0.000677802	-1.96722	9.43498e-10
ENSSSCG00000000272	SP1	0.694184	0.000924902	0.67724	0.00125746	0.662986	0.00134499
ENSSSCG00000000274	PCBP2	0.37	0.0242188	0.198112	0.260339	0.563901	0.000325849
ENSSSCG00000000275	MAP3K12	-0.59534	0.0855321	-2.17538	4.70366e-12	-1.95028	8.38645e-10
ENSSSCG00000000276	TARBP2	0.218528	0.454424	0.556939	0.0355306	0.78426	0.00182374
ENSSSCG00000000288	HNRNPA1	-0.478139	0.117932	-1.15778	4.47048e-05	-1.5699	1.28264e-08
ENSSSCG00000000289	NFE2	8.98429	1.29647e-14	1.79744	0.112345	5.87921	2.45641e-08
ENSSSCG00000000290	COPZ1	-0.98357	5.01485e-07	-0.324086	0.133465	-0.069499	0.773185
ENSSSCG00000000292	ZNF385A	2.12909	5.69808e-10	2.2492	1.94884e-11	2.42006	1.53671e-13
ENSSSCG00000000293	ITGA5	1.49062	0.000942495	3.85122	1.41543e-19	3.57001	5.213e-17
ENSSSCG00000000363	GDF11	-2.46284	5.41064e-19	-2.95049	2.30606e-26	-2.66849	2.027e-21
ENSSSCG00000000365	ORMDL2	0.645994	0.0556656	0.961736	0.00301604	1.41124	5.73717e-06
ENSSSCG00000000366	DNAJC14	0.427686	0.00194859	0.646406	1.22098e-06	0.845613	6.69914e-11
ENSSSCG00000000367		0.638958	0.0100782	0.406787	0.116624	0.998992	2.4514e-05
ENSSSCG00000000370	DGKA	-0.392667	0.190427	-1.08307	7.19394e-05	-0.645738	0.0233057
ENSSSCG00000000376	SUOX	1.72052	1.49781e-06	1.06987	0.00355916	1.93348	2.33384e-08
ENSSSCG00000000379	ESYT1	0.0590622	0.887553	1.14347	0.00043182	1.50345	1.86709e-06
ENSSSCG00000000382	SMARCC2	0.62297	0.00145939	0.424792	0.0364851	0.96661	2.77765e-07
ENSSSCG00000000394	CNPY2	-1.02864	3.84764e-07	-1.85719	6.43295e-21	-1.12413	2.48055e-08
ENSSSCG00000000398	APOF	-5.90679	3.06486e-08	-2.99886	0.0017735	-4.8836	1.21249e-05
ENSSSCG00000000399	TIMELESS	-5.39851	1.34917e-18	-2.55181	2.51987e-05	-3.88567	1.61538e-10
ENSSSCG00000000403	BAZ2A	1.77654	1.26485e-08	1.37513	1.42798e-05	1.59865	2.82249e-07
ENSSSCG00000000406	PTGES3	-0.587799	0.00191454	-0.269204	0.188263	-0.0817819	0.713784
ENSSSCG00000000433	B4GALNT1	-2.00667	0.0312732	-1.43132	0.127727	-4.053	3.03469e-06
ENSSSCG00000000436	PIP4K2C	-0.389382	0.493995	-2.63647	4.55327e-08	-2.05537	1.80297e-05
ENSSSCG00000000437	ARHGAP9	-2.42785	0.0012112	-0.197895	0.831533	-0.119908	0.888555
ENSSSCG00000000439	KIF5A	0.897826	0.374941	-2.13293	0.0275787	-3.1759	0.00136181
ENSSSCG00000000443	GLI1	0.308756	0.878155	5.61771	0.000978487	3.86359	0.0228935
ENSSSCG00000000444	DCTN2	0.792461	8.36928e-06	0.45304	0.0154519	0.799683	6.19217e-06
ENSSSCG00000000449	DTX3	-1.32156	4.1682e-11	-1.19656	1.45293e-09	-0.695349	0.000587353
ENSSSCG00000000453	ATP23	-1.499	8.48848e-08	-0.999943	0.000445433	-1.07668	0.000158292
ENSSSCG00000000455	LRIG3	0.595919	0.110413	-1.73535	3.54551e-07	-1.45541	2.09592e-05
ENSSSCG00000000456	SLC16A7	3.21193	2.63845e-11	2.10679	1.91764e-05	1.90403	0.000103806
ENSSSCG00000000462	RXYLT1	-0.477608	0.122176	-0.804339	0.00730958	-1.17084	4.49072e-05
ENSSSCG00000000466	XPOT	-0.507217	0.0214085	-0.761041	0.000381077	-0.936697	7.46679e-06
ENSSSCG00000000473	TMBIM4	1.14289	1.27582e-07	1.38225	1.44141e-10	1.0372	1.88543e-06
ENSSSCG00000000475	IRAK3	1.65601	9.8658e-08	1.38712	1.11251e-05	0.960419	0.00260925
ENSSSCG00000000477	HELB	1.15738	0.0019384	0.561682	0.162518	0.538846	0.169926
ENSSSCG00000000478	GRIP1	-11.5953	1.63738e-09	-11.7692	5.18703e-09	-16.2297	6.36677e-13
ENSSSCG00000000483	MDM1	-1.13483	0.0302123	-1.74147	0.000680219	-2.2268	1.65145e-05
ENSSSCG00000000486	NUP107	-0.894498	8.42277e-06	0.019961	0.939916	-0.351553	0.0924514
ENSSSCG00000000487	SLC35E3	-3.22179	6.55368e-14	-2.65797	1.0499e-09	-3.25847	6.09339e-14
ENSSSCG00000000488	MDM2	-1.61721	2.7032e-09	-2.46392	2.98575e-20	-2.67512	9.9212e-24
ENSSSCG00000000492	LYZ	-0.738552	0.589711	2.97628	0.0125767	6.5922	1.08948e-10
ENSSSCG00000000496	CCT2	0.75084	0.000740209	0.977784	7.60559e-06	0.851374	9.58337e-05
ENSSSCG00000000502	CNOT2	0.751271	0.000240473	0.591778	0.00471824	0.26765	0.226288
ENSSSCG00000000504	PTPRB	-6.79034	8.68543e-17	-3.4856	2.42992e-05	-6.52631	3.62132e-14
ENSSSCG00000000510	TMEM19	0.115472	0.726077	-0.371986	0.210493	-0.716625	0.0090471
ENSSSCG00000000517	CAPS2	-2.4706	0.000858551	-3.71058	1.2755e-05	-5.32065	3.12352e-09
ENSSSCG00000000519	GLIPR1	3.67023	1.71827e-14	3.40066	1.34955e-12	3.03798	2.65498e-10
ENSSSCG00000000522	NAP1L1	0.0964216	0.770004	-0.336587	0.251661	-0.832267	0.00162195
ENSSSCG00000000531	BICD1	-0.182595	0.876922	3.51648	0.000132432	3.44384	0.000196129
ENSSSCG00000000536	ERGIC2	-0.57623	0.00354028	-0.928243	1.24217e-06	-1.33067	1.37329e-12
ENSSSCG00000000541	FAR2	-2.17535	1.40005e-08	-1.05297	0.00902534	-2.24915	7.15491e-09
ENSSSCG00000000545	KLHL42	-1.25079	2.45593e-09	-0.787178	0.000354227	-0.922146	2.47737e-05
ENSSSCG00000000549	PPFIBP1	-2.63754	1.16569e-17	-2.26864	2.32973e-13	-3.16346	3.49152e-25
ENSSSCG00000000551	BMAL2	0.388336	0.139543	-1.09944	5.16261e-06	-0.668205	0.00686351
ENSSSCG00000000553	TM7SF3	-1.00996	8.32684e-06	-2.3636	5.53413e-27	-2.41472	7.09728e-28
ENSSSCG00000000554	FGFR1OP2	-0.696294	0.0356239	-0.495033	0.153445	-0.871341	0.00712492
ENSSSCG00000000555	ITPR2	3.4617	4.9465e-14	2.90754	3.11413e-10	2.55065	3.2666e-08
ENSSSCG00000000559	RASSF8	-0.181952	0.663182	-0.80601	0.0256788	-1.82875	5.54359e-08
ENSSSCG00000000567	SOX5	3.00384	2.71729e-10	3.66661	3.73531e-15	3.48322	1.53678e-13
ENSSSCG00000000571	ABCC9	6.24395	1.56606e-69	5.50034	4.30041e-55	6.33939	3.195e-73
ENSSSCG00000000573	KCNJ8	4.22859	4.38027e-14	4.07064	2.55764e-14	4.81316	4.08268e-20
ENSSSCG00000000576		1.74154	0.000444546	1.30543	0.0105082	1.78235	0.000276512
ENSSSCG00000000579	GOLT1B	-2.14541	1.33889e-13	-1.36171	5.24983e-06	-1.88099	1.16289e-10
ENSSSCG00000000580	RECQL	-1.11983	8.91501e-06	-1.04503	4.25597e-05	-2.019	7.74412e-16
ENSSSCG00000000584	SLCO1A2	-4.59852	0.00455843	-3.56542	0.0336038	-1.33584	0.432517
ENSSSCG00000000588	PLEKHA5	1.25659	3.21449e-06	0.619422	0.0295156	0.934232	0.00055515
ENSSSCG00000000607	ART4	-8.31595	1.74152e-05	-4.55244	0.00417632	-10.1955	5.0557e-07
ENSSSCG00000000611		0.20167	0.395108	0.535594	0.0126623	0.658758	0.00145637
ENSSSCG00000000625	LRP6	0.196929	0.635376	-0.939495	0.00803801	-1.27398	0.000188051
ENSSSCG00000000633	YBX3	1.33026	2.31633e-10	1.54923	8.30258e-14	2.31807	5.78764e-30
ENSSSCG00000000634	STYK1	-6.23003	2.82222e-05	-2.85173	0.0252549	-5.88984	9.93455e-05
ENSSSCG00000000635		-1.52637	0.00103712	-0.800443	0.101187	-1.52303	0.00101123
ENSSSCG00000000645	GABARAPL1	2.26593	3.86333e-15	2.40143	5.38001e-17	3.40774	1.54322e-33
ENSSSCG00000000657		-4.10463	0.000818572	-2.52089	0.0217353	-1.19083	0.275309
ENSSSCG00000000660	A2M	1.62135	0.0400098	2.94936	6.94892e-05	0.777964	0.339255
ENSSSCG00000000661	PHC1	0.108034	0.716562	0.580508	0.0203064	0.870754	0.000255458
ENSSSCG00000000664	A2ML1	-1.93524	0.11751	-4.12233	0.00108252	-9.05626	4.25161e-05
ENSSSCG00000000665	RIMKLB	-4.19317	2.18716e-12	-3.06372	5.49621e-07	-6.09703	3.12667e-23
ENSSSCG00000000680	GPR162	-2.62893	0.0662661	-5.14199	0.00094727	-5.38205	0.00841334
ENSSSCG00000000682	GNB3	0.504585	0.586316	-3.19112	5.59591e-05	-3.44377	1.41843e-05
ENSSSCG00000000683	CDCA3	-5.15332	1.76255e-06	2.12637	0.062169	-0.735575	0.554994
ENSSSCG00000000684	USP5	-0.837882	0.000433827	-0.673042	0.00567561	-0.552975	0.0226799
ENSSSCG00000000685	TPI1	-2.15709	1.28805e-15	-2.19727	2.98108e-16	-1.19998	1.38731e-05
ENSSSCG00000000690	MLF2	-1.17518	3.23942e-07	-0.662939	0.00593791	-0.420701	0.0872595
ENSSSCG00000000693	NCAPD2	-1.80293	0.0014529	0.966674	0.110026	0.10112	0.886882
ENSSSCG00000000694	GAPDH	-2.37118	1.66173e-10	-2.16623	6.19169e-09	-1.69287	6.50047e-06
ENSSSCG00000000695	IFFO1	1.63824	1.02478e-07	0.274296	0.452355	0.509593	0.128055
ENSSSCG00000000700	ACRBP	3.06088	1.7913e-05	1.00442	0.219418	2.05548	0.00480839
ENSSSCG00000000703		3.32507	0.000496763	4.48662	1.06696e-06	4.57274	6.19182e-07
ENSSSCG00000000704	TAPBPL	-1.65404	9.18085e-11	-2.55006	4.28623e-24	-1.54433	1.22188e-09
ENSSSCG00000000706	LTBR	0.332963	0.240429	-0.696655	0.00882615	0.222434	0.442575
ENSSSCG00000000708	TNFRSF1A	0.126025	0.552545	-0.872173	7.87872e-07	-0.130007	0.524781
ENSSSCG00000000720	AKAP3	-1.13815	0.0312377	-1.40908	0.00679738	-1.79979	0.000519468
ENSSSCG00000000722	RAD51AP1	-4.7755	6.53687e-17	0.439326	0.514604	-1.63635	0.00593671
ENSSSCG00000000723	FERRY3	-0.203456	0.369838	-0.653463	0.0013564	-1.09143	2.7318e-08
ENSSSCG00000000730	PRMT8	-7.83344	0.00378671	-5.65141	0.00575911	-12.3057	1.27523e-06
ENSSSCG00000000734	TSPAN11	-5.19677	8.63915e-15	-4.71773	1.3084e-12	-2.49056	0.000255755
ENSSSCG00000000736	TEAD4	-2.84657	4.23649e-06	-1.78962	0.00531221	-2.6201	2.1819e-05
ENSSSCG00000000737	TULP3	-1.1943	8.56771e-06	-0.0964173	0.77785	-0.178677	0.56951
ENSSSCG00000000738	RHNO1	-2.77472	1.44718e-07	-0.783896	0.180673	-0.554511	0.348759
ENSSSCG00000000739	FOXM1	-7.55459	7.88878e-10	1.19577	0.375863	-1.10318	0.409205
ENSSSCG00000000743	FKBP4	1.41719	1.02952e-07	1.2854	1.53369e-06	1.4667	2.3225e-08
ENSSSCG00000000745	DDX11	-1.99284	3.82582e-05	-1.81604	0.000224699	-2.27928	2.49321e-06
ENSSSCG00000000746	WASHC1	0.492735	0.0198782	1.0472	1.43797e-07	1.38353	7.40816e-13
ENSSSCG00000000751	CCDC77	-2.11608	6.28604e-06	-0.915325	0.0670223	-1.94451	4.03924e-05
ENSSSCG00000000753	WNK1	-1.12935	3.13069e-09	-0.602187	0.00256633	-0.415596	0.0402313
ENSSSCG00000000754	RAD52	1.90409	2.77596e-12	1.93747	5.51507e-13	2.06288	4.64144e-14
ENSSSCG00000000755	ERC1	1.13527	0.00066314	1.70796	1.43503e-07	1.53436	2.21917e-06
ENSSSCG00000000757	ADIPOR2	1.42202	0.00104367	1.25169	0.00439065	1.3605	0.00152668
ENSSSCG00000000759	WNT5B	1.81344	9.20334e-06	3.17025	2.27966e-15	4.15748	1.55728e-25
ENSSSCG00000000764	HDHD5	1.2033	0.00639587	1.60323	0.000141556	2.12897	1.87071e-07
ENSSSCG00000000765	IL17RA	1.18303	1.99265e-06	1.27053	3.25974e-07	1.93627	9.57984e-16
ENSSSCG00000000766	CECR2	3.1865	2.26407e-07	2.45023	6.10856e-05	2.95169	7.4403e-07
ENSSSCG00000000770	MICAL3	1.1573	0.00172895	1.71608	1.80954e-06	1.45418	5.23634e-05
ENSSSCG00000000774	USP18	1.11114	0.17585	0.563503	0.527454	2.12333	0.00576136
ENSSSCG00000000778	CPNE8	1.57411	0.000494556	0.468248	0.357716	1.42548	0.00145803
ENSSSCG00000000779	KIF21A	-4.86302	3.13878e-17	-5.17794	6.93728e-19	-8.9668	2.59966e-27
ENSSSCG00000000781	ABCD2	-2.47918	0.208713	-7.13671	0.00204437	-9.58253	1.13524e-05
ENSSSCG00000000783	SLC2A13	-0.41548	0.132148	-0.764984	0.00372861	-1.18248	2.93164e-06
ENSSSCG00000000784	LRRK2	-0.732132	0.00434678	-0.0951842	0.762164	-0.685102	0.00687462
ENSSSCG00000000789	CNTN1	-2.73806	0.117174	-9.51666	4.58444e-06	-11.5535	6.56321e-09
ENSSSCG00000000798	TWF1	-0.615851	0.00235361	-0.598981	0.00342832	-1.2171	3.56877e-10
ENSSSCG00000000800	PUS7L	-0.531045	0.0574502	-0.948232	0.000452104	-1.34608	5.04996e-07
ENSSSCG00000000801	TMEM117	-1.5468	0.00133178	-2.12781	8.44442e-06	-2.63845	2.84085e-08
ENSSSCG00000000804	ANO6	0.455801	0.0308775	1.55041	1.19342e-15	1.37154	1.58456e-12
ENSSSCG00000000807	SLC38A1	-2.92564	1.29996e-05	0.522428	0.508926	-3.31125	1.01067e-06
ENSSSCG00000000810	AMIGO2	-0.386587	0.59893	3.66134	8.39286e-10	1.8711	0.00281422
ENSSSCG00000000837	CHST11	-2.26961	9.1681e-06	-1.71311	0.000996242	-1.38766	0.00854408
ENSSSCG00000000838	SLC41A2	-1.93696	3.13475e-06	-1.61741	0.000126081	-2.65444	7.0159e-11
ENSSSCG00000000839	ALDH1L2	-1.51648	1.48082e-05	-1.88851	4.75009e-08	-2.49676	1.81351e-13
ENSSSCG00000000841	APPL2	-1.61593	3.31512e-06	-0.967794	0.00768605	-0.625404	0.0914868
ENSSSCG00000000843	TXNRD1	-0.266839	0.577705	-1.73152	1.43765e-05	-2.0035	3.1914e-07
ENSSSCG00000000848	GLT8D2	2.69992	4.63833e-13	2.07287	4.32046e-08	2.09739	2.42399e-08
ENSSSCG00000000849	HSP90B1	-0.805515	0.00208874	-0.816111	0.00186903	-0.767939	0.00309336
ENSSSCG00000000853	NT5DC3	2.43913	1.28225e-06	-0.0866123	0.897815	-0.977198	0.0645974
ENSSSCG00000000857	IGF1	-1.38358	0.0383753	-5.71935	9.70982e-21	-5.207	1.49606e-17
ENSSSCG00000000859	PARPBP	-3.31001	1.57645e-08	-2.99448	2.43417e-07	-4.38185	1.0934e-13
ENSSSCG00000000860	NUP37	-1.40385	1.74992e-06	-1.76771	5.06397e-10	-1.56781	7.09546e-08
ENSSSCG00000000862	GNPTAB	-0.623988	0.0278374	-1.59217	1.81275e-09	-1.25706	2.45859e-06
ENSSSCG00000000864	CHPT1	1.2154	0.00302346	1.27118	0.00194895	1.69469	1.94044e-05
ENSSSCG00000000870	ARL1	-1.01424	9.30784e-10	-0.850096	4.15725e-07	-0.938087	1.52882e-08
ENSSSCG00000000884	APAF1	-0.286291	0.368911	-1.28879	3.40014e-06	-1.41389	2.48911e-07
ENSSSCG00000000887		-2.05138	0.00162463	-0.0178988	0.983644	0.51141	0.468109
ENSSSCG00000000890	NEDD1	-1.40524	7.88609e-07	-0.503518	0.109896	-1.03705	0.000419184
ENSSSCG00000000895	SNRPF	-2.74234	6.1478e-15	-1.43467	5.12675e-05	-2.21443	1.25156e-10
ENSSSCG00000000901	FGD6	-3.61916	2.73251e-09	0.711457	0.286287	-0.430508	0.539569
ENSSSCG00000000902	NR2C1	0.976135	0.0004058	0.897279	0.00112093	0.797757	0.00362765
ENSSSCG00000000905		-0.756608	0.00336312	-0.960332	0.000143431	-0.467186	0.0765968
ENSSSCG00000000906	TMCC3	0.870365	0.695884	4.62511	0.00712797	2.12576	0.252063
ENSSSCG00000000908	UBE2NL	-1.26841	1.04831e-07	-1.01102	2.95866e-05	-1.43005	1.29333e-09
ENSSSCG00000000910	CRADD	1.40455	0.0200569	1.01171	0.103772	1.53429	0.00985678
ENSSSCG00000000915	DCN	3.42664	5.59313e-21	0.938339	0.0183245	1.68583	6.91063e-06
ENSSSCG00000000916	LUM	4.50553	1.63519e-33	2.17735	1.61475e-08	2.66423	2.14164e-12
ENSSSCG00000000917	KERA	-1.9153	0.0316293	-7.68532	5.77891e-06	-6.59247	9.70606e-07
ENSSSCG00000000920	POC1B	-0.300481	0.402041	1.06334	0.000498571	1.20242	5.55952e-05
ENSSSCG00000000925	RLIG1	0.151987	0.587575	-0.469942	0.0591264	-1.03189	8.66639e-06
ENSSSCG00000000926	CEP290	-1.34645	0.0172857	-1.53123	0.00648061	-2.723	4.01463e-07
ENSSSCG00000000927	TMTC3	-0.925671	0.00527744	-0.469866	0.186078	-1.45223	5.68879e-06
ENSSSCG00000000934	LRRIQ1	-1.92795	0.241468	-2.90559	0.0683656	-6.4286	0.000356658
ENSSSCG00000000936	SLC6A15	-1.88919	0.00654282	-5.73602	1.05618e-14	-5.58924	5.69502e-14
ENSSSCG00000000939	ACSS3	2.01356	0.0018778	2.83768	6.82949e-06	2.99779	1.43383e-06
ENSSSCG00000000941	METTL25	-1.4565	0.00064847	-0.826276	0.0676556	-1.20729	0.00484482
ENSSSCG00000000950	E2F7	-8.31267	9.45169e-13	-0.484363	0.686108	-1.86586	0.0713517
ENSSSCG00000000951	CSRP2	-1.97612	0.00499647	-1.76032	0.0145794	-2.89058	2.90625e-05
ENSSSCG00000000952	ZDHHC17	0.569368	0.0194139	0.736922	0.00202343	0.194929	0.463267
ENSSSCG00000000958	DYRK2	-1.20854	7.59705e-06	-0.733424	0.00919412	-0.880345	0.00121031
ENSSSCG00000000965	NCAPH2	-0.687485	0.043339	0.724399	0.0327763	1.21554	0.000137657
ENSSSCG00000000968	SBF1	1.0278	4.28278e-05	0.837221	0.00107539	1.3981	1.12243e-08
ENSSSCG00000000970	PPP6R2	1.39966	2.98644e-07	0.700541	0.0153352	0.623855	0.0295313
ENSSSCG00000000971	HDAC10	1.40781	2.20346e-05	1.18365	0.000426685	1.44698	9.78109e-06
ENSSSCG00000000972	TUBGCP6	0.839719	0.00961618	0.98634	0.00203619	1.38943	6.50546e-06
ENSSSCG00000000974	TRABD	1.18067	0.000203239	0.497483	0.148128	1.19404	0.0001253
ENSSSCG00000000975	PANX2	-2.57069	2.92197e-06	-5.53587	2.12608e-24	-4.27975	1.1658e-15
ENSSSCG00000000983		-1.16744	0.584948	-8.0447	0.000815109	-3.26187	0.103203
ENSSSCG00000000997	PPP1R3G	-1.02684	0.462281	-2.67728	0.0399409	-4.95294	0.000217507
ENSSSCG00000000999	CDYL	0.695948	0.035376	0.565841	0.0987749	1.55874	4.70168e-07
ENSSSCG00000001004	SLC22A23	-2.45947	0.000474137	-2.27326	0.00182617	-2.25139	0.00104431
ENSSSCG00000001008	BPHL	-2.77362	8.30727e-15	-2.68825	2.57412e-14	-2.38634	1.81206e-11
ENSSSCG00000001010	WRNIP1	0.622343	0.00109373	0.472283	0.0159398	0.93229	3.79206e-07
ENSSSCG00000001011	SERPINB1	0.163525	0.699044	0.485037	0.203011	1.25671	0.000227308
ENSSSCG00000001021		1.98381	9.47316e-10	0.421836	0.250912	1.57953	8.68457e-07
ENSSSCG00000001022	SSR1	-0.929963	7.38882e-05	-0.789506	0.000919045	-1.03969	6.69859e-06
ENSSSCG00000001027	BMP6	-4.03151	0.0177397	-2.47161	0.0779676	-4.30804	0.00305775
ENSSSCG00000001036	TFAP2A	0.746814	0.154647	1.85585	0.000119382	1.47457	0.00284205
ENSSSCG00000001041	PAK1IP1	-0.866444	0.000523677	-0.412934	0.124218	-0.938525	0.000138612
ENSSSCG00000001042	MAK	4.23475	8.20781e-14	4.2994	3.23181e-14	4.44634	3.13844e-15
ENSSSCG00000001049	HIVEP1	1.65267	2.99096e-08	2.06911	1.36844e-12	2.28902	2.75711e-15
ENSSSCG00000001052	PHACTR1	2.41293	3.65547e-09	2.44528	1.47454e-09	2.16836	7.63378e-08
ENSSSCG00000001061	JARID2	-0.601348	0.148915	-1.06975	0.00649241	-1.03092	0.00792401
ENSSSCG00000001062	DTNBP1	-0.495759	0.049723	-0.710447	0.00377034	0.122449	0.665475
ENSSSCG00000001063	MYLIP	0.535242	0.337193	0.899755	0.0892057	2.53605	1.28028e-07
ENSSSCG00000001064	GMPR	-4.4823	5.15931e-07	-2.64364	0.00177951	1.58274	0.057896
ENSSSCG00000001068	CAP2	-5.19152	0.00822021	-7.75669	0.00156258	-9.57252	0.000337145
ENSSSCG00000001070	FAM8A1	0.937647	0.000290288	0.404239	0.151169	0.69575	0.00770932
ENSSSCG00000001073	TPMT	-2.35227	5.71634e-09	-2.85454	6.37587e-13	-2.45256	7.1881e-10
ENSSSCG00000001076	RNF144B	-2.50836	1.18747e-05	-1.26481	0.0314027	-2.60772	3.90362e-06
ENSSSCG00000001078	MBOAT1	3.06527	2.46956e-11	3.70241	4.41819e-16	3.94309	3.35116e-18
ENSSSCG00000001080	CDKAL1	-0.891404	0.00234813	-0.876827	0.00324463	-1.35715	2.63427e-06
ENSSSCG00000001090	ALDH5A1	-0.751042	0.306971	-1.77345	0.00855999	-1.84373	0.00498542
ENSSSCG00000001095	GMNN	-0.72429	0.019087	0.88867	0.00380788	0.511016	0.103273
ENSSSCG00000001099	CMAH	-9.42479	9.43716e-28	-10.9067	1.71326e-32	-10.7903	3.29072e-33
ENSSSCG00000001100	CARMIL1	0.477472	0.061125	0.333848	0.207333	0.888497	0.000183603
ENSSSCG00000001131		-4.5005	1.40059e-11	-5.46636	7.62262e-16	-5.19124	1.03371e-14
ENSSSCG00000001156	ZNF322	-0.254476	0.265141	-0.456906	0.034888	-0.978199	1.17938e-06
ENSSSCG00000001164	ZNF184	-0.757127	0.0121124	-0.201386	0.560849	-1.47047	4.34734e-07
ENSSSCG00000001206	ZSCAN26	-0.755039	0.0417654	-1.3017	0.000258459	-1.37793	9.04648e-05
ENSSSCG00000001229		-0.191387	0.800907	-1.92247	0.00163183	-0.940152	0.140224
ENSSSCG00000001242	GABBR1	-0.0211244	0.95388	-1.01331	0.000117066	-0.489403	0.0742995
ENSSSCG00000001341		1.6678	2.97776e-05	1.83307	4.02515e-06	2.72521	1.67571e-12
ENSSSCG00000001342	TRIM39	0.627449	0.0276498	0.961321	0.000404367	1.10171	3.92947e-05
ENSSSCG00000001347	PPP1R10	2.32725	3.2798e-12	1.00161	0.00459102	1.23628	0.000298119
ENSSSCG00000001372	GNL1	-1.16795	2.03344e-05	-1.16757	1.9939e-05	-0.998114	0.000252743
ENSSSCG00000001376	DHX16	0.563173	0.0337904	0.486962	0.0714449	0.69603	0.00624484
ENSSSCG00000001379	TUBB	-4.42	3.88386e-50	-1.63085	1.39574e-07	-3.13024	1.30555e-25
ENSSSCG00000001382	DDR1	0.138319	0.636364	0.639012	0.0115892	1.16249	1.2241e-06
ENSSSCG00000001384	VARS2	1.5715	3.6451e-06	0.735588	0.0407879	0.896676	0.00989175
ENSSSCG00000001391	CCHCR1	-1.69229	0.000147416	-1.0708	0.0201807	-1.29822	0.00387658
ENSSSCG00000001392	TCF19	-8.99764	6.43397e-24	-1.31099	0.151964	-3.24693	0.000107495
ENSSSCG00000001401	ATP6V1G2	-3.84741	1.96197e-07	-4.3845	5.08175e-09	-4.70895	1.50599e-09
ENSSSCG00000001402	NFKBIL1	0.698077	0.0109208	0.592103	0.0356498	1.32463	3.95328e-07
ENSSSCG00000001411	APOM	3.13145	1.22341e-05	2.80746	5.51031e-05	2.36686	0.00093105
ENSSSCG00000001413	GPANK1	0.97169	6.02496e-06	0.474258	0.0379257	0.880362	4.42939e-05
ENSSSCG00000001414	CSNK2B	-0.550477	0.00920513	0.17263	0.469036	0.660952	0.0012413
ENSSSCG00000001418	NEU1	0.648649	0.00624748	0.604573	0.0120051	1.06544	1.69226e-06
ENSSSCG00000001422	C2	3.2411	6.64356e-15	1.08176	0.0161258	3.15592	2.53019e-14
ENSSSCG00000001423	NELFE	-0.393255	0.139102	0.777598	0.00172034	1.14443	1.5883e-06
ENSSSCG00000001424	SKIC2	-0.0292019	0.933868	0.679992	0.0115623	1.40691	2.41481e-08
ENSSSCG00000001427	C4A	1.76681	0.00260489	-2.94789	1.98705e-07	1.10158	0.0676306
ENSSSCG00000001430	ATF6B	0.417645	0.00695393	0.351449	0.0259972	0.968845	2.26606e-11
ENSSSCG00000001433	PPT2	0.610063	0.00690361	0.877747	5.65441e-05	1.05947	9.42924e-07
ENSSSCG00000001435	AGPAT1	1.39318	7.58219e-16	1.13694	6.54537e-11	1.12536	9.19989e-11
ENSSSCG00000001436	RNF5	0.0385622	0.918512	0.996068	0.000408199	1.02839	0.000187446
ENSSSCG00000001438	PBX2	0.168936	0.371597	0.151086	0.426508	0.748045	3.87178e-06
ENSSSCG00000001455		-2.55438	0.538613	-5.37289	0.0687804	-6.90521	0.00692322
ENSSSCG00000001456		-2.28915	0.490937	-7.39321	0.000111341	-6.32403	5.07819e-05
ENSSSCG00000001457	SLA-DQB1	-2.67167	0.0959457	-3.26901	0.0192285	-4.41262	0.000292359
ENSSSCG00000001459	HLA-DOB	-5.38301	0.00160984	-2.98183	0.0559285	-5.19643	0.0138182
ENSSSCG00000001463	PSMB9	-2.99607	0.00342016	-5.21303	1.9445e-07	-2.76163	0.00597815
ENSSSCG00000001469	SLA-DMB	-7.16566	4.45913e-09	-5.11002	3.98881e-06	-3.89008	0.00026866
ENSSSCG00000001471	BRD2	0.137701	0.492064	0.514458	0.00338336	0.779108	3.59743e-06
ENSSSCG00000001475	SLC39A7	-1.31088	0.000167892	-1.59808	3.58911e-06	-1.58747	3.29011e-06
ENSSSCG00000001485	MLIP	1.96922	0.00123062	0.0500679	0.949481	0.236422	0.743828
ENSSSCG00000001488	GCLC	-1.21429	0.0020514	-2.56565	6.43402e-12	-2.16667	6.92695e-09
ENSSSCG00000001493	PRIM2	-1.87416	4.7189e-06	-0.587696	0.200474	-0.780823	0.0727768
ENSSSCG00000001503	B3GALT4	-0.084173	0.85466	0.294603	0.474378	0.948091	0.00829005
ENSSSCG00000001506	RGL2	-0.453835	0.0771176	0.605112	0.0157333	0.953035	6.0045e-05
ENSSSCG00000001509	DAXX	1.26533	6.20587e-07	1.1831	3.72022e-06	1.50344	1.87756e-09
ENSSSCG00000001510	KIFC1	-5.69517	1.03457e-07	0.827663	0.510096	-1.10624	0.353242
ENSSSCG00000001511	PHF1	0.295902	0.142679	0.414569	0.0328713	1.10028	4.63245e-10
ENSSSCG00000001513	SYNGAP1	-0.552665	0.202447	-1.5834	6.23311e-05	-0.660689	0.115052
ENSSSCG00000001517		3.09952	6.75612e-17	2.511	2.28935e-12	2.80879	5.6647e-15
ENSSSCG00000001518	ITPR3	1.96582	7.06615e-17	2.09442	3.52124e-19	2.37364	2.59318e-24
ENSSSCG00000001520	LEMD2	1.26825	9.5389e-06	0.999346	0.00064612	1.63896	4.95149e-09
ENSSSCG00000001531		-0.73575	0.00364243	-0.228769	0.421277	-0.0969256	0.743015
ENSSSCG00000001533	TAF11	0.30288	0.266491	0.295709	0.282375	0.717043	0.00347066
ENSSSCG00000001535	TCP11	-0.916315	0.106315	1.37677	0.00984463	1.34943	0.0129385
ENSSSCG00000001536	SCUBE3	3.6517	5.23723e-06	1.22662	0.137852	0.366181	0.690751
ENSSSCG00000001537	ZNF76	1.32253	3.56301e-05	0.388394	0.280093	0.284041	0.432753
ENSSSCG00000001549	FKBP5	8.64524	2.43904e-203	8.26461	4.84979e-186	8.41098	1.60251e-192
ENSSSCG00000001550	ARMC12	14.1779	1.09788e-40	10.779	2.51665e-71	10.6857	1.84824e-61
ENSSSCG00000001554	SRPK1	-0.881807	2.55096e-08	-0.974008	7.47727e-10	-1.21013	1.40073e-14
ENSSSCG00000001556	MAPK14	0.866405	0.00569748	0.961884	0.00202835	1.00312	0.00105835
ENSSSCG00000001562	KCTD20	0.122508	0.589828	-0.311142	0.132414	-0.682385	0.000310179
ENSSSCG00000001563	STK38	1.05475	0.00585862	-0.231111	0.606046	0.010381	0.982394
ENSSSCG00000001564	SRSF3	-2.89534	4.35449e-31	-1.82353	5.50629e-13	-2.28409	6.34527e-20
ENSSSCG00000001565	CDKN1A	-0.579093	0.076698	-2.25098	2.96719e-14	-1.90854	1.38388e-10
ENSSSCG00000001570	PI16	-6.03228	6.50705e-11	-10.5479	3.81692e-31	-11.1007	2.05667e-34
ENSSSCG00000001571	MTCH1	-0.765939	0.00100071	0.0129588	0.967128	0.205116	0.427725
ENSSSCG00000001573	PIM1	-0.299002	0.591345	3.46221	2.65378e-15	2.23055	3.50616e-07
ENSSSCG00000001577	TBC1D22B	-0.814025	0.00361082	-0.482821	0.107688	-0.277809	0.362062
ENSSSCG00000001578	RNF8	1.08548	0.000385036	0.307504	0.377285	0.676976	0.0287958
ENSSSCG00000001582	MDGA1	-3.8592	5.89037e-18	-7.03666	8.94349e-53	-7.75374	2.15819e-55
ENSSSCG00000001595	DAAM2	0.68803	0.222208	3.83995	5.92512e-15	3.13211	2.48647e-10
ENSSSCG00000001596	MOCS1	5.39885	3.40924e-77	4.57398	1.02135e-56	5.54949	3.17068e-83
ENSSSCG00000001611	NFYA	-0.505216	0.0710461	-0.772262	0.00405514	-1.03822	7.10904e-05
ENSSSCG00000001619	FOXP4	-1.22514	6.87901e-05	-0.047658	0.909466	0.261842	0.453829
ENSSSCG00000001620	MDFI	-3.41449	1.7195e-21	-3.46767	4.62353e-22	-2.76639	7.21799e-15
ENSSSCG00000001621	TFEB	-1.04266	0.00961759	-0.32421	0.470693	-0.299282	0.485662
ENSSSCG00000001624	FRS3	1.15985	0.00960788	0.947475	0.038097	1.57505	0.000393944
ENSSSCG00000001629	USP49	2.09111	0.000192513	1.27631	0.0244462	0.198406	0.767902
ENSSSCG00000001637	GUCA1B	1.34089	0.192807	5.16526	3.09494e-08	3.56043	0.000263054
ENSSSCG00000001639	TRERF1	-1.05486	0.00412682	-1.80032	3.31749e-07	-2.24802	1.09088e-10
ENSSSCG00000001641	UBR2	0.658492	0.00149533	0.679729	0.00101186	0.365654	0.088706
ENSSSCG00000001646	BICRAL	1.8616	2.71356e-15	1.9578	3.22323e-17	2.14681	1.6685e-20
ENSSSCG00000001651	CNPY3	1.22824	3.2344e-07	1.30978	3.25587e-08	1.78601	9.3395e-15
ENSSSCG00000001653	PEX6	0.991407	0.00119129	0.587898	0.069145	0.382188	0.247411
ENSSSCG00000001654	PPP2R5D	0.153616	0.320078	0.134809	0.390727	0.476046	0.000486735
ENSSSCG00000001655	MEA1	-0.971422	0.000216237	-0.363774	0.206854	-0.158796	0.603298
ENSSSCG00000001656	RRP36	0.487534	0.0475281	0.884288	0.000147973	1.04871	3.59477e-06
ENSSSCG00000001657	CUL7	-0.510545	0.20753	-1.52672	3.48459e-05	-0.938238	0.0126223
ENSSSCG00000001658	MRPL2	0.496775	0.110236	0.565176	0.0657803	1.1196	8.57788e-05
ENSSSCG00000001659	KLC4	1.01652	0.000296689	0.506018	0.0916738	1.31823	1.45204e-06
ENSSSCG00000001660	PTK7	1.50657	0.00607334	0.0378025	0.958147	1.04487	0.0617505
ENSSSCG00000001661	SRF	0.0708877	0.867213	1.31737	6.25681e-05	0.77724	0.0208253
ENSSSCG00000001683	POLH	-1.19635	0.00052265	-1.07375	0.00215057	-2.0599	6.0377e-10
ENSSSCG00000001689	GTPBP2	-0.289562	0.413197	0.316787	0.372782	1.14214	0.000231279
ENSSSCG00000001692	MRPS18A	1.10496	0.000652611	1.45247	4.29661e-06	1.8624	1.49978e-09
ENSSSCG00000001697	TMEM63B	-0.44545	0.0894998	-0.942481	0.000128604	-1.20706	5.85863e-07
ENSSSCG00000001706	AARS2	0.536744	0.130134	1.21784	0.000166277	1.3545	1.66973e-05
ENSSSCG00000001708	CDC5L	0.30672	0.130176	0.507088	0.0086253	0.104937	0.635077
ENSSSCG00000001715	ENPP5	-4.35127	2.38321e-05	-6.1945	3.35335e-09	-9.49678	8.87775e-12
ENSSSCG00000001716	RCAN2	-3.91902	2.27561e-13	-2.16379	9.02688e-05	-6.04287	1.03685e-29
ENSSSCG00000001718	CYP39A1	-0.89958	0.00976877	-1.33293	8.20305e-05	-1.52424	5.27528e-06
ENSSSCG00000001720	SLC25A27	-0.234418	0.559191	-0.43964	0.243664	-0.985783	0.00434259
ENSSSCG00000001723	PLA2G7	3.41831	0.00154384	1.96146	0.0693644	-0.199793	0.873964
ENSSSCG00000001727	TNFRSF21	-3.34974	0.000923753	-1.06416	0.309688	-0.897935	0.362014
ENSSSCG00000001731	CENPQ	-1.03275	0.00146785	0.17081	0.66314	-0.205962	0.586061
ENSSSCG00000001732	MMUT	2.34267	4.15523e-08	2.7661	5.89193e-11	2.95905	1.67571e-12
ENSSSCG00000001734		-3.78511	0.00054912	-1.3985	0.179587	-1.16909	0.244851
ENSSSCG00000001752	CHRNA3	4.24906	1.56173e-20	-3.36878	2.95881e-13	-2.83173	8.16439e-10
ENSSSCG00000001755	HYKK	-0.099445	0.898698	-2.14173	0.000339968	-2.20199	0.000179419
ENSSSCG00000001756	IREB2	0.306762	0.203208	-1.20481	2.06308e-08	-1.34165	2.65917e-10
ENSSSCG00000001757	SKIC8	-1.01391	4.88527e-05	-1.23773	5.4061e-07	-1.01509	4.21847e-05
ENSSSCG00000001769	MORF4L1	-0.681405	3.14688e-05	-0.719851	1.05603e-05	-0.302578	0.0795713
ENSSSCG00000001770	CTSH	0.180967	0.69706	-1.19492	0.0020151	-0.536098	0.189612
ENSSSCG00000001779	ZFAND6	0.83512	0.00716136	0.888194	0.00412812	1.42817	1.33375e-06
ENSSSCG00000001780	FAH	3.24648	1.36145e-14	1.61036	0.000237874	2.71873	1.03667e-10
ENSSSCG00000001787	IL16	-3.5708	2.02896e-17	-4.15386	4.63655e-23	-1.72043	6.27995e-05
ENSSSCG00000001788	STARD5	-0.619485	0.305692	-1.28889	0.0237725	-1.80931	0.00120344
ENSSSCG00000001792	EFL1	-0.542122	0.0008612	-0.0503616	0.805882	0.154853	0.388155
ENSSSCG00000001793	ADAMTSL3	-2.67963	3.51294e-21	-1.84069	1.49971e-10	-2.29842	5.31205e-16
ENSSSCG00000001795	SH3GL3	-4.30834	2.13294e-13	-4.30998	2.56957e-14	-5.23317	1.62582e-19
ENSSSCG00000001804	HOMER2	-2.54608	0.000112769	-3.32018	2.99511e-07	-3.98969	1.1052e-09
ENSSSCG00000001805	WHAMM	2.4779	8.24936e-24	1.96606	1.37994e-15	2.53482	1.00659e-25
ENSSSCG00000001808	CPEB1	-0.459502	0.657598	-3.24112	0.000185323	-1.18262	0.201662
ENSSSCG00000001810	PDE8A	1.18048	9.52608e-10	0.549549	0.00743311	0.609858	0.00244252
ENSSSCG00000001814	IQGAP1	-1.30429	5.37895e-05	0.36569	0.317889	-0.13543	0.728225
ENSSSCG00000001816	BLM	-2.99683	3.99895e-10	0.000648309	0.999083	-1.61106	0.00103494
ENSSSCG00000001818	FES	-1.86229	0.000191033	-1.34858	0.0088437	-1.07894	0.0357165
ENSSSCG00000001819	MAN2A2	-1.64251	2.48539e-13	-0.430944	0.0842561	-0.712374	0.00232612
ENSSSCG00000001820	HDDC3	-0.681983	0.0284723	-0.793205	0.0095532	-0.888908	0.00358444
ENSSSCG00000001821	UNC45A	0.173377	0.48204	0.602048	0.005717	0.656254	0.00198023
ENSSSCG00000001824	ZXDC	1.41064	4.20751e-14	1.41981	1.40219e-14	2.14991	4.01225e-33
ENSSSCG00000001825	SLC41A3	1.01558	0.000706211	0.160483	0.657459	1.06606	0.000377365
ENSSSCG00000001826	CFAP100	-0.665615	0.275642	-2.77146	5.63628e-07	-2.74574	1.19705e-06
ENSSSCG00000001834	MFGE8	0.0287444	0.967898	1.12456	0.0351621	1.74773	0.000555513
ENSSSCG00000001835	ABHD2	0.956004	0.00251667	1.23566	7.36935e-05	1.02552	0.00101915
ENSSSCG00000001837	FANCI	-2.82057	1.23302e-13	-0.136463	0.783788	-0.902919	0.0269864
ENSSSCG00000001838	POLG	0.484331	0.0540816	0.779249	0.00128425	0.794587	0.000805786
ENSSSCG00000001840	KIF7	2.68943	3.20818e-18	1.34416	2.75564e-05	2.07092	2.52493e-11
ENSSSCG00000001844	PLIN1	9.25082	8.68755e-11	4.29369	0.00429262	4.81599	0.0010336
ENSSSCG00000001848	MESP2	-3.4178	1.59592e-08	-0.561433	0.430024	-1.06903	0.105733
ENSSSCG00000001849	ANPEP	4.0299	1.46209e-56	5.09396	2.74565e-90	6.17873	9.96318e-133
ENSSSCG00000001852	IDH2	-0.253309	0.475473	0.917883	0.00321285	0.457287	0.160205
ENSSSCG00000001863	TMEM266	0.0311015	0.975226	-1.67497	0.0240043	-2.86829	3.78457e-05
ENSSSCG00000001866	RCN2	1.12677	9.26908e-05	0.399899	0.21023	0.124087	0.721371
ENSSSCG00000001869	PEAK1	1.68823	1.80977e-11	2.81977	1.36257e-30	1.75488	2.04795e-12
ENSSSCG00000001872	LINGO1	6.96846	1.16828e-32	5.80073	3.46707e-24	5.77857	3.38873e-24
ENSSSCG00000001875	SNX33	1.29814	2.88252e-11	0.882107	9.31519e-06	1.38938	5.41759e-13
ENSSSCG00000001880	SIN3A	0.80059	2.44758e-06	0.832123	7.12448e-07	1.16772	7.93282e-13
ENSSSCG00000001892	SCAMP2	0.323558	0.065982	0.215578	0.242419	0.65551	5.75319e-05
ENSSSCG00000001900	CSK	-0.82017	0.00133863	-0.657995	0.0116489	-0.58971	0.0216739
ENSSSCG00000001904	CLK3	1.06458	7.94597e-10	1.09896	1.50591e-10	1.38642	1.67502e-16
ENSSSCG00000001905	ARID3B	2.60148	0.000113014	2.75512	4.11967e-05	1.76368	0.00917947
ENSSSCG00000001907	UBL7	0.22842	0.475751	0.981502	0.000355351	1.22942	4.36863e-06
ENSSSCG00000001908	CCDC33	2.81998	0.0421266	3.33576	0.0279281	4.73439	0.00101379
ENSSSCG00000001909	STRA6	-7.68531	7.60346e-15	-7.77203	5.25358e-08	-9.85614	5.52235e-07
ENSSSCG00000001910	ISLR	-3.4066	6.91812e-09	-4.54892	4.04141e-15	-2.86687	1.18395e-06
ENSSSCG00000001914	LOXL1	-8.74613	7.25081e-78	-6.95743	2.19578e-50	-8.73419	9.69994e-77
ENSSSCG00000001916	INSYN1	-2.29612	0.00738985	-2.99679	0.00150155	-4.82707	5.18698e-06
ENSSSCG00000001917	CD276	-0.564651	0.145391	-1.01695	0.00574757	-0.416437	0.28802
ENSSSCG00000001918	NPTN	-1.43476	1.31793e-06	-1.12913	0.000186723	-1.28177	1.50958e-05
ENSSSCG00000001924	BBS4	0.60469	0.0141697	0.68048	0.00554817	0.523571	0.0342505
ENSSSCG00000001925	ADPGK	1.16454	3.16814e-06	0.815444	0.00150766	1.1887	1.53416e-06
ENSSSCG00000001930	PKM	-2.41168	1.59592e-08	-2.64548	4.66822e-10	-2.01625	2.51163e-06
ENSSSCG00000001931		-1.46103	0.0298148	-3.04006	7.78785e-06	-3.37028	1.03376e-06
ENSSSCG00000001934		-1.76451	1.9925e-08	-1.59565	4.90558e-07	-1.84951	3.23349e-09
ENSSSCG00000001942	PAX9	-2.1431	0.00402781	-3.06518	6.80759e-05	-3.1854	6.82323e-05
ENSSSCG00000001952	NFKBIA	4.9814	4.14008e-35	4.73778	4.01051e-32	4.63912	5.05534e-31
ENSSSCG00000001955	SRP54	-0.814933	8.49027e-06	-0.375808	0.0549815	-0.707082	0.000110465
ENSSSCG00000001958	BAZ1A	0.371937	0.364164	1.73769	1.12951e-06	0.841569	0.0237805
ENSSSCG00000001959	CFL2	0.980068	0.00347022	2.30192	4.16472e-13	1.37447	2.38301e-05
ENSSSCG00000001963	EGLN3	-7.0126	1.51736e-32	-8.53398	1.81967e-52	-8.93486	2.69114e-57
ENSSSCG00000001966	ARHGAP5	-1.31996	1.13792e-10	-0.803911	0.000151019	-1.58623	5.41679e-15
ENSSSCG00000001970		-0.778833	0.00126559	-0.44157	0.0854575	-0.818152	0.000665123
ENSSSCG00000001971	HECTD1	0.866481	0.000211748	0.710894	0.00286447	0.408971	0.0962369
ENSSSCG00000001972	AP4S1	1.32963	0.000918011	1.31072	0.00107647	0.831682	0.042276
ENSSSCG00000001973	SCFD1	-1.52929	7.35579e-13	-1.30705	1.34959e-09	-2.0427	7.10685e-22
ENSSSCG00000001974	G2E3	-0.310866	0.421904	-0.519406	0.162627	-1.32432	8.88087e-05
ENSSSCG00000001977	STXBP6	-2.33878	1.00501e-10	-3.68114	2.28247e-24	-5.95599	1.53193e-50
ENSSSCG00000001983	SDR39U1	-2.17194	7.20063e-06	-1.83192	0.000142044	-1.70392	0.000406287
ENSSSCG00000001984	KHNYN	1.19832	4.25055e-10	1.4504	1.6003e-14	2.15033	6.01519e-31
ENSSSCG00000001985	CBLN3	1.89949	0.041527	1.8783	0.0447952	2.55868	0.00599656
ENSSSCG00000001986	NFATC4	1.22788	1.34135e-07	0.764781	0.0014791	1.57885	3.71376e-12
ENSSSCG00000001987	RIPK3	-0.859485	0.000394713	-0.627493	0.0120051	-0.473821	0.0589977
ENSSSCG00000001988	ADCY4	-3.07836	0.00374128	-2.86154	0.00561628	-1.56848	0.123906
ENSSSCG00000001991	DHRS1	-0.601452	0.0189184	-0.800563	0.00133964	-0.377204	0.147812
ENSSSCG00000001992	RABGGTA	-1.1791	0.00156181	-0.945185	0.0119948	-0.89187	0.0177483
ENSSSCG00000001994	TINF2	0.43575	0.0177928	0.262947	0.174161	0.555834	0.00158725
ENSSSCG00000002001	REC8	4.48861	1.57972e-07	1.91338	0.039941	3.31707	0.000147793
ENSSSCG00000002002	IRF9	0.49794	0.220197	0.515494	0.207078	1.30189	0.000422086
ENSSSCG00000002003	RNF31	0.752717	0.00379541	0.274586	0.342816	0.712235	0.0061126
ENSSSCG00000002004	PSME2	-1.33631	1.69957e-05	-1.20884	0.000118129	-0.673853	0.0371367
ENSSSCG00000002005	EMC9	0.542711	0.15478	0.562664	0.140435	1.02735	0.00370059
ENSSSCG00000002006	PSME1	-1.33499	4.7822e-05	-1.92634	1.95432e-09	-1.26506	0.000104491
ENSSSCG00000002008	DCAF11	1.00237	1.63636e-07	1.46793	4.87717e-15	1.90508	4.42276e-25
ENSSSCG00000002009	PCK2	-2.2171	8.58004e-06	0.497502	0.389428	-0.112762	0.858925
ENSSSCG00000002012	CARMIL3	2.75228	0.000491293	0.358799	0.699554	0.679482	0.451851
ENSSSCG00000002013	DHRS4	2.53417	3.3385e-12	2.11798	7.82493e-09	2.50651	4.2273e-12
ENSSSCG00000002014	JPH4	2.43958	0.112164	1.62018	0.351586	7.00655	4.80032e-05
ENSSSCG00000002015	AP1G2	-0.540571	0.281191	-1.29025	0.0050465	-1.16134	0.0111793
ENSSSCG00000002020		0.0734384	0.824258	1.03867	5.31717e-05	0.957018	0.000155695
ENSSSCG00000002023	BCL2L2	0.961935	5.71152e-05	1.31885	2.04375e-08	1.67109	5.00751e-13
ENSSSCG00000002025	SLC22A17	-0.680407	0.0707684	-3.24101	1.43607e-21	-2.99474	1.51114e-18
ENSSSCG00000002026	EFS	2.28361	3.68307e-15	-0.547051	0.0907522	-0.353123	0.286433
ENSSSCG00000002032	SLC7A8	-2.53733	6.86844e-10	-4.23846	2.62111e-26	-2.73366	9.71672e-12
ENSSSCG00000002034		1.37819	9.07941e-06	0.92578	0.00390758	0.774905	0.0155285
ENSSSCG00000002037	CDH24	-3.17447	3.98182e-05	-1.89453	0.0122612	-2.27547	0.00175539
ENSSSCG00000002039	MMP14	0.373747	0.155028	-0.729917	0.00320306	0.271576	0.308004
ENSSSCG00000002040	MRPL52	-1.67831	3.00705e-07	-0.677833	0.0520137	-1.02084	0.00205815
ENSSSCG00000002051	ABHD4	-0.302342	0.519433	-1.32796	0.00108918	-0.418407	0.344744
ENSSSCG00000002135	PNP	-2.2493	0.000153108	-0.658739	0.324196	-1.02064	0.102022
ENSSSCG00000002143	PARP2	-1.2673	1.65817e-06	-0.548472	0.0524078	-0.7939	0.00348817
ENSSSCG00000002145	TTC5	-1.24595	0.00214102	-0.738986	0.0795229	-0.655181	0.123934
ENSSSCG00000002245	KATNBL1	-1.16014	3.20623e-06	-1.08145	1.43916e-05	-1.94229	1.83107e-15
ENSSSCG00000002252	ARRDC4	1.77664	0.000339204	-0.757649	0.160273	0.289215	0.618311
ENSSSCG00000002254	NR2F2	-0.609165	0.0331635	-1.30896	1.12527e-06	-1.55058	5.45883e-09
ENSSSCG00000002257	MCTP2	6.43699	3.04284e-10	10.299	5.64614e-25	11.678	1.11773e-30
ENSSSCG00000002258	KLHL25	0.443769	0.617256	2.14317	0.004622	1.20498	0.124158
ENSSSCG00000002259		2.74278	5.2917e-17	2.96946	6.63521e-20	2.76773	1.67689e-17
ENSSSCG00000002260		2.19592	6.47759e-05	2.50885	4.11315e-06	2.16997	3.99076e-05
ENSSSCG00000002263	SLCO3A1	-2.16131	9.32002e-07	-2.1348	1.64861e-06	-2.72488	4.84245e-10
ENSSSCG00000002267	RGMA	5.43856	1.81953e-72	3.81598	3.95361e-37	5.2937	3.00301e-71
ENSSSCG00000002268	AKAP5	-3.58152	5.19051e-06	-2.78761	0.000448481	-3.36685	1.57569e-05
ENSSSCG00000002269	MTHFD1	-1.02294	0.00041129	-0.245993	0.458769	-0.0724259	0.838631
ENSSSCG00000002274		-2.44485	2.37184e-10	-3.38319	4.01418e-19	-4.82253	7.08665e-37
ENSSSCG00000002275	PPP1R36	-1.84997	0.000139199	-1.1862	0.0188024	-1.09725	0.033972
ENSSSCG00000002281	FNTB	-1.09781	0.000112123	-0.882151	0.00216914	-1.27543	5.16963e-06
ENSSSCG00000002287	PALS1	-0.121338	0.780707	-0.506861	0.185181	-1.06649	0.00224252
ENSSSCG00000002290	PLEK2	-3.85372	8.45094e-07	-3.67769	8.36057e-07	-3.97118	2.03615e-07
ENSSSCG00000002292	PLEKHH1	2.5397	0.43948	7.15743	0.000133535	8.21504	1.13358e-06
ENSSSCG00000002294	ARG2	-5.54829	4.15016e-06	-1.37537	0.215746	1.79815	0.0643891
ENSSSCG00000002295	VTI1B	-0.843392	7.79836e-05	-0.507788	0.022318	-0.144963	0.554307
ENSSSCG00000002305	EXD2	-2.3253	3.5849e-13	-2.74541	8.59171e-18	-2.9461	3.95254e-20
ENSSSCG00000002306	GALNT16	-4.9457	2.05563e-35	-4.8989	1.32684e-34	-5.99511	3.49312e-49
ENSSSCG00000002307	ERH	-1.36217	4.75956e-11	-1.11457	7.91258e-08	-0.938918	6.55512e-06
ENSSSCG00000002309	PLEKHD1	1.87185	0.231844	2.84166	0.0695116	5.5398	0.000718671
ENSSSCG00000002311	SUSD6	1.13511	0.000145721	1.46095	7.62278e-07	1.03538	0.000527845
ENSSSCG00000002314	SMOC1	1.76872	0.00490117	1.32647	0.0409807	1.72159	0.00565525
ENSSSCG00000002315	SLC8A3	-2.93074	2.14889e-05	-2.56612	0.000227024	-1.36694	0.0600944
ENSSSCG00000002330	PCNX1	1.87625	6.43015e-15	1.75865	2.73634e-13	1.9484	3.32453e-16
ENSSSCG00000002332	SIPA1L1	-1.66829	7.20336e-05	-0.780553	0.0841398	-1.93351	3.31063e-06
ENSSSCG00000002333	DPF3	-1.59845	0.0795268	-2.74667	0.00198588	-5.38491	8.96318e-09
ENSSSCG00000002337	ZFYVE1	0.900181	0.0152405	0.713991	0.0611607	1.21701	0.00067306
ENSSSCG00000002340	PSEN1	1.31065	1.30299e-06	1.28138	2.35736e-06	1.43897	7.05141e-08
ENSSSCG00000002341	PAPLN	-0.539426	0.348374	-4.97931	2.38268e-23	-5.41261	5.78778e-28
ENSSSCG00000002349		-0.692239	0.41236	0.0203024	0.984567	-2.75453	0.000586531
ENSSSCG00000002350	MIDEAS	0.48526	0.048903	1.06416	4.31696e-06	1.31667	6.01445e-09
ENSSSCG00000002351	PTGR2	-1.82758	1.08045e-07	-2.47313	2.89684e-13	-2.35823	6.58313e-12
ENSSSCG00000002353	FAM161B	-2.03638	0.00174933	-0.592816	0.41379	-0.98343	0.142102
ENSSSCG00000002355	ENTPD5	-2.12539	3.01409e-09	-2.69584	2.26573e-14	-3.72596	6.69542e-25
ENSSSCG00000002357	ALDH6A1	5.27424	1.52359e-25	3.40856	2.64534e-11	3.96053	4.89873e-15
ENSSSCG00000002368	LTBP2	-1.23178	0.0134766	2.219	3.32863e-06	2.78575	2.44527e-09
ENSSSCG00000002370	AREL1	-0.156222	0.521695	-0.570031	0.00806873	-0.748655	0.000323279
ENSSSCG00000002374	DLST	0.0893847	0.678937	0.725748	3.71971e-05	0.402938	0.0262784
ENSSSCG00000002378	MLH3	-0.0406564	0.927701	-0.779062	0.0253438	-1.03353	0.00239361
ENSSSCG00000002379		-1.36428	0.000172176	-1.21929	0.000906798	-0.707662	0.0640961
ENSSSCG00000002385	TGFB3	-3.72177	0.000100995	0.904116	0.411218	-2.49438	0.010533
ENSSSCG00000002386	IFT43	-0.600904	0.100963	0.892491	0.0102906	1.08554	0.00139369
ENSSSCG00000002389	VASH1	-2.09034	2.09144e-07	-0.76634	0.0785018	-1.05382	0.0112525
ENSSSCG00000002392	IRF2BPL	-0.790508	0.0108559	0.976517	0.00142474	1.28699	1.42616e-05
ENSSSCG00000002397	POMT2	1.05534	0.000393555	1.32044	5.45143e-06	1.39169	1.0303e-06
ENSSSCG00000002398	TMEM63C	-2.38144	0.0879456	-9.03824	1.06342e-05	-7.22863	3.79506e-06
ENSSSCG00000002406	AHSA1	0.326346	0.0506739	0.453918	0.00519044	0.836644	4.83587e-08
ENSSSCG00000002410	CEP128	-4.52863	2.57631e-20	-3.39577	3.72859e-14	-3.69922	3.23924e-16
ENSSSCG00000002411	GTF2A1	1.31947	1.0629e-06	0.526046	0.0721898	0.890927	0.00121761
ENSSSCG00000002412	STON2	-0.534367	0.644342	-2.72771	0.00514091	-2.61927	0.00600764
ENSSSCG00000002414	SEL1L	-0.865343	0.002264	-0.772547	0.00726225	-0.725485	0.0107089
ENSSSCG00000002424	SPATA7	1.43373	4.84411e-05	0.681776	0.0697026	1.60083	5.84907e-06
ENSSSCG00000002425	PTPN21	-0.818069	0.000567058	-0.0111365	0.972958	-0.668935	0.00502518
ENSSSCG00000002426	ZC3H14	-0.144718	0.554817	-0.753844	0.000307825	-0.989499	1.10116e-06
ENSSSCG00000002428	TTC8	-1.13757	0.000207562	-1.43999	1.88213e-06	-1.4416	1.78658e-06
ENSSSCG00000002429	FOXN3	1.46933	0.000144306	0.475834	0.271289	0.94233	0.0170324
ENSSSCG00000002432	KCNK13	8.32521	3.88743e-18	-0.281434	0.780991	0.193857	0.832108
ENSSSCG00000002433	PSMC1	0.713842	0.00769253	0.818634	0.0020376	1.02756	6.51308e-05
ENSSSCG00000002434	NRDE2	0.801131	0.0194501	0.921302	0.00652424	0.694393	0.0398948
ENSSSCG00000002436	TTC7B	1.83143	3.11588e-11	2.75458	1.15916e-24	2.28758	3.02456e-17
ENSSSCG00000002440	CCDC88C	-0.63746	0.386915	-2.97606	5.18698e-06	-1.36725	0.0404705
ENSSSCG00000002444	FBLN5	-4.10686	3.50657e-16	-2.09583	6.0985e-05	-3.29017	7.30291e-11
ENSSSCG00000002445	TRIP11	0.640455	0.0694244	-0.214846	0.588096	-0.892598	0.00842074
ENSSSCG00000002446	ATXN3	-1.45051	9.66622e-06	-1.09551	0.00115189	-0.987935	0.00325408
ENSSSCG00000002447	CPSF2	-0.700602	3.61953e-05	-0.480919	0.00600547	-0.96406	6.66861e-09
ENSSSCG00000002449	NDUFB1	-1.81704	0.000537843	-0.164268	0.802677	-1.05866	0.0508906
ENSSSCG00000002452	LGMN	-7.11848	1.51868e-21	-7.94872	8.26293e-27	-5.35557	1.03457e-12
ENSSSCG00000002460	UBR7	-0.87749	7.03471e-06	-0.224175	0.31508	0.0542217	0.824607
ENSSSCG00000002464	PRIMA1	-0.131252	0.856792	-3.22167	1.84019e-08	-3.017	6.22281e-07
ENSSSCG00000002469	OTUB2	3.81469	4.42854e-12	-1.5241	0.00893827	-0.116715	0.87001
ENSSSCG00000002470	DDX24	0.66716	0.0051601	0.608228	0.0117068	0.797084	0.000586527
ENSSSCG00000002474	PPP4R4	4.17003	8.46629e-07	3.78054	3.62976e-05	5.25761	1.3437e-09
ENSSSCG00000002495	SYNE3	4.21384	5.46359e-24	5.41672	1.63661e-39	5.57106	7.52763e-42
ENSSSCG00000002496	GLRX5	1.71115	2.05521e-07	1.83399	1.84782e-08	2.03588	2.52757e-10
ENSSSCG00000002501	BDKRB1	-6.71269	1.81265e-09	0.412031	0.733084	-4.22619	2.21162e-05
ENSSSCG00000002502	ATG2B	1.23501	8.25433e-12	1.22107	1.27311e-11	1.3631	2.37298e-14
ENSSSCG00000002508	SETD3	1.05361	6.64345e-11	1.1236	2.28805e-12	1.46794	9.41816e-21
ENSSSCG00000002516	WARS1	-2.44378	2.23936e-06	-1.73686	0.00108164	-2.27559	1.02007e-05
ENSSSCG00000002517	WDR25	-1.0706	0.00179464	-0.241034	0.549554	-0.305191	0.436486
ENSSSCG00000002520		3.42336	9.15328e-21	2.02016	6.81111e-08	2.41107	5.29707e-11
ENSSSCG00000002525	TRAF3	-1.23736	3.03485e-05	-1.05996	0.000405426	-1.42062	9.85887e-07
ENSSSCG00000002526	RCOR1	-0.777634	0.000298769	-1.36613	4.69616e-11	-1.46914	1.00795e-12
ENSSSCG00000002528	TECPR2	0.726107	0.0222597	0.980109	0.00164987	0.877904	0.00461003
ENSSSCG00000002532		1.27201	2.38551e-05	0.827775	0.00725771	1.98869	3.56909e-12
ENSSSCG00000002535	HSP90AA1	-0.239579	0.0984664	0.578377	1.75432e-05	0.559051	2.89476e-05
ENSSSCG00000002536		-4.91739	0.000293594	3.46645	0.00680005	-0.19589	0.913693
ENSSSCG00000002558	CEP170B	1.36992	2.58201e-07	1.3785	2.3398e-07	1.94093	6.47394e-14
ENSSSCG00000002573	RTL1	5.08305	0.129587	12.4228	1.04424e-06	12.9785	8.76895e-09
ENSSSCG00000002620	EFHC1	-1.55393	0.00011204	0.584935	0.174938	0.402848	0.357609
ENSSSCG00000002627	GSTA4	-0.708093	0.0177603	-1.80232	1.04974e-10	-1.75453	3.28538e-10
ENSSSCG00000002628	CILK1	1.06995	0.00017403	0.865181	0.00281408	0.858066	0.0026923
ENSSSCG00000002629	FBXO9	0.507806	0.010263	0.640989	0.000997392	0.731967	0.000124269
ENSSSCG00000002633	GAS8	1.30285	0.000135583	0.67987	0.0615232	0.933109	0.00695658
ENSSSCG00000002635	SPIRE2	1.64389	5.16926e-06	1.23153	0.000981099	1.81987	3.68673e-07
ENSSSCG00000002637	DBNDD1	-7.70898	3.49295e-05	-12.9129	6.81111e-08	-9.44843	9.99644e-06
ENSSSCG00000002639	TUBB3	-13.5216	1.25558e-12	-3.85768	0.00187198	-4.17795	0.00160153
ENSSSCG00000002640	DEF8	0.957002	1.56865e-05	0.00635105	0.983622	0.342966	0.149613
ENSSSCG00000002645	GALNS	0.534795	0.0622594	-0.965905	0.000425301	-0.0854322	0.79801
ENSSSCG00000002646	TRAPPC2L	0.789714	0.00186357	0.641512	0.0132028	0.882269	0.000385402
ENSSSCG00000002651	CDT1	-6.07638	5.68503e-09	-1.18412	0.305204	-1.43738	0.18917
ENSSSCG00000002652	KLHDC4	0.784966	0.0271723	0.64917	0.0748062	1.044	0.00224706
ENSSSCG00000002654	FBXO31	0.493528	0.0339308	0.738292	0.00106131	0.822147	0.000186913
ENSSSCG00000002655	MAP1LC3B	1.04705	0.00250813	0.62606	0.0864521	1.05779	0.00196193
ENSSSCG00000002656	ZCCHC14	1.7087	3.03407e-19	1.2038	4.42209e-10	1.31218	6.61392e-12
ENSSSCG00000002658	FOXL1	1.82097	0.266362	2.2768	0.142442	4.83348	0.0019221
ENSSSCG00000002666	KIAA0513	4.50541	2.01477e-118	4.26413	1.3467e-106	4.74631	8.60526e-132
ENSSSCG00000002667	ZDHHC7	1.31138	1.18099e-08	1.19412	2.54454e-07	1.32191	7.08917e-09
ENSSSCG00000002669	CRISPLD2	6.871	6.0034e-69	8.83218	4.38771e-113	10.0718	1.88978e-146
ENSSSCG00000002672	MEAK7	1.52163	0.00024169	0.633005	0.165347	0.307372	0.521231
ENSSSCG00000002681	HSDL1	-0.583908	0.0720438	-1.53376	3.28642e-07	-0.990989	0.00110866
ENSSSCG00000002682	MBTPS1	0.713392	3.79653e-06	0.546818	0.000507842	0.841193	2.77986e-08
ENSSSCG00000002684	CDH13	-1.75386	0.0150951	-2.30043	0.00114913	-0.943973	0.210522
ENSSSCG00000002701	MON1B	0.987625	4.68633e-07	0.906232	4.19659e-06	1.16241	1.19443e-09
ENSSSCG00000002707	GABARAPL2	1.05223	0.000441602	1.29453	1.08803e-05	1.62118	1.76832e-08
ENSSSCG00000002716	MLKL	-0.52883	0.0800003	-1.34797	1.93127e-06	-2.06277	8.45644e-14
ENSSSCG00000002722	DDX19B	-0.718143	0.000192404	-0.307531	0.137464	-0.124853	0.570267
ENSSSCG00000002723	AARS1	-2.41575	1.96271e-08	-1.62635	0.000242234	-1.31938	0.00294039
ENSSSCG00000002724	PDPR	0.255847	0.247778	0.36401	0.0890488	0.785463	6.58354e-05
ENSSSCG00000002729	VAC14	-0.31913	0.183168	0.574993	0.0108591	0.735966	0.00062644
ENSSSCG00000002740	AP1G1	-0.685298	0.000170301	-0.722306	6.79634e-05	-0.974452	3.14594e-08
ENSSSCG00000002741	ZNF821	-1.11499	4.78026e-05	-1.96029	5.59475e-13	-1.45218	2.02459e-07
ENSSSCG00000002746	DHODH	1.1231	0.0178824	1.76224	0.00010501	2.61834	3.77525e-09
ENSSSCG00000002748	DHX38	0.674453	0.0283407	0.693954	0.0236748	1.24537	1.40549e-05
ENSSSCG00000002759	COG8	-0.0632531	0.853581	0.406101	0.163429	0.697674	0.00990891
ENSSSCG00000002764	SMPD3	5.38988	0.0016166	0.525312	0.788989	3.35352	0.0345267
ENSSSCG00000002767	TSNAXIP1	-0.787299	0.39236	-1.86471	0.0272667	-2.59422	0.00457553
ENSSSCG00000002768	CENPT	-5.51771	5.42305e-09	-0.666809	0.535844	-2.4048	0.0132644
ENSSSCG00000002781	KCTD19	-1.14534	0.583723	0.129658	0.949322	-5.58859	0.00466606
ENSSSCG00000002782	PLEKHG4	-6.22424	1.03355e-11	-7.35139	8.69259e-14	-4.84817	1.11876e-06
ENSSSCG00000002783	SLC9A5	-0.313963	0.690572	-1.87886	0.00467554	-2.17982	0.000818744
ENSSSCG00000002786	ELMO3	1.30074	0.00246146	0.84179	0.0547242	1.92309	2.80397e-06
ENSSSCG00000002793	FBXL8	1.83138	0.000150256	1.60864	0.000976362	1.79132	0.000187267
ENSSSCG00000002795	CDH11	-3.46067	2.33266e-15	-3.14861	6.51064e-13	-3.38149	7.65731e-15
ENSSSCG00000002802	GINS3	1.51466	0.00153524	1.85354	8.95358e-05	2.74502	8.73396e-10
ENSSSCG00000002804	CSNK2A2	0.592331	0.00189384	0.3439	0.0887988	0.444586	0.0213941
ENSSSCG00000002806	MMP15	-3.55998	1.00471e-07	-2.0576	0.00308684	-2.99778	1.11744e-05
ENSSSCG00000002808	ZNF319	0.781439	0.0126509	1.31936	1.23559e-05	1.70171	6.20813e-09
ENSSSCG00000002812	KIFC3	2.00534	1.69953e-08	2.9445	3.83685e-17	3.39817	1.06334e-22
ENSSSCG00000002815	ADGRG1	-2.09877	0.000109958	1.84232	0.000810373	1.72135	0.00166258
ENSSSCG00000002820	RSPRY1	0.580352	0.0362897	0.766843	0.00447597	0.678917	0.0108143
ENSSSCG00000002822	AMFR	-0.810223	2.92173e-07	-0.772815	1.20943e-06	-0.55629	0.000546058
ENSSSCG00000002825		6.7854	0.00151077	1.09972	0.547898	3.04	0.0532091
ENSSSCG00000002827	SLC6A2	13.3735	6.8236e-45	12.7863	2.55233e-40	14.4016	1.18309e-50
ENSSSCG00000002828	LPCAT2	8.21294	1.78113e-35	5.76267	8.58769e-18	5.31838	7.78638e-16
ENSSSCG00000002829	MMP2	2.06791	1.44897e-08	0.936758	0.0159723	1.88042	2.50637e-07
ENSSSCG00000002831	IRX3	1.48584	0.00272534	1.11103	0.0296635	1.33131	0.00688715
ENSSSCG00000002835	TOX3	-8.90621	0.00472346	-10.7233	0.000399147	-10.8609	0.000310973
ENSSSCG00000002836	SALL1	0.0977576	0.950845	-4.92	0.00793746	-5.30992	0.00277963
ENSSSCG00000002841	N4BP1	0.670522	0.0153341	1.53824	3.63635e-09	1.21835	3.3895e-06
ENSSSCG00000002844	PHKB	-0.33739	0.187541	-0.6179	0.0110637	-0.800343	0.000653305
ENSSSCG00000002847	GPT2	-4.43458	2.76661e-11	-4.19528	3.77407e-10	-5.68283	4.74707e-17
ENSSSCG00000002849	SHCBP1	-5.89254	1.19971e-07	1.95673	0.104481	-1.03255	0.412033
ENSSSCG00000002852	PLEKHF1	1.3636	2.26879e-05	1.69903	8.57491e-08	1.39995	1.1145e-05
ENSSSCG00000002857	TDRD12	0.47465	0.218317	-0.76042	0.0380213	-1.24888	0.000349435
ENSSSCG00000002863	LRP3	-0.136418	0.700781	-0.948553	0.00132928	-0.339189	0.28673
ENSSSCG00000002864	SLC7A10	-1.50608	0.0771981	-5.62847	6.37587e-13	-4.98628	1.51303e-10
ENSSSCG00000002865	GPATCH1	0.203939	0.546749	0.356079	0.259322	0.783676	0.00632602
ENSSSCG00000002866	CEBPA	4.221	7.96372e-05	0.673933	0.597756	1.68979	0.137019
ENSSSCG00000002869	LSM14A	-0.503992	0.000970972	-0.279239	0.0848934	-0.203976	0.211415
ENSSSCG00000002873	GPI	-1.49842	4.86433e-11	-1.89693	3.15991e-17	-0.592311	0.0134688
ENSSSCG00000002877		-0.0141725	0.973628	-0.500609	0.130062	-1.0754	0.000463618
ENSSSCG00000002879	GRAMD1A	0.991834	5.85533e-05	0.939327	0.000163395	1.05189	1.75143e-05
ENSSSCG00000002885	USF2	0.22549	0.251238	0.540019	0.00288543	1.06013	6.38476e-10
ENSSSCG00000002895	KMT2B	1.33809	0.000811976	1.07983	0.00808192	1.30589	0.000939119
ENSSSCG00000002904	HAUS5	-1.4202	0.00454054	-0.235253	0.692954	-0.681333	0.19356
ENSSSCG00000002905	RBM42	-0.204429	0.507102	0.437966	0.124562	0.962959	0.000214506
ENSSSCG00000002907		-0.902245	0.000907815	-0.76988	0.00525604	-0.76858	0.00460936
ENSSSCG00000002916	APLP1	-4.40335	1.52992e-19	-4.74553	4.33457e-22	-4.84102	2.33948e-21
ENSSSCG00000002917	NFKBID	1.68794	0.000231354	0.868842	0.0757146	0.879226	0.0657227
ENSSSCG00000002918		2.3843	0.000363516	0.564071	0.43254	0.596596	0.375252
ENSSSCG00000002921	CLIP3	-1.01273	0.00546405	-1.21102	0.000786379	-1.13839	0.00145152
ENSSSCG00000002926	TBCB	-1.08098	7.87463e-08	-0.5789	0.00618833	-0.0400499	0.877608
ENSSSCG00000002930	ZNF260	-0.801433	0.0256284	-1.71808	4.53635e-07	-2.62698	7.31989e-15
ENSSSCG00000002932	ZNF567	1.09534	0.0125186	-0.832733	0.0666102	-1.76074	3.60366e-05
ENSSSCG00000002933	ZNF382	-1.97121	3.37189e-06	-1.71317	8.72679e-05	-2.23854	5.86703e-07
ENSSSCG00000002935		0.303452	0.533518	-0.748055	0.0913297	-1.83778	7.98596e-06
ENSSSCG00000002950	SIPA1L3	0.274211	0.493789	1.13792	0.00103656	0.412745	0.268517
ENSSSCG00000002952	YIF1B	-1.60531	0.000615111	-1.1827	0.0147829	-1.53325	0.00102824
ENSSSCG00000002954	SPINT2	5.15502	0.00300223	4.6707	0.00118133	1.10475	0.467833
ENSSSCG00000002955	CATSPERG	-0.128536	0.776895	-2.41703	9.85178e-12	-2.66546	1.53678e-13
ENSSSCG00000002959	FAM98C	-1.50816	0.00156652	-0.844318	0.10455	0.304249	0.586651
ENSSSCG00000002965	ACTN4	-0.317323	0.420346	1.66456	8.38606e-07	0.768557	0.0296668
ENSSSCG00000002988	ZNF546	-0.508123	0.325329	-1.05925	0.0262947	-1.62571	0.000518752
ENSSSCG00000002989	AKT2	0.108437	0.649338	0.208898	0.348011	0.749514	0.00011147
ENSSSCG00000002993	CYP2A19	-3.21335	0.000115107	-8.31405	5.48338e-17	-9.04259	5.44968e-17
ENSSSCG00000002995		0.755861	0.000765652	0.543194	0.0194684	1.02221	2.6153e-06
ENSSSCG00000002996	RAB4B	0.82845	0.00333123	0.816368	0.00407346	0.977424	0.000386222
ENSSSCG00000002998	SNRPA	-2.1614	9.69889e-10	-1.60235	6.66985e-06	-2.44942	2.18412e-12
ENSSSCG00000003000	ITPKC	2.11238	2.63041e-11	1.48133	4.41875e-06	2.16968	1.99271e-12
ENSSSCG00000003013	B9D2	1.18542	0.0023232	1.02618	0.0100323	2.07263	2.64638e-08
ENSSSCG00000003015	EXOSC5	1.15882	0.00136818	0.197036	0.642859	1.11753	0.00145362
ENSSSCG00000003017	TGFB1	-2.90942	1.99651e-11	-1.82711	3.32718e-05	-1.59754	0.00025665
ENSSSCG00000003018	LIPE	8.62027	5.70978e-11	8.10956	6.66471e-10	8.004	8.84059e-10
ENSSSCG00000003024	PRR19	-1.80987	0.0798096	-4.37174	9.41629e-06	-5.24606	4.23475e-07
ENSSSCG00000003030	CIC	-0.704032	0.028653	-0.939466	0.00284916	-0.604605	0.0597266
ENSSSCG00000003038	GRIK5	-1.78031	1.46229e-07	-1.26844	0.000236564	-0.821523	0.020748
ENSSSCG00000003040	ARHGEF1	0.236407	0.418219	0.703457	0.00725535	1.20678	1.1609e-06
ENSSSCG00000003042		-0.608181	0.039584	-0.974146	0.000622748	-0.798914	0.00500641
ENSSSCG00000003049	ERFL	-3.54122	0.00108619	-2.16009	0.0651769	-1.73661	0.148029
ENSSSCG00000003055	XRCC1	0.471246	0.161696	0.606092	0.0636579	0.858221	0.00566627
ENSSSCG00000003059	ZNF428	-0.457765	0.125615	-1.29206	3.12836e-06	-1.00118	0.000311329
ENSSSCG00000003064	ETHE1	0.747463	0.0249226	1.22108	0.000126867	1.0694	0.000720395
ENSSSCG00000003068	SMG9	0.929868	0.00126348	1.8919	5.52612e-12	1.95988	2.10592e-13
ENSSSCG00000003069	KCNN4	-6.92234	0.00584393	3.89756	0.111197	5.10439	0.055632
ENSSSCG00000003072		-1.13096	2.9916e-06	-1.06638	1.0177e-05	-1.62012	8.856e-12
ENSSSCG00000003077	ZNF112	-1.25997	0.000284982	-1.77024	1.2905e-07	-2.08827	8.38736e-10
ENSSSCG00000003079		-2.24816	1.94163e-05	-0.817707	0.155488	-2.5831	9.22927e-07
ENSSSCG00000003085	CLPTM1	0.661902	1.88029e-05	0.590346	0.000161036	1.132	3.04208e-14
ENSSSCG00000003088	APOE	5.15254	9.24652e-19	1.83856	0.0030391	2.17355	0.000317898
ENSSSCG00000003089	TOMM40	0.178616	0.638801	0.983938	0.00206339	0.976341	0.00182733
ENSSSCG00000003090		1.1522	3.80412e-07	0.47919	0.0503213	0.946779	2.80383e-05
ENSSSCG00000003098	PPP5C	1.40239	5.14839e-08	1.17124	8.39067e-06	0.916733	0.000517883
ENSSSCG00000003101	HIF3A	16.5272	5.00273e-52	12.3287	6.48848e-97	11.674	1.16466e-88
ENSSSCG00000003103	FKRP	1.44247	1.62837e-09	1.0825	7.55024e-06	1.6083	4.48738e-12
ENSSSCG00000003104	STRN4	0.967799	4.97003e-08	1.44294	9.59116e-17	1.69854	5.35292e-23
ENSSSCG00000003107	ARHGAP35	0.949954	3.73768e-11	0.615739	2.96125e-05	0.839247	4.63248e-09
ENSSSCG00000003108	NPAS1	-4.36278	7.25675e-06	-7.53406	1.15435e-10	-5.53609	8.39751e-08
ENSSSCG00000003110	ZC3H4	0.618045	0.0259678	0.467875	0.101232	0.967457	0.00023514
ENSSSCG00000003111	SAE1	-1.89104	1.07722e-19	-1.18278	2.58667e-08	-1.3144	3.4516e-10
ENSSSCG00000003112	BBC3	-0.986649	0.0643242	-1.58471	0.00232474	-1.15506	0.0269306
ENSSSCG00000003113	C5AR2	0.769828	0.471628	5.00805	3.12685e-08	4.19002	1.65812e-06
ENSSSCG00000003115		-1.07182	0.0008657	-0.76176	0.022102	-0.627588	0.0596294
ENSSSCG00000003120	NAPA	0.276349	0.186369	0.464395	0.0197521	0.815358	1.34256e-05
ENSSSCG00000003121	KPTN	-0.0448043	0.888012	0.214241	0.451398	0.777204	0.00160755
ENSSSCG00000003128	LIG1	-1.47479	0.000122895	0.27392	0.545794	-0.00595745	0.990117
ENSSSCG00000003134	GRWD1	0.174788	0.62867	1.05089	0.000429627	1.10699	0.00015432
ENSSSCG00000003135	KCNJ14	-1.44351	0.154411	-3.78452	0.0001142	-2.44152	0.00847767
ENSSSCG00000003136	CYTH2	0.446702	0.00491096	0.480466	0.0022382	0.559007	0.000259028
ENSSSCG00000003137	PLEKHA4	-0.72354	0.194315	-2.36108	3.00436e-06	-1.88003	0.000222765
ENSSSCG00000003142	IZUMO1	-1.29162	0.365735	-0.859415	0.561744	-4.33577	0.00896502
ENSSSCG00000003143	MAMSTR	-2.7141	1.12247e-05	-3.00121	1.13303e-06	-3.53152	2.8182e-08
ENSSSCG00000003144	DHDH	-0.511765	0.049961	-1.26075	2.08085e-07	-1.0798	9.90564e-06
ENSSSCG00000003147	CA11	-7.09629	3.42255e-16	-7.26206	8.53153e-28	-7.51552	1.11708e-30
ENSSSCG00000003148	DBP	-3.11401	1.50415e-06	-4.28214	5.76193e-12	-4.35741	1.38356e-12
ENSSSCG00000003150	NUCB1	0.223465	0.430314	-1.01295	3.72277e-05	-0.0727433	0.810994
ENSSSCG00000003153	FTL	-2.20015	3.66294e-06	-3.29017	1.34955e-12	-1.67053	0.000498798
ENSSSCG00000003154	GYS1	1.2221	2.5798e-05	0.810206	0.00704167	1.16103	5.75058e-05
ENSSSCG00000003155	PPP1R15A	-0.25434	0.591918	1.33225	0.000868086	1.81253	2.79687e-06
ENSSSCG00000003157	LIN7B	-3.56698	2.13219e-09	-4.69677	3.57337e-14	-4.64632	8.56713e-15
ENSSSCG00000003165	RPS11	-0.897631	0.00823681	-0.912106	0.00740757	-0.677119	0.0486223
ENSSSCG00000003168	ALDH16A1	1.02148	0.000580214	2.23284	1.49216e-15	2.80079	3.93021e-24
ENSSSCG00000003169	PIH1D1	0.428353	0.232949	1.10211	0.000729048	1.41267	8.0698e-06
ENSSSCG00000003177		0.0511987	0.926437	0.0321486	0.954215	-1.11227	0.00966105
ENSSSCG00000003183	RRAS	0.14436	0.699709	2.0378	4.7496e-12	2.05091	3.14248e-12
ENSSSCG00000003187	FCGRT	-0.224799	0.414513	-0.425955	0.0992855	0.640877	0.00841312
ENSSSCG00000003189	PRMT1	-1.29516	3.27489e-07	-0.281051	0.334462	-0.422361	0.120149
ENSSSCG00000003192	IL4I1	4.47852	0.00207315	2.31934	0.0584682	2.34923	0.0356138
ENSSSCG00000003193	TBC1D17	1.43788	8.90704e-13	1.67144	3.76563e-17	2.18385	6.51789e-29
ENSSSCG00000003194	AKT1S1	0.995418	5.53441e-07	0.984166	7.63738e-07	1.37322	1.42546e-12
ENSSSCG00000003195	PNKP	1.16611	2.8212e-05	0.469294	0.120031	0.141662	0.668083
ENSSSCG00000003196	PTOV1	-0.168346	0.551567	-0.825307	0.000609897	-0.397645	0.11382
ENSSSCG00000003197	MED25	0.371791	0.115016	0.7243	0.00101255	0.806639	0.000178604
ENSSSCG00000003199	AP2A1	0.700929	0.0002127	0.655872	0.000579488	1.1138	1.02097e-09
ENSSSCG00000003201	ATF5	-2.43587	6.73805e-06	-3.47679	6.73266e-11	-2.72625	3.8395e-07
ENSSSCG00000003211	NR1H2	0.606932	0.0036122	0.60062	0.00412148	1.11872	1.641e-08
ENSSSCG00000003214	KCNC3	0.391911	0.632436	-0.683442	0.39665	-2.10508	0.00439481
ENSSSCG00000003216	POLD1	-2.20606	6.48443e-07	0.170364	0.762211	-0.317148	0.539441
ENSSSCG00000003217	JOSD2	0.701821	0.0227183	1.10824	0.000211158	1.22496	3.27937e-05
ENSSSCG00000003218	MYBPC2	-11.332	1.40306e-06	-10.1398	5.5862e-06	-8.96305	2.30125e-06
ENSSSCG00000003219	GARIN5A	-1.72247	0.00121199	-0.652653	0.265022	-0.603648	0.294335
ENSSSCG00000003229	ETFB	1.08596	0.00920513	0.952799	0.0243143	1.3575	0.000750637
ENSSSCG00000003234		4.20853	0.0010972	0.0763796	0.960865	0.471983	0.737099
ENSSSCG00000003253		-1.05964	0.00884255	0.453044	0.306892	0.0289545	0.955976
ENSSSCG00000003256	PRKCG	-1.10359	0.30664	-3.29847	0.00184728	-4.0848	0.00010287
ENSSSCG00000003261		-1.17052	0.00166936	-0.948174	0.0118629	-0.816999	0.030205
ENSSSCG00000003262	TFPT	0.317486	0.425449	0.598308	0.11069	1.17459	0.000632118
ENSSSCG00000003263	PRPF31	0.146863	0.641933	0.240515	0.421663	0.812612	0.00172828
ENSSSCG00000003265	LENG1	0.489104	0.326272	1.69411	0.000131623	2.04923	2.4763e-06
ENSSSCG00000003267	MBOAT7	0.80424	0.00040513	0.325136	0.192516	0.550682	0.0174271
ENSSSCG00000003268	TSEN34	0.408184	0.203306	1.12489	0.000115026	1.45347	2.54242e-07
ENSSSCG00000003269	LENG9	1.14136	0.00763747	1.27255	0.00323226	0.864332	0.0442338
ENSSSCG00000003271	TTYH1	-5.92213	0.00733526	-4.32073	0.0262553	-2.09796	0.168829
ENSSSCG00000003289	ISOC2	0.769959	0.0042129	0.338401	0.243103	1.0937	1.60229e-05
ENSSSCG00000003301	PPP6R1	0.683765	0.0293203	0.588741	0.066552	0.998086	0.000871033
ENSSSCG00000003317	ZNF787	0.51313	0.218385	0.836089	0.0361272	1.11354	0.0032091
ENSSSCG00000003329	ACAP3	-0.168799	0.662122	-0.853081	0.00960525	-0.925444	0.00401182
ENSSSCG00000003342	DVL1	0.526759	0.15399	0.714289	0.0477294	1.14771	0.000748173
ENSSSCG00000003344	VWA1	0.159811	0.769569	-2.38385	2.0591e-08	-0.718015	0.104878
ENSSSCG00000003350	MIB2	0.818326	0.00517381	0.680229	0.0229563	1.42619	3.13412e-07
ENSSSCG00000003352		0.0796214	0.824719	0.579344	0.0511199	1.06223	0.000125278
ENSSSCG00000003353	SLC35E2B	-0.218517	0.272733	-0.805757	5.98603e-06	-0.3766	0.0433234
ENSSSCG00000003354	CCNL2	1.62767	2.1103e-11	0.907315	0.00032453	0.813322	0.0012005
ENSSSCG00000003359	TPRG1L	0.01831	0.961442	0.631716	0.0237727	1.17711	6.91063e-06
ENSSSCG00000003366	CHD5	-0.136728	0.880869	1.6712	0.02371	-3.02114	0.000414119
ENSSSCG00000003368	RNF207	-5.97812	0.000167136	-4.59898	0.00163852	-6.76268	0.000135888
ENSSSCG00000003371	GPR153	0.919857	0.139296	0.664706	0.307646	1.66096	0.0044031
ENSSSCG00000003374	ESPN	-3.80278	0.00179215	-4.23099	0.0025607	-5.18589	0.000104827
ENSSSCG00000003376	PLEKHG5	-2.62445	4.14871e-10	-1.34315	0.00234298	-1.49443	0.00056125
ENSSSCG00000003377	ACOT7	-5.72808	1.90135e-07	-0.258932	0.826802	-0.599797	0.54983
ENSSSCG00000003379	KLHL21	2.03352	1.76841e-08	2.21767	6.18198e-10	2.70177	1.99866e-14
ENSSSCG00000003384	DNAJC11	0.738728	0.00481585	0.639172	0.0161446	0.975572	9.96734e-05
ENSSSCG00000003396	CLSTN1	1.79275	1.26361e-17	1.73275	1.38165e-16	2.13448	7.56982e-25
ENSSSCG00000003398	UBE4B	0.967845	5.9799e-06	0.924958	1.59201e-05	1.14922	4.40444e-08
ENSSSCG00000003400	NMNAT1	0.198989	0.667253	1.15853	0.0025236	1.21887	0.00121423
ENSSSCG00000003403	CENPS	-2.898	5.32228e-06	-1.30209	0.0608479	-2.25555	0.000590451
ENSSSCG00000003405	PEX14	-0.713357	0.00333905	-0.401885	0.125243	0.310784	0.231386
ENSSSCG00000003410	MASP2	-1.88679	0.0477288	-2.6886	0.00242623	-2.32989	0.0076683
ENSSSCG00000003413	MTOR	0.572211	0.000977036	0.764228	7.19566e-06	1.21075	1.95966e-13
ENSSSCG00000003421		1.09787	0.000575255	-0.023619	0.955861	0.521785	0.120077
ENSSSCG00000003428	MTHFR	-0.0534712	0.861671	-1.05963	8.58986e-06	-0.196231	0.46934
ENSSSCG00000003432	KIAA2013	0.759426	0.0023054	0.283785	0.304849	1.15951	1.28524e-06
ENSSSCG00000003433	PLOD1	-1.97368	3.55789e-17	-3.29274	1.25258e-46	-2.42629	1.06565e-25
ENSSSCG00000003434	MFN2	-1.11682	3.78655e-07	-1.25752	7.56167e-09	-0.738131	0.000892387
ENSSSCG00000003451	PDPN	6.52855	3.13251e-19	4.30549	6.06925e-09	6.0428	8.51842e-17
ENSSSCG00000003458	EFHD2	1.11428	0.00028972	1.66938	2.33098e-08	2.09548	8.8199e-13
ENSSSCG00000003460	CASP9	0.455292	0.00894211	0.293916	0.108741	0.496721	0.00380304
ENSSSCG00000003461	RSC1A1	1.98968	3.66613e-12	1.94056	1.02795e-11	1.1744	5.58054e-05
ENSSSCG00000003468	PLEKHM2	0.194722	0.484319	0.483047	0.0572565	1.35353	4.89192e-09
ENSSSCG00000003471	EPHA2	-4.75224	6.7339e-11	-1.45142	0.0676702	-2.88072	0.000100747
ENSSSCG00000003472	ARHGEF19	-1.06286	0.128859	-1.84363	0.00639091	-1.3648	0.0509398
ENSSSCG00000003473	CPLANE2	-2.90254	3.11546e-05	-0.544195	0.500968	-1.41762	0.0548908
ENSSSCG00000003486	ARHGEF10L	0.355583	0.124904	0.92669	1.14251e-05	0.573569	0.00797893
ENSSSCG00000003489	EMC1	-1.34408	1.16839e-10	-1.33686	1.6237e-10	-1.50126	4.82493e-13
ENSSSCG00000003493	CAPZB	-1.13978	4.09379e-09	-1.15425	2.4587e-09	-0.999778	2.55455e-07
ENSSSCG00000003506	PINK1	1.57665	6.7918e-06	1.76845	3.67524e-07	2.67702	2.51266e-15
ENSSSCG00000003512	EIF4G3	-0.594901	0.00248567	-0.796309	3.64577e-05	-0.98156	2.02459e-07
ENSSSCG00000003513	ECE1	0.155718	0.744328	0.884175	0.0282942	1.34075	0.000458182
ENSSSCG00000003514	HSPG2	1.78126	0.000264983	0.897182	0.0856085	1.25927	0.0110352
ENSSSCG00000003520	CDC42	-1.04647	6.04325e-07	-0.655003	0.00262257	-0.57417	0.00792805
ENSSSCG00000003527	EPHB2	-13.9857	3.28444e-18	-19.7344	7.27377e-30	-20.9017	9.21895e-23
ENSSSCG00000003532	LUZP1	-1.72687	6.3948e-07	-1.70368	9.47747e-07	-2.56444	3.30547e-14
ENSSSCG00000003551	PAQR7	-0.460836	0.144392	-1.01988	0.000554741	-0.962051	0.00122075
ENSSSCG00000003553	MTFR1L	-0.411682	0.0486601	-0.692556	0.000541578	-0.438538	0.0318525
ENSSSCG00000003554	SELENON	-1.32956	1.69142e-06	-1.59779	6.14178e-09	-1.09114	9.23284e-05
ENSSSCG00000003555	HMGN2	-1.13221	0.00011085	-0.389195	0.231174	-0.399314	0.206255
ENSSSCG00000003561	ZDHHC18	0.26576	0.355324	0.656219	0.0123719	0.960505	0.000126136
ENSSSCG00000003564	GPATCH3	0.187005	0.58725	0.566232	0.0620655	0.919315	0.00112529
ENSSSCG00000003569	SLC9A1	-0.0860352	0.783176	-1.14229	4.08255e-06	-0.168421	0.561046
ENSSSCG00000003570	WDTC1	0.440883	0.00126999	1.31702	6.1352e-25	1.48171	2.08722e-31
ENSSSCG00000003582	SMPDL3B	-5.28205	8.93898e-05	-0.355156	0.81491	2.14255	0.0740299
ENSSSCG00000003583	RPA2	-2.91562	3.23945e-16	-2.00233	2.77249e-08	-1.62858	6.85939e-06
ENSSSCG00000003590	PTPRU	4.88589	3.8769e-38	4.10556	3.32073e-27	5.2338	7.56008e-44
ENSSSCG00000003591	PUM1	0.21038	0.267435	0.380702	0.0331444	0.503267	0.00327745
ENSSSCG00000003592	SDC3	-3.79998	3.67223e-24	-3.73966	1.479e-23	-4.08873	5.30001e-28
ENSSSCG00000003596	SNRNP40	-0.870337	0.00170942	-0.549825	0.0587875	-0.275459	0.363147
ENSSSCG00000003600	TINAGL1	5.11567	2.33522e-14	9.77398	2.19747e-47	8.21827	8.62504e-34
ENSSSCG00000003604	ADGRB2	-4.28011	5.81112e-17	-3.65586	1.22865e-12	-4.94938	1.16461e-20
ENSSSCG00000003613	HDAC1	0.484392	0.0571865	0.71537	0.00370058	0.774005	0.00134291
ENSSSCG00000003616	FAM167B	20.0227	1.04428e-20	21.1122	1.16047e-18	19.7614	1.45141e-16
ENSSSCG00000003619	AZIN2	2.37919	0.00134322	-0.00241672	0.997983	1.39713	0.0591988
ENSSSCG00000003620	TRIM62	0.773118	0.0100889	0.667214	0.0283928	0.990695	0.000735808
ENSSSCG00000003621	ZSCAN20	1.74926	7.15908e-05	1.73399	8.29726e-05	1.53204	0.000554076
ENSSSCG00000003627	ZMYM4	-0.217145	0.465132	-0.425934	0.124444	-0.863271	0.000780354
ENSSSCG00000003628	CLSPN	-3.29308	2.71473e-12	0.0654651	0.919416	-2.49188	2.84605e-07
ENSSSCG00000003630	AGO3	-0.806738	6.73662e-08	-1.09903	4.5487e-14	-1.10013	4.82621e-14
ENSSSCG00000003637	MAP7D1	-0.928124	0.000231354	0.202896	0.489921	0.254704	0.361121
ENSSSCG00000003642	INPP5B	-1.40138	0.000287876	-1.09674	0.00564086	-1.22472	0.00155648
ENSSSCG00000003644	FHL3	-1.90493	3.19798e-05	-0.903148	0.0657183	-1.79968	7.83504e-05
ENSSSCG00000003648	RRAGC	-0.500475	0.147334	-0.871565	0.00816255	-0.23022	0.530288
ENSSSCG00000003652	AKIRIN1	0.548942	0.00252923	-0.141865	0.503427	-0.426421	0.0217338
ENSSSCG00000003663	HPCAL1	2.99924	7.49328e-20	3.28484	8.1531e-24	2.70105	1.14631e-16
ENSSSCG00000003667	TRIT1	-0.162438	0.594315	-0.307324	0.284374	-1.25316	7.06192e-07
ENSSSCG00000003669	MFSD2A	-7.6077	8.37726e-05	-2.01993	0.207517	-6.23384	0.000112024
ENSSSCG00000003670	RLF	0.077432	0.827664	-0.455977	0.128866	-0.839403	0.00257159
ENSSSCG00000003672	CAP1	-1.10196	8.57429e-07	0.241876	0.348818	-0.232415	0.357009
ENSSSCG00000003682	ANKRD12	2.1542	3.06761e-10	1.4606	3.11315e-05	0.602615	0.105068
ENSSSCG00000003684	MTCL1	-2.84018	9.61503e-09	-0.821549	0.137259	-1.00303	0.0593314
ENSSSCG00000003687	EPB41L3	-0.659375	0.00207631	-1.07781	2.265e-07	-1.45877	9.09575e-13
ENSSSCG00000003690	DLGAP1	-4.76654	0.00582985	-2.86399	0.133299	-6.80446	0.00251263
ENSSSCG00000003691	MYL12A	-0.92469	0.0371793	1.13838	0.00928385	-0.0468405	0.932101
ENSSSCG00000003693	MYOM1	5.52033	3.3206e-11	7.38884	1.11071e-19	2.95096	0.000496159
ENSSSCG00000003694	EMILIN2	-0.187808	0.73021	-1.41194	0.00163183	-0.687639	0.142506
ENSSSCG00000003697	NDC80	-6.55288	8.58037e-09	1.46107	0.241983	-2.31526	0.0512821
ENSSSCG00000003701	SNRPD1	-2.30164	2.38552e-18	-1.57192	3.0516e-09	-2.32985	3.4942e-19
ENSSSCG00000003702	GATA6	-1.24582	0.00719956	-1.81601	7.30414e-05	-2.45058	4.58327e-08
ENSSSCG00000003705	CABLES1	0.407818	0.648092	3.99878	2.32406e-08	2.90251	6.56636e-05
ENSSSCG00000003707	NPC1	1.023	2.07778e-05	0.323018	0.231834	0.310371	0.238325
ENSSSCG00000003708	ANKRD29	-1.16418	0.00091103	-1.19079	0.000745951	-0.897686	0.0125924
ENSSSCG00000003709	LAMA3	1.30155	0.000716943	-1.91763	5.23833e-07	-2.30957	2.04244e-09
ENSSSCG00000003710	TTC39C	3.11293	1.28938e-30	2.01215	5.4939e-13	2.8111	5.77433e-24
ENSSSCG00000003711	CABYR	3.79513	1.94719e-07	2.38261	0.0016603	0.927238	0.257479
ENSSSCG00000003715	ZNF521	-1.23201	0.000103795	-0.716157	0.0326423	-0.112656	0.771726
ENSSSCG00000003718	TAF4B	2.37588	1.16699e-09	1.4721	0.000224251	1.62367	3.92117e-05
ENSSSCG00000003719	KCTD1	-1.40255	7.19537e-09	-3.30482	1.04535e-43	-2.34595	1.36932e-22
ENSSSCG00000003722	CDH2	-1.85608	0.0396561	4.37305	2.25369e-07	2.40532	0.0060773
ENSSSCG00000003728	TRAPPC8	0.506232	0.000694913	0.95869	2.47956e-11	0.368437	0.0150216
ENSSSCG00000003729	RNF125	4.35769	1.2291e-11	4.0357	3.67303e-10	3.7592	4.93639e-09
ENSSSCG00000003731	GAREM1	1.65505	4.1726e-06	3.31262	1.75139e-21	3.13475	1.04768e-19
ENSSSCG00000003738	MAPRE2	2.91747	1.46137e-29	1.63636	6.83497e-10	1.85817	1.42337e-12
ENSSSCG00000003741		-0.218187	0.592241	-0.122588	0.772667	-0.983711	0.00411078
ENSSSCG00000003743	GALNT1	-2.43076	1.76838e-21	-1.05738	7.75239e-05	-1.69223	6.00333e-11
ENSSSCG00000003744	MOCOS	0.480478	0.405337	-1.5113	0.00355792	-2.70463	7.2421e-08
ENSSSCG00000003749	PIK3C3	0.573785	0.00664801	0.163295	0.497961	0.298262	0.17941
ENSSSCG00000003753		-3.92595	0.0330029	-5.92952	0.00062648	-5.40263	0.00437802
ENSSSCG00000003757	SSX2IP	1.60975	0.000115468	0.86776	0.0526747	0.592846	0.190947
ENSSSCG00000003760	TTLL7	-0.221678	0.780707	2.09463	0.00111176	2.8181	4.90933e-06
ENSSSCG00000003761	ADGRL2	1.38311	5.55785e-11	1.3078	4.31725e-10	1.05457	5.16441e-07
ENSSSCG00000003766	DNAJB4	-0.0292912	0.962083	1.44868	0.00108482	-0.0593854	0.916387
ENSSSCG00000003768	NEXN	0.246518	0.604393	2.41947	3.2004e-10	-0.272672	0.553126
ENSSSCG00000003770	MIGA1	2.39586	1.23487e-07	2.25434	7.487e-07	1.44293	0.00207047
ENSSSCG00000003772	ZZZ3	-0.132195	0.514494	0.100364	0.629224	-0.485459	0.0057253
ENSSSCG00000003775	MSH4	-0.415192	0.0579407	-0.0364089	0.896171	-0.628816	0.00292943
ENSSSCG00000003776	ACADM	0.734331	0.0052671	0.636073	0.0174841	0.172276	0.562725
ENSSSCG00000003777	SLC44A5	-4.56338	0.133814	-7.84183	0.00565124	-9.38251	0.00198023
ENSSSCG00000003780	CRYZ	-1.75955	1.00319e-05	-2.6705	1.5562e-11	-2.82116	1.60521e-12
ENSSSCG00000003783	FPGT	0.742477	0.218497	-0.991082	0.0932372	-1.91784	0.000532569
ENSSSCG00000003787	ZRANB2	-0.142558	0.706885	-0.339181	0.332344	-1.16375	0.000152091
ENSSSCG00000003788	PTGER3	1.87361	0.210824	5.469	4.79489e-07	5.29626	9.72753e-08
ENSSSCG00000003789	CTH	-0.664652	0.163123	1.29587	0.00464731	2.04459	3.43867e-06
ENSSSCG00000003790	ANKRD13C	0.791376	0.000749608	0.587863	0.0161515	0.44366	0.0703094
ENSSSCG00000003792		-1.58502	7.40786e-07	-0.799715	0.0182312	-1.45554	8.57921e-06
ENSSSCG00000003795	WLS	-1.46615	1.76943e-09	-1.53397	3.18704e-10	-1.3541	2.7318e-08
ENSSSCG00000003797	DIRAS3	-3.38757	0.00494276	-0.325558	0.785685	-1.97263	0.0722737
ENSSSCG00000003805	PDE4B	2.11868	0.0021428	-2.8738	2.11824e-05	-1.84494	0.00733803
ENSSSCG00000003809	JAK1	2.16469	2.23587e-28	1.77771	1.83589e-19	1.92476	9.28183e-23
ENSSSCG00000003812	EFCAB7	0.956289	0.000708642	1.33437	1.28609e-06	1.77583	4.11883e-11
ENSSSCG00000003818	DOCK7	-1.06893	3.58275e-06	-0.0817303	0.781609	-0.681366	0.00391017
ENSSSCG00000003820	USP1	-0.797583	0.000228996	-0.0397614	0.890231	-0.660867	0.00230998
ENSSSCG00000003825		-4.37582	0.00446334	-7.56144	0.000234298	-3.25328	0.0173047
ENSSSCG00000003828	FGGY	1.61008	0.000268013	1.10209	0.0140998	1.46881	0.000640748
ENSSSCG00000003839	PLPP3	0.718732	0.0936043	-1.07223	0.00979402	-0.205829	0.666025
ENSSSCG00000003844	TTC4	-0.729892	0.00863382	-0.545112	0.0565974	-0.114431	0.722603
ENSSSCG00000003846	GLIS1	-0.375285	0.358269	1.20218	0.000949882	1.32311	0.000254634
ENSSSCG00000003848	LRP8	-2.77753	3.72739e-10	-4.11842	6.34809e-21	-4.42508	6.98644e-24
ENSSSCG00000003849		-0.903329	0.00904183	-0.565839	0.116462	-0.0777404	0.851952
ENSSSCG00000003850	CZIB	-1.33682	1.86567e-05	-1.45301	2.77877e-06	-1.35721	1.20231e-05
ENSSSCG00000003851	CPT2	-0.744661	0.0191807	-1.32795	1.60628e-05	-1.09537	0.00037227
ENSSSCG00000003854	ECHDC2	1.0091	0.00133161	-0.873696	0.00653349	0.0863446	0.823308
ENSSSCG00000003861	ORC1	-5.32454	1.98993e-09	-1.54099	0.108966	-2.77588	0.00211799
ENSSSCG00000003862	CC2D1B	-0.353887	0.171144	-0.688585	0.004978	0.0838534	0.770423
ENSSSCG00000003863	ZFYVE9	0.871968	1.66558e-05	0.983571	9.85615e-07	1.70904	1.43351e-18
ENSSSCG00000003870	NRDC	0.429614	0.0583245	0.835461	0.000101013	0.94803	7.12641e-06
ENSSSCG00000003872	EPS15	0.647774	0.00275843	0.523359	0.0182312	0.30161	0.187387
ENSSSCG00000003877	FAF1	-0.888311	1.39281e-08	-0.328305	0.0518189	-0.190629	0.272498
ENSSSCG00000003881	SPATA6	-0.658107	0.153928	-1.01802	0.0220246	-1.20238	0.0056684
ENSSSCG00000003885	CMPK1	-0.495432	0.0102981	-0.845817	5.60882e-06	-0.749465	5.50975e-05
ENSSSCG00000003888	STIL	-2.98425	7.76093e-07	-0.192906	0.803509	-1.84144	0.00316037
ENSSSCG00000003894	CYP4B1	18.3187	1.05679e-28	16.4212	1.04942e-36	17.3997	1.7286e-24
ENSSSCG00000003895	EFCAB14	1.15116	2.03691e-07	0.764499	0.000812168	1.0836	8.51153e-07
ENSSSCG00000003898	MKNK1	1.32632	2.1106e-08	1.28026	7.12276e-08	1.26449	8.36729e-08
ENSSSCG00000003901	FAAH	2.18293	0.000125091	0.510271	0.429356	0.71326	0.237972
ENSSSCG00000003903		-0.278695	0.369586	-0.988841	0.000318247	-0.847632	0.00197214
ENSSSCG00000003905	RAD54L	-4.87717	2.95009e-09	-0.521394	0.591097	-2.20826	0.00813211
ENSSSCG00000003909	PIK3R3	-5.0856	2.63845e-11	-5.18184	7.00184e-12	-7.73247	5.08618e-24
ENSSSCG00000003914	PRDX1	-1.47823	4.25231e-09	-1.41804	1.81654e-08	-1.01013	7.35063e-05
ENSSSCG00000003917	TESK2	2.78548	2.79806e-05	1.25222	0.0662563	1.57506	0.0138188
ENSSSCG00000003919	MUTYH	-0.419537	0.405258	-1.14172	0.0130446	-1.34742	0.00315909
ENSSSCG00000003923	HECTD3	0.929774	4.49399e-06	0.630654	0.00276352	1.43675	3.48144e-13
ENSSSCG00000003926	BTBD19	0.316205	0.583039	0.853477	0.10101	2.00811	2.57228e-05
ENSSSCG00000003928	PLK3	-2.88193	3.85579e-07	-0.729458	0.263896	-0.555233	0.395886
ENSSSCG00000003931	KIF2C	-5.20791	7.50045e-08	1.22706	0.255905	-1.32413	0.211767
ENSSSCG00000003943	MED8	-0.142658	0.493547	0.590238	0.00147151	1.20529	3.78492e-12
ENSSSCG00000003949	CDC20	-6.55553	3.03066e-13	0.905517	0.384223	-1.95315	0.0401084
ENSSSCG00000003965		-3.89506	4.58601e-09	-2.89183	1.33838e-05	-2.48807	0.000200285
ENSSSCG00000003979	ZNF684	-0.912777	0.038169	0.207005	0.690052	-1.27419	0.00392166
ENSSSCG00000003981	ZFP69B	-0.974068	0.00451361	-1.05956	0.0022498	-0.938119	0.00641782
ENSSSCG00000003983	SMAP2	-2.18649	2.83019e-07	0.101344	0.858601	-1.10071	0.0124812
ENSSSCG00000003986		-0.360768	0.316996	-1.10718	0.000630371	-1.67743	9.40955e-08
ENSSSCG00000003987		-1.49057	0.0280506	-1.40153	0.0344264	-2.07379	0.0012198
ENSSSCG00000003998	ZNF274	1.68057	0.00050779	0.423007	0.444173	1.34278	0.00525774
ENSSSCG00000004008	WDR27	0.292596	0.708067	-1.73729	0.00769566	-1.91962	0.00354704
ENSSSCG00000004012	THBS2	1.12956	0.0101186	-0.749053	0.103015	-1.27614	0.00296165
ENSSSCG00000004013	SMOC2	-4.08704	5.45517e-07	-3.21395	8.25121e-05	-5.38827	5.51562e-11
ENSSSCG00000004017	FRMD1	4.00439	0.00418161	11.6107	3.19544e-09	9.68466	6.86619e-11
ENSSSCG00000004018	AFDN	0.211847	0.493789	0.693148	0.0112267	1.33627	1.7678e-07
ENSSSCG00000004022	RPS6KA2	-0.798473	0.00171451	-1.28331	1.99236e-07	-1.3593	2.74367e-08
ENSSSCG00000004024		-0.53612	0.136418	-1.48607	6.78437e-06	-0.46484	0.193931
ENSSSCG00000004037	MAP3K4	-0.260391	0.263861	0.678183	0.00138318	0.530028	0.0124758
ENSSSCG00000004039	SLC22A3	10.8195	1.43993e-08	1.85839	0.114791	3.07284	0.00257255
ENSSSCG00000004044	IGF2R	1.00951	0.00276486	0.0973254	0.818916	0.373212	0.306024
ENSSSCG00000004050	WTAP	0.35767	0.232154	0.722656	0.00993244	1.08844	4.71715e-05
ENSSSCG00000004052	FNDC1	-8.88885	1.24487e-14	-9.87061	3.71545e-16	-9.45417	2.58389e-15
ENSSSCG00000004058	EZR	0.544731	0.335988	1.77386	0.000468064	2.36023	1.57913e-06
ENSSSCG00000004065	TIAM2	0.209975	0.663327	1.33843	0.000908329	1.49077	0.000178718
ENSSSCG00000004071		-1.8023	0.00103597	-2.89622	7.79409e-08	-2.82968	1.01425e-07
ENSSSCG00000004075	RGS17	3.23772	4.21453e-16	3.75476	6.1826e-21	3.44967	8.47122e-18
ENSSSCG00000004076	MTRF1L	1.45502	3.49329e-06	1.02758	0.00153082	0.538811	0.113723
ENSSSCG00000004077	FBXO5	-3.9614	1.61945e-06	0.290996	0.780954	-1.64615	0.0589919
ENSSSCG00000004081		-1.62677	0.00412548	-3.67058	2.33034e-11	-3.57159	5.34915e-11
ENSSSCG00000004082		-0.080491	0.870869	-0.488122	0.256165	-1.10927	0.0044031
ENSSSCG00000004087	CCDC170	-0.816024	0.0673908	-1.46489	0.000560132	-1.21124	0.00412049
ENSSSCG00000004089	RMND1	-1.01225	0.00472346	-0.882529	0.0152759	-1.36118	0.000137291
ENSSSCG00000004092	MTHFD1L	-0.992774	1.10449e-05	-0.84476	0.000237668	-2.08358	7.30329e-21
ENSSSCG00000004101	LRP11	3.33498	8.817e-14	2.6349	5.71727e-09	1.85992	3.07109e-05
ENSSSCG00000004104	KATNA1	-1.07035	3.28482e-05	-0.591281	0.0285213	-1.02898	5.50042e-05
ENSSSCG00000004105	NUP43	-1.2982	2.38234e-05	-0.713997	0.0257142	-1.49377	7.17805e-07
ENSSSCG00000004109	ZC3H12D	-3.68114	0.000948472	-0.970408	0.41563	-3.04805	0.00316946
ENSSSCG00000004119	GRM1	-5.74823	0.00324034	-12.6774	8.51296e-07	-13.3897	1.39553e-07
ENSSSCG00000004121	FBXO30	-0.298406	0.444858	0.94257	0.00684694	0.483246	0.184146
ENSSSCG00000004123	UTRN	0.779966	0.0657706	1.47855	0.000237588	0.864186	0.0368122
ENSSSCG00000004125	STX11	-2.99053	8.03283e-08	-0.0300931	0.969714	1.03912	0.0697136
ENSSSCG00000004132	PHACTR2	2.00125	1.19243e-16	2.46394	3.01543e-25	2.5497	4.64749e-27
ENSSSCG00000004133	FUCA2	1.26694	5.04536e-06	1.00924	0.000359042	1.38578	4.26604e-07
ENSSSCG00000004134	PEX3	1.66414	0.000309258	0.0548148	0.927963	0.910121	0.0573448
ENSSSCG00000004138	HIVEP2	-1.92776	3.09908e-10	-1.5697	4.11257e-07	-1.86324	9.06939e-10
ENSSSCG00000004139	ADGRG6	-6.79952	1.52359e-25	-3.51519	3.16144e-08	-3.64619	4.05695e-09
ENSSSCG00000004140	VTA1	-0.583994	0.00234326	-0.603756	0.00161773	-0.675959	0.000322632
ENSSSCG00000004142	CITED2	0.795483	0.0378973	2.05438	7.24062e-09	1.55317	1.50199e-05
ENSSSCG00000004144	HECA	1.14649	4.89767e-07	1.09051	1.74052e-06	1.28282	9.42538e-09
ENSSSCG00000004149	NHSL1	-0.570514	0.30602	1.21551	0.0176928	1.4149	0.00415216
ENSSSCG00000004154	TNFAIP3	-2.73661	2.28062e-10	-0.721912	0.106249	-0.789179	0.0584843
ENSSSCG00000004157	IL20RA	-5.79229	0.00877389	-6.0401	0.00900214	-9.5701	0.000219324
ENSSSCG00000004159	SLC35D3	-2.14702	0.0480512	-5.19485	1.61615e-08	-2.5219	0.00693001
ENSSSCG00000004160	PEX7	0.438252	0.152021	1.10435	8.48535e-05	0.868557	0.00209902
ENSSSCG00000004164	MTFR2	-4.4159	3.11185e-05	2.04549	0.0727764	-1.15923	0.297761
ENSSSCG00000004165	PDE7B	4.26054	7.18683e-15	3.43418	2.37226e-10	3.1936	3.17803e-09
ENSSSCG00000004166	AHI1	-1.31228	6.82446e-07	-0.743057	0.00662283	-1.75207	2.53828e-11
ENSSSCG00000004172	SLC2A12	2.97225	2.27685e-09	-0.736901	0.190345	-0.473459	0.4104
ENSSSCG00000004179		-7.58483	0.000201973	-2.11183	0.221333	-2.28062	0.150619
ENSSSCG00000004190	STX7	-1.49182	1.25878e-06	-0.526263	0.12327	-0.974427	0.00189754
ENSSSCG00000004191	MOXD1	-2.50271	0.0545517	-0.953738	0.491138	-5.52424	1.65745e-05
ENSSSCG00000004192	CCN2	-6.8157	1.25079e-10	1.08487	0.38478	-4.30911	6.51308e-05
ENSSSCG00000004193	ENPP1	0.739438	0.0103963	2.04042	3.20065e-14	2.39517	2.64264e-19
ENSSSCG00000004199	EPB41L2	0.078238	0.800672	-0.666828	0.00819573	-0.483872	0.0572726
ENSSSCG00000004201	TMEM200A	-4.55362	5.5039e-15	-2.81939	3.18051e-06	-6.08289	1.35668e-23
ENSSSCG00000004202	SAMD3	7.3187	8.02586e-05	5.11066	0.00327006	5.52436	0.00118773
ENSSSCG00000004205	ARHGAP18	6.31696	1.42288e-25	8.01033	2.47935e-42	4.93784	4.82343e-17
ENSSSCG00000004207		5.72703	3.35652e-164	6.38759	1.25501e-204	6.34052	6.04264e-202
ENSSSCG00000004209	PTPRK	0.754219	0.0417346	1.1223	0.00184102	0.325021	0.412608
ENSSSCG00000004215	KIAA0408	1.30772	0.0240681	2.56422	4.61884e-06	1.97346	0.000476112
ENSSSCG00000004217	RNF146	0.571119	0.0208857	0.673871	0.00610665	0.827341	0.000511765
ENSSSCG00000004218	RSPO3	2.84072	0.00323599	0.832717	0.419571	0.947484	0.323705
ENSSSCG00000004220	TRMT11	0.988753	0.00650024	0.659849	0.0817982	0.580652	0.118253
ENSSSCG00000004221	HINT3	-2.07201	1.61489e-14	-2.83614	5.47906e-26	-3.28167	5.38433e-34
ENSSSCG00000004222	NCOA7	-1.14632	3.89465e-05	-2.36361	3.9593e-18	-2.80255	2.90749e-25
ENSSSCG00000004223	HEY2	-4.54115	3.83173e-10	0.842018	0.311196	-2.99682	4.52089e-05
ENSSSCG00000004233	SMPDL3A	1.99521	0.000298537	2.36136	1.61894e-05	2.66019	4.32972e-07
ENSSSCG00000004237	SERINC1	0.930894	1.36467e-05	0.918427	1.8699e-05	1.27019	1.18234e-09
ENSSSCG00000004241	GJA1	-1.6338	0.00285981	-1.31246	0.0193692	-1.73532	0.00128608
ENSSSCG00000004242	TBC1D32	-0.248511	0.516577	-0.620388	0.0804309	-1.76521	8.11659e-08
ENSSSCG00000004244	MAN1A1	-0.84691	0.0001943	-1.38587	2.93626e-10	-1.37954	2.84335e-10
ENSSSCG00000004245	FAM184A	-2.78363	0.0919952	-2.60844	0.145081	-6.58655	0.000726569
ENSSSCG00000004246	MCM9	1.25534	4.72301e-07	1.62362	4.92326e-11	1.10529	8.09276e-06
ENSSSCG00000004249	CEP85L	2.51159	2.30956e-09	2.23006	1.3607e-07	1.48938	0.000545806
ENSSSCG00000004253	GOPC	-0.289273	0.249637	-0.35021	0.159228	-0.764893	0.000762197
ENSSSCG00000004262	KPNA5	-0.923025	0.066292	-2.31555	1.11778e-06	-2.32774	9.3237e-07
ENSSSCG00000004263	ZUP1	0.617728	0.0157441	-0.252985	0.368246	-1.06011	2.70277e-05
ENSSSCG00000004279	OGFRL1	1.4817	0.00403387	2.88993	3.00604e-09	2.15324	9.87157e-06
ENSSSCG00000004281	KCNQ5	2.3777	3.29549e-10	2.8404	4.5487e-14	3.76704	4.82113e-24
ENSSSCG00000004289	CEP162	0.644141	0.12786	1.16517	0.00348659	0.264178	0.562684
ENSSSCG00000004290	TBX18	0.658172	0.0992859	1.30484	0.000514311	0.753709	0.0518024
ENSSSCG00000004291	NT5E	-4.60205	8.57342e-07	-1.01648	0.344358	-0.715541	0.508735
ENSSSCG00000004293	SNX14	-0.857744	2.9161e-05	-0.800541	0.000110184	-0.914766	7.01309e-06
ENSSSCG00000004300	SMIM8	-0.42836	0.323221	-0.827199	0.0405077	-1.28635	0.000934383
ENSSSCG00000004307	AKIRIN2	-1.8717	2.99272e-18	-0.888551	7.19112e-05	-1.2028	2.96636e-08
ENSSSCG00000004309	CNR1	-4.87061	0.00586096	-3.39408	0.0415467	-4.98682	0.00598452
ENSSSCG00000004314	PM20D2	1.73199	3.308e-05	-0.23297	0.645171	-0.294665	0.544136
ENSSSCG00000004317	UBE2J1	-0.522458	0.00886683	0.0777821	0.748187	-0.209646	0.32741
ENSSSCG00000004318	RRAGD	-2.89146	0.00538425	-5.34583	6.3529e-09	-2.0649	0.0132077
ENSSSCG00000004324	LYRM2	0.484711	0.26791	-1.03028	0.0112676	-1.40253	0.000402038
ENSSSCG00000004334	MAP3K7	-0.429998	0.00788284	-0.445091	0.00622004	-0.622734	7.38495e-05
ENSSSCG00000004344	MMS22L	-1.95053	2.58834e-06	-0.492329	0.312266	-1.18718	0.00730629
ENSSSCG00000004347	FBXL4	0.605898	0.0946577	0.773003	0.0295631	0.938667	0.00659847
ENSSSCG00000004349	COQ3	-0.407257	0.0790852	-1.26376	3.07529e-09	-1.14109	1.41511e-07
ENSSSCG00000004351	USP45	0.73938	0.0225318	-0.580822	0.0854575	-0.911671	0.00477225
ENSSSCG00000004353	CCNC	-0.444511	0.085363	-0.968208	6.8653e-05	-1.39436	4.05695e-09
ENSSSCG00000004358	ASCC3	-1.1557	2.5782e-07	-1.02554	6.44535e-06	-1.48169	2.23565e-11
ENSSSCG00000004364	HACE1	-0.91546	0.000895221	-0.755606	0.00740318	-1.04531	0.000133769
ENSSSCG00000004368	PREP	0.821005	0.000425566	0.703434	0.00286769	1.068	2.47196e-06
ENSSSCG00000004371	CRYBG1	-2.67993	4.30337e-07	-1.90801	0.000452463	-1.84881	0.000609943
ENSSSCG00000004373	RTN4IP1	-0.948788	0.00132057	-0.877	0.00304129	-1.22467	2.05063e-05
ENSSSCG00000004374	QRSL1	-1.15144	2.99819e-06	-0.831692	0.00118643	-0.855436	0.000831464
ENSSSCG00000004382	SEC63	-0.110832	0.688877	-0.851948	0.000183181	-1.14874	2.06318e-07
ENSSSCG00000004383	OSTM1	0.820416	0.00324969	0.780013	0.00571625	0.757158	0.00637033
ENSSSCG00000004387	FOXO3	4.4018	4.36198e-65	4.11198	5.34709e-57	4.45402	6.84453e-67
ENSSSCG00000004388	ARMC2	-2.09442	0.0131771	-1.66723	0.050025	-3.48821	3.05415e-05
ENSSSCG00000004390	SESN1	5.90438	2.04087e-43	5.2622	9.64729e-35	5.18216	8.33382e-34
ENSSSCG00000004391	CEP57L1	2.09406	0.000143716	2.89976	7.92631e-08	2.32282	3.12325e-05
ENSSSCG00000004392		-1.36348	2.29212e-07	-0.823491	0.00256633	-1.93811	3.76405e-14
ENSSSCG00000004393	GTF3C6	-1.02172	0.000800413	-1.12555	0.000215223	-1.18486	8.15951e-05
ENSSSCG00000004403	CDC40	0.286506	0.387042	0.852923	0.00451102	0.682592	0.0235757
ENSSSCG00000004408	SMPD2	2.05749	6.23589e-12	2.26139	2.94816e-14	2.39074	6.84487e-16
ENSSSCG00000004412	MICAL1	-1.30909	0.00442761	-1.16596	0.012573	-1.79894	5.42471e-05
ENSSSCG00000004413	PPIL6	1.42153	0.241253	3.47087	0.0026536	3.30743	0.00245456
ENSSSCG00000004414	CD164	1.87676	1.77312e-12	0.972221	0.000467334	1.33844	6.58943e-07
ENSSSCG00000004415		4.16033	3.95305e-09	3.59838	2.96904e-07	3.81972	8.70042e-08
ENSSSCG00000004419	SLC16A10	2.07675	0.000580125	-2.02018	0.000896924	-2.26425	0.000123982
ENSSSCG00000004421	FYN	-2.4059	2.89128e-10	-3.64206	1.82373e-22	-2.76696	2.06371e-13
ENSSSCG00000004422	CCN6	-4.32893	0.00841103	-3.91791	0.0103065	-2.52365	0.214698
ENSSSCG00000004423	TUBE1	-2.20172	1.55117e-07	-1.18651	0.00673793	-2.50897	9.74513e-09
ENSSSCG00000004425	LAMA4	-0.325712	0.246328	-1.93695	2.00652e-15	-1.96632	5.89219e-16
ENSSSCG00000004432	HDAC2	-0.417665	0.0214135	-0.517634	0.00377666	-0.492282	0.00536349
ENSSSCG00000004434	FRK	-4.19945	5.25659e-05	-10.2363	6.0912e-08	-9.47697	4.93819e-10
ENSSSCG00000004438	TSPYL1	0.406109	0.0660587	0.567907	0.00800057	0.968808	1.51109e-06
ENSSSCG00000004441	DSE	1.08544	2.69344e-05	2.25679	1.07831e-19	2.34291	2.80654e-21
ENSSSCG00000004452	PRSS35	-9.2126	7.83884e-33	-9.80563	1.87749e-23	-11.3169	5.64622e-23
ENSSSCG00000004454	ME1	-0.649683	0.00345963	-0.946507	1.66054e-05	-0.747952	0.000755597
ENSSSCG00000004456	PGM3	-2.59326	5.51076e-13	-0.950089	0.0128846	-1.85311	2.73676e-07
ENSSSCG00000004458	TPBG	-4.21655	2.1106e-08	-1.97432	0.0126559	-1.97027	0.0110724
ENSSSCG00000004460	IBTK	-1.47937	6.09633e-13	-1.43593	3.51962e-12	-2.17967	1.66262e-26
ENSSSCG00000004465	BCKDHB	2.59087	6.29867e-09	2.80568	1.52073e-10	3.29991	1.34036e-14
ENSSSCG00000004466	TTK	-6.42826	3.10625e-09	1.75367	0.132806	-2.24129	0.0473542
ENSSSCG00000004469	LCA5	-2.51197	0.00713154	-3.76834	6.00319e-05	-5.47992	3.81494e-08
ENSSSCG00000004470	HMGN3	0.108287	0.691145	-0.390514	0.101347	-0.635981	0.00469072
ENSSSCG00000004475	HTR1B	-0.800894	0.517473	3.22811	0.0027233	-0.801767	0.507894
ENSSSCG00000004478	MYO6	3.55007	1.2144e-24	3.40303	7.64297e-23	2.67712	1.61241e-14
ENSSSCG00000004480	COX7A2	-1.05961	0.00234591	-0.477565	0.203168	-0.724022	0.0402526
ENSSSCG00000004484	COL12A1	-1.15473	0.0974097	-0.593372	0.430188	-2.10288	0.00126676
ENSSSCG00000004486	SLC17A5	1.56086	7.38896e-05	0.902774	0.0297463	0.863717	0.0325019
ENSSSCG00000004487	MTO1	0.0412938	0.859814	-0.054258	0.81617	-0.549108	0.00344196
ENSSSCG00000004498	HAUS1	-3.40525	3.37435e-15	-1.88218	1.22568e-05	-2.35946	5.99808e-08
ENSSSCG00000004507	SMAD7	0.366084	0.61205	3.4926	3.29547e-09	2.57362	1.54171e-05
ENSSSCG00000004508	DYM	-0.772849	0.000858209	-0.205205	0.440165	0.206308	0.423875
ENSSSCG00000004509	LIPG	-1.02755	0.0873701	2.95242	1.11887e-07	0.283559	0.673205
ENSSSCG00000004510	ACAA2	-1.11625	0.00384208	-0.610757	0.133668	-0.0538471	0.91058
ENSSSCG00000004516	MBD1	0.301501	0.181304	0.560262	0.00855999	0.095521	0.698709
ENSSSCG00000004518	SKA1	-4.20495	4.55538e-09	0.0868727	0.926362	-2.99355	9.10456e-05
ENSSSCG00000004520		9.02964	1.10957e-11	10.3423	2.70976e-15	10.6707	6.65148e-23
ENSSSCG00000004521	MRO	2.4713	0.00422831	-1.15016	0.215072	-0.739728	0.450624
ENSSSCG00000004522	ME2	1.34752	6.91942e-06	0.648455	0.0435371	0.391805	0.23422
ENSSSCG00000004524	SMAD4	0.735378	0.000103222	0.304231	0.140855	0.638887	0.000746571
ENSSSCG00000004528	MBD2	0.922255	0.000724768	1.41926	1.18204e-07	1.73039	4.24383e-11
ENSSSCG00000004529	POLI	1.66181	7.09529e-05	1.52059	0.000302906	1.9279	2.47617e-06
ENSSSCG00000004530	STARD6	2.33802	2.3779e-05	1.40231	0.0145568	0.85532	0.152559
ENSSSCG00000004531	C18orf54	-1.69341	0.000226549	-0.337929	0.534271	-2.09511	5.13739e-06
ENSSSCG00000004535	TCF4	-1.30712	0.00951595	-0.850019	0.10793	-1.70976	0.000468323
ENSSSCG00000004541	FECH	0.472003	0.0657706	0.163553	0.570381	0.692463	0.0046656
ENSSSCG00000004542	NARS1	-0.79228	4.03493e-06	-0.480794	0.00737691	-0.662751	0.000126217
ENSSSCG00000004543	MTFMT	1.08986	6.15625e-05	0.925681	0.000810373	1.07168	0.000105963
ENSSSCG00000004544	SPG21	-0.629461	0.0472545	-0.898051	0.00367567	-0.200552	0.565869
ENSSSCG00000004547	PLEKHO2	-0.301493	0.177633	-1.76095	2.94865e-19	-0.767081	0.000157621
ENSSSCG00000004549	RBPMS2	3.18933	9.53626e-30	1.63263	3.77422e-09	1.88193	1.76044e-12
ENSSSCG00000004550	OAZ2	0.979359	6.14254e-08	-0.158185	0.457654	-0.417199	0.027585
ENSSSCG00000004551	ZNF609	1.3456	4.78493e-05	1.26951	0.00013489	1.50947	3.44434e-06
ENSSSCG00000004552	TRIP4	-0.649801	0.000463372	-0.14535	0.49721	-0.180306	0.378272
ENSSSCG00000004554	PCLAF	-7.54841	1.30965e-12	0.586367	0.644913	-2.25895	0.0395676
ENSSSCG00000004558	CSNK1G1	0.0369946	0.910666	-0.695263	0.00732142	-0.635023	0.0134913
ENSSSCG00000004565	CA12	-1.51861	0.00871117	-5.49001	1.10796e-24	-3.97947	1.80726e-13
ENSSSCG00000004569	LACTB	2.22732	3.41674e-17	0.830837	0.00325536	1.34	5.25881e-07
ENSSSCG00000004570	TPM1	-3.52235	8.29609e-08	0.482937	0.542703	-2.15483	0.00134566
ENSSSCG00000004576	RORA	1.2112	0.0239528	2.03909	6.36309e-05	1.53376	0.00281109
ENSSSCG00000004577	ICE2	1.08399	0.000496052	0.450557	0.18555	0.249901	0.480827
ENSSSCG00000004578	ANXA2	0.672792	0.0379371	1.05911	0.000710735	0.964284	0.00188573
ENSSSCG00000004586	FAM81A	-3.21578	6.3531e-14	-3.87837	7.54393e-20	-6.43497	5.85142e-47
ENSSSCG00000004587	MYO1E	0.397734	0.0903429	0.634322	0.00502764	0.635714	0.00424532
ENSSSCG00000004588	CCNB2	-4.94443	2.59472e-07	1.39817	0.184661	-1.45976	0.158931
ENSSSCG00000004592	SLTM	1.08848	0.000932087	0.174587	0.656993	-0.783405	0.0188912
ENSSSCG00000004595	ADAM10	1.38577	2.40211e-08	0.934694	0.000258432	0.816218	0.00137339
ENSSSCG00000004600	TCF12	0.711278	0.000579996	0.976489	1.43911e-06	0.498542	0.0178126
ENSSSCG00000004601	MNS1	-1.62226	0.0232727	-1.80453	0.0115867	-3.93917	1.1087e-07
ENSSSCG00000004602	TEX9	-1.74821	0.00186878	-1.71231	0.00368007	-4.11749	1.15188e-10
ENSSSCG00000004607	PYGO1	-0.970634	0.00340231	-0.381088	0.298021	-0.389468	0.276529
ENSSSCG00000004610	CCPG1	1.19565	3.26541e-05	1.33181	3.28173e-06	1.06348	0.000217507
ENSSSCG00000004612	RAB27A	-2.12474	0.00245193	-2.13642	0.00185007	-0.87907	0.218343
ENSSSCG00000004617	ATOSA	2.13703	1.51098e-10	1.57182	3.85547e-06	1.47193	1.38746e-05
ENSSSCG00000004622	GNB5	-0.856314	8.96677e-06	-1.16877	8.3849e-10	-1.34793	1.05184e-12
ENSSSCG00000004624	MAPK6	-0.971171	0.0127346	-1.33277	0.000481277	-2.42834	2.6464e-11
ENSSSCG00000004625	LEO1	-1.46108	3.99161e-05	-1.62601	3.99153e-06	-2.64613	3.17593e-14
ENSSSCG00000004626	TMOD3	-0.436765	0.00920966	-0.695604	1.63024e-05	-0.826335	1.80972e-07
ENSSSCG00000004628	TMOD2	-2.28079	1.74199e-05	-4.03416	3.48379e-16	-4.82559	9.67864e-22
ENSSSCG00000004629	LYSMD2	-1.82466	0.0567339	-3.13292	0.000159527	-3.17758	4.16151e-05
ENSSSCG00000004632	GLDN	-1.16644	0.174958	-4.09024	1.43852e-07	-2.03752	0.0127729
ENSSSCG00000004634	AP4E1	1.67717	6.02604e-14	1.11133	1.30731e-06	0.772475	0.000948669
ENSSSCG00000004635	SPPL2A	0.878168	0.00024169	0.601413	0.0153696	0.403326	0.109651
ENSSSCG00000004636	TRPM7	0.628712	0.0101144	-0.45128	0.0756805	-0.700969	0.00345143
ENSSSCG00000004639	USP8	0.0859511	0.75692	-0.227301	0.371078	-0.673536	0.00267174
ENSSSCG00000004643	SLC27A2	-0.0581642	0.974437	-3.79672	0.00621459	-3.18937	0.0271336
ENSSSCG00000004645	GABPB1	-0.807585	0.00250813	-0.778501	0.00349995	-0.877789	0.000692484
ENSSSCG00000004646	ATP8B4	-2.71513	4.64022e-05	-5.16642	2.2329e-15	-4.29356	3.41527e-11
ENSSSCG00000004647	DTWD1	-1.34279	5.58172e-06	-1.20164	6.11046e-05	-1.33749	6.07636e-06
ENSSSCG00000004648	FAM227B	1.81843	1.46342e-05	0.737075	0.10186	0.346597	0.467212
ENSSSCG00000004653	SECISBP2L	0.94747	0.000609082	1.23375	5.59049e-06	0.343712	0.249442
ENSSSCG00000004658	FBN1	1.00562	0.000283339	0.60361	0.0380213	0.500616	0.0842387
ENSSSCG00000004661	MYEF2	-1.4466	0.000759674	-0.124793	0.818907	-1.20289	0.00593876
ENSSSCG00000004663	SEMA6D	-1.50806	0.00031995	-2.4699	1.65468e-09	-2.92649	7.01361e-12
ENSSSCG00000004668	SLC30A4	0.160003	0.601956	-1.00928	9.75895e-05	-0.946501	0.000244129
ENSSSCG00000004670	C15orf48	1.26644	0.145649	-1.27049	0.119114	-2.54126	0.000712055
ENSSSCG00000004672	GATM	2.34418	0.00112202	2.84549	6.04642e-05	3.72251	7.33611e-08
ENSSSCG00000004674	SHF	-1.1042	0.00713076	-1.75839	6.24236e-06	-1.54792	6.15647e-05
ENSSSCG00000004675	DUOX1	-6.6656	0.00677027	-10.3082	8.55206e-06	-8.73294	4.42388e-05
ENSSSCG00000004676	DUOXA2	-4.15815	0.00334798	-10.9765	1.15353e-09	-12.6105	8.67592e-11
ENSSSCG00000004678	DUOX2	-8.46399	4.10293e-12	-13.9351	2.88977e-15	-14.7967	3.98231e-16
ENSSSCG00000004679	SORD	-2.13142	1.05927e-14	-4.30365	2.6444e-57	-3.44725	5.72993e-38
ENSSSCG00000004684	SPG11	-0.641069	0.00959463	-0.785085	0.0013173	-0.997327	2.80383e-05
ENSSSCG00000004687		-0.946794	0.019342	-2.03034	1.13406e-07	-1.59481	3.42597e-05
ENSSSCG00000004695	WDR76	-2.28486	1.21639e-06	-0.668733	0.197041	-2.00273	3.23584e-05
ENSSSCG00000004699	ELL3	-1.67388	0.153815	-8.0059	4.16649e-12	-6.72656	8.90364e-09
ENSSSCG00000004700	PDIA3	-0.815344	7.71009e-05	-1.0098	7.13626e-07	-0.434201	0.0427841
ENSSSCG00000004704	PPIP5K1	-1.8563	0.00137355	-1.63154	0.00490107	-1.1961	0.0405623
ENSSSCG00000004705	MAP1A	-1.10996	0.00538425	0.0857019	0.867754	0.0319969	0.950669
ENSSSCG00000004708	TUBGCP4	-0.830587	0.00356082	-0.490083	0.102483	-0.277819	0.371557
ENSSSCG00000004710	MAPDA	-0.319641	0.452951	-0.302767	0.481548	-1.4269	0.000118086
ENSSSCG00000004717	UBR1	0.900325	0.00090559	0.989066	0.00023693	0.535662	0.0549399
ENSSSCG00000004718	TTBK2	0.346633	0.497878	1.25889	0.00488542	0.347138	0.484746
ENSSSCG00000004719	CDAN1	1.17634	0.000205081	0.522839	0.123809	0.948159	0.00255666
ENSSSCG00000004729	GANC	2.12614	5.06407e-08	1.65085	2.39682e-05	1.69583	1.19959e-05
ENSSSCG00000004730	TMEM87A	0.745079	0.00561298	0.402215	0.163605	0.684071	0.0106843
ENSSSCG00000004731	VPS39	0.683979	1.30295e-05	0.185561	0.297112	0.21757	0.20277
ENSSSCG00000004744	TYRO3	-2.84906	3.11495e-17	-2.8141	2.04135e-16	-2.68626	8.44395e-15
ENSSSCG00000004750	OIP5	-4.68097	6.16818e-08	-0.350377	0.736155	-1.74424	0.0469068
ENSSSCG00000004757	VPS18	-0.791352	0.0035605	-0.61047	0.0288406	-0.0562771	0.866235
ENSSSCG00000004761	ZFYVE19	-1.99724	3.9432e-06	-1.4642	0.00106141	-1.67359	0.00022051
ENSSSCG00000004766	RAD51	-3.91904	1.8986e-10	-2.01724	0.00171383	-3.27508	1.9557e-07
ENSSSCG00000004774	IVD	1.47174	0.00825841	-0.896578	0.1273	-0.346518	0.582387
ENSSSCG00000004782	BUB1B	-6.73473	5.62485e-13	0.513193	0.64886	-1.805	0.0657227
ENSSSCG00000004785	SRP14	-0.662997	0.00635307	-0.33508	0.197367	-0.313955	0.217402
ENSSSCG00000004787	GPR176	-2.22786	1.47616e-10	-3.05277	1.29225e-18	-2.87797	1.99868e-16
ENSSSCG00000004789	THBS1	-4.43985	5.74388e-08	-0.46868	0.642032	-3.33315	5.51196e-05
ENSSSCG00000004792	FAM98B	-0.551948	0.00151077	-0.0897895	0.661969	-0.53689	0.00149261
ENSSSCG00000004795	MEIS2	-0.510105	0.0773715	-1.09167	4.95704e-05	-1.16159	1.39275e-05
ENSSSCG00000004806		-2.0189	0.000664988	0.195462	0.79395	-1.0096	0.108426
ENSSSCG00000004807	SCG5	-4.40355	5.35363e-08	-4.65185	4.42411e-10	-3.33038	1.42326e-05
ENSSSCG00000004813	TTC23	-1.0296	0.0355692	-0.853321	0.0930657	-2.26942	3.67499e-06
ENSSSCG00000004822	ALDH1A3	-7.13318	2.77292e-30	-7.57127	6.0116e-34	-6.56752	6.92904e-26
ENSSSCG00000004823	LRRK1	0.736521	1.579e-05	0.711282	3.27058e-05	0.670644	8.51764e-05
ENSSSCG00000004825	CHSY1	-1.77668	5.22306e-09	-0.797905	0.0140619	-1.62721	1.20316e-07
ENSSSCG00000004826	SELENOS	1.57713	0.00277319	1.53545	0.00384162	1.13524	0.03395
ENSSSCG00000004830		1.4532	0.00648589	3.90156	6.25431e-15	2.00518	0.000100225
ENSSSCG00000004834	NDN	-1.17366	7.05478e-06	-2.55206	5.5643e-24	-2.47774	1.17895e-22
ENSSSCG00000004840	OTUD7A	3.87561	0.000680976	8.08994	1.36617e-08	6.74117	4.44782e-08
ENSSSCG00000004844	MTMR10	1.02145	1.30008e-07	1.6414	4.06931e-18	1.52391	4.63806e-16
ENSSSCG00000004845	FAN1	-0.285664	0.164084	-0.425643	0.0314195	-0.556842	0.00352451
ENSSSCG00000004847	MPHOSPH10	0.00704672	0.988151	0.0401788	0.925124	-1.11644	0.000551552
ENSSSCG00000004856	NFATC1	0.0302612	0.939084	1.23077	1.82706e-05	1.44426	2.80248e-07
ENSSSCG00000004857	ATP9B	0.625959	0.00770295	0.295585	0.246162	0.726101	0.00152251
ENSSSCG00000004859	ZNF516	-0.367318	0.397062	-1.54504	4.79344e-05	-1.18057	0.0018585
ENSSSCG00000004861	TSHZ1	0.486277	0.0957697	0.839063	0.00256702	0.914026	0.000825936
ENSSSCG00000004870	CNDP2	-1.40014	0.00100729	-0.839734	0.0608299	0.0300786	0.957051
ENSSSCG00000004875	CYB5A	-0.63517	0.0590963	-0.934514	0.00415773	-1.2485	7.53126e-05
ENSSSCG00000004884	TMX3	-0.190257	0.477995	-0.717835	0.00239561	-1.31622	5.15532e-09
ENSSSCG00000004893	VPS4B	0.652707	0.00120099	0.249124	0.261629	-0.207731	0.346095
ENSSSCG00000004896	PHLPP1	3.13623	2.35782e-38	3.50239	1.04749e-49	4.36613	7.5111e-77
ENSSSCG00000004897	ZCCHC2	2.64463	7.84886e-06	3.11649	1.00748e-07	2.72101	3.1851e-06
ENSSSCG00000004902	RNF152	-4.88741	0.00474454	-2.20969	0.189727	-2.2638	0.148443
ENSSSCG00000004907	CCBE1	3.0792	5.38475e-11	2.45027	2.57219e-07	2.6748	1.27863e-08
ENSSSCG00000004908	LMAN1	-0.0410557	0.856435	-0.609196	0.000693756	-0.81036	3.3443e-06
ENSSSCG00000004911		13.8643	3.23277e-12	11.828	8.17277e-24	11.6439	3.53872e-24
ENSSSCG00000004912	SEC11C	-0.267867	0.482814	0.877076	0.00944625	0.549056	0.111821
ENSSSCG00000004917	MALT1	-2.44623	1.1185e-12	-1.36245	0.000117384	-3.03514	4.86288e-19
ENSSSCG00000004918	ALPK2	-0.878879	0.545434	-1.47558	0.258304	-3.79179	0.00756136
ENSSSCG00000004919	NEDD4L	-2.01973	1.4149e-15	-2.27741	1.56048e-19	-2.65152	1.02792e-25
ENSSSCG00000004926	PDCD7	0.611672	0.0234019	0.800264	0.00201614	0.900198	0.000369772
ENSSSCG00000004927	CLPX	1.3823	3.49637e-08	0.397283	0.155459	0.0706205	0.824164
ENSSSCG00000004928	CILP	4.60314	0.00135427	-7.66325	2.74013e-08	-9.33003	4.36137e-12
ENSSSCG00000004931	IGDCC4	-2.13754	4.92603e-13	-4.48742	1.07927e-52	-4.46857	7.56101e-52
ENSSSCG00000004935	HACD3	-0.256041	0.220288	-0.92714	7.85603e-07	-0.599297	0.00167277
ENSSSCG00000004936	INTS14	-0.645021	0.000347183	-0.6663	0.000288552	-0.202072	0.313797
ENSSSCG00000004938	DENND4A	1.00688	0.0030901	1.09488	0.0012436	0.481869	0.179985
ENSSSCG00000004942	TIPIN	-2.15615	8.37376e-10	-0.937121	0.0115545	-1.34251	0.000206807
ENSSSCG00000004946	ZWILCH	-1.93698	3.54975e-09	-0.79448	0.0235323	-1.00422	0.00317069
ENSSSCG00000004948	SMAD6	1.51459	0.0010464	2.81885	2.22366e-10	3.12739	1.46817e-12
ENSSSCG00000004952	SMAD3	-0.79132	0.00344144	-1.4677	1.39355e-08	-0.830293	0.00172533
ENSSSCG00000004955	MAP2K5	0.668055	0.00817058	0.468145	0.0726837	0.802442	0.00106121
ENSSSCG00000004958	PIAS1	0.553774	0.0117796	0.584539	0.00768512	0.109908	0.662973
ENSSSCG00000004961	ITGA11	-4.28885	3.50637e-20	-4.12733	9.65922e-19	-5.31218	2.33957e-30
ENSSSCG00000004962	CORO2B	-1.46953	1.10332e-05	-2.00323	9.7315e-10	-1.9987	8.42572e-10
ENSSSCG00000004966	NOX5	10.498	9.49399e-06	3.60075	0.102716	3.55638	0.0447245
ENSSSCG00000004969	KIF23	-4.69235	1.53833e-07	1.86399	0.0528373	-1.36065	0.162849
ENSSSCG00000004971	TLE3	0.717897	0.0844292	1.39959	0.000351605	1.8191	1.70936e-06
ENSSSCG00000004974	LARP6	1.87409	1.08359e-06	4.17508	1.61756e-29	4.31425	7.04473e-32
ENSSSCG00000004976	LRRC49	-2.45461	3.14693e-08	-1.93782	3.57941e-05	-3.1632	7.83712e-11
ENSSSCG00000004980	THSD4	2.92612	4.41659e-15	3.9964	3.86633e-27	3.90086	5.96396e-26
ENSSSCG00000004983		-0.370915	0.0903616	0.143471	0.557016	-0.640126	0.0019071
ENSSSCG00000004986	TRAPPC6B	0.681139	0.0117792	0.988142	0.000187561	0.456552	0.104503
ENSSSCG00000004996	KLHL28	-0.63746	0.0708865	-1.56413	2.11881e-06	-2.19372	1.15813e-11
ENSSSCG00000004997	PRPF39	1.15143	7.86027e-05	0.118383	0.744667	-0.687837	0.0224826
ENSSSCG00000004999	MIS18BP1	0.0800183	0.846893	0.0539309	0.901195	-0.954644	0.00374859
ENSSSCG00000005000	FANCM	-2.31661	3.36998e-05	-1.13282	0.0603911	-2.21082	0.000121997
ENSSSCG00000005004	LRR1	-1.41038	0.00011662	-0.49512	0.219209	-0.904178	0.0144394
ENSSSCG00000005008	POLE2	-8.56695	3.32817e-14	-1.65767	0.106446	-4.07853	2.64712e-05
ENSSSCG00000005009	KLHDC2	0.298817	0.16517	0.666661	0.000845428	0.781982	6.30094e-05
ENSSSCG00000005011	NEMF	0.309566	0.384515	-0.752254	0.0210847	-1.26726	4.13528e-05
ENSSSCG00000005012	ARF6	-1.21639	2.6131e-06	-0.375609	0.194765	-0.547461	0.0443092
ENSSSCG00000005015	SOS2	0.932181	3.33509e-05	0.996523	8.42599e-06	0.906077	4.94573e-05
ENSSSCG00000005016	L2HGDH	0.155485	0.75787	-0.852218	0.0470588	-2.24893	1.18444e-08
ENSSSCG00000005020	ATL1	-2.59565	3.37228e-05	-3.11667	1.62586e-06	-3.39988	6.00786e-07
ENSSSCG00000005022	NIN	1.97744	1.07833e-09	1.3307	6.82131e-05	0.502439	0.160083
ENSSSCG00000005023	ABHD12B	6.50919	1.61796e-06	2.77642	0.108227	6.04734	0.000342043
ENSSSCG00000005024	PYGL	1.51827	3.90692e-05	2.03847	1.87219e-08	2.6667	6.43045e-14
ENSSSCG00000005025	TRIM9	-7.0453	1.61531e-07	-3.54704	0.00773367	-4.1192	0.00134932
ENSSSCG00000005027	FRMD6	-1.84219	1.04912e-10	-4.53935	4.32714e-61	-4.89211	5.93744e-71
ENSSSCG00000005030	NID2	3.80328	3.34988e-38	4.28825	1.62447e-48	3.51443	7.06515e-33
ENSSSCG00000005037	ERO1A	-0.736937	0.00575581	-0.857332	0.00117046	-0.645006	0.0158907
ENSSSCG00000005039	STYX	-0.135208	0.633993	-0.675352	0.00518542	-0.560585	0.0203277
ENSSSCG00000005041	FERMT2	1.18452	2.53073e-10	0.934791	8.71831e-07	0.303368	0.139638
ENSSSCG00000005043	DDHD1	0.255363	0.416	0.953265	0.000572845	0.89873	0.00102824
ENSSSCG00000005045	BMP4	0.477082	0.509532	3.76126	2.16636e-10	2.88146	1.67153e-06
ENSSSCG00000005047	CDKN3	-3.12072	4.6309e-07	-0.363325	0.620155	-1.31645	0.0429609
ENSSSCG00000005052	WDHD1	-2.893	3.62686e-21	-1.87571	1.4617e-09	-3.01104	9.62787e-22
ENSSSCG00000005054	MAPK1IP1L	-0.680655	0.00247932	-0.766993	0.000587727	-1.0547	1.05739e-06
ENSSSCG00000005055	LGALS3	-2.58859	3.31092e-06	-2.61252	2.77122e-06	-1.19631	0.0403736
ENSSSCG00000005056	DLGAP5	-7.38225	3.20697e-13	0.366869	0.774384	-1.96315	0.0656989
ENSSSCG00000005058	ATG14	0.959489	0.00906933	1.20864	0.000815957	1.08275	0.00252961
ENSSSCG00000005060	KTN1	0.332679	0.390432	-0.20539	0.614102	-0.91001	0.00841334
ENSSSCG00000005062	TMEM260	1.24479	0.000204139	-0.203335	0.612069	0.0120447	0.976656
ENSSSCG00000005065	AP5M1	0.47543	0.0216533	0.0442317	0.86764	-0.736311	0.000277119
ENSSSCG00000005066	EXOC5	-0.476994	0.0347866	-0.83583	0.000119392	-1.27513	1.37e-09
ENSSSCG00000005071	ARMH4	-1.63318	0.00656694	-2.42915	2.66422e-05	-3.45609	1.00607e-09
ENSSSCG00000005072	PSMA3	-0.980178	0.000278819	-0.916408	0.000742487	-0.765991	0.00470837
ENSSSCG00000005073	ARID4A	0.985389	0.00268218	1.05854	0.00112623	0.24082	0.513445
ENSSSCG00000005076	KIAA0586	-2.2371	2.21256e-11	-1.53062	6.50831e-06	-2.76758	7.57061e-16
ENSSSCG00000005078	DAAM1	-1.26374	0.000379044	-0.73277	0.0521998	-1.73622	7.03806e-07
ENSSSCG00000005081	LRRC9	-7.75455	0.00480287	-6.75859	0.00431572	-7.26471	0.00112796
ENSSSCG00000005083	DHRS7	1.6911	0.00010042	-0.0699993	0.905152	-0.168069	0.748512
ENSSSCG00000005084	PPM1A	0.733978	0.00142181	1.01418	6.31747e-06	1.31644	1.7205e-09
ENSSSCG00000005087	SIX1	-1.79913	4.0341e-09	-0.759008	0.0204099	-0.442853	0.189663
ENSSSCG00000005089	SIX4	-0.754257	0.00122266	-0.535061	0.0269344	-0.95086	2.7459e-05
ENSSSCG00000005090	MNAT1	-1.17963	1.42716e-05	-0.0455824	0.900941	-0.5435	0.0587012
ENSSSCG00000005095	PRKCH	-1.88068	1.93168e-06	-1.77798	9.16932e-06	-2.28287	5.10644e-09
ENSSSCG00000005096	HIF1A	-1.68425	1.73024e-12	-1.36573	1.55451e-08	-1.49895	3.4915e-10
ENSSSCG00000005102	AEN	0.103567	0.688752	-0.684362	0.00151726	-0.620622	0.00368015
ENSSSCG00000005124	IFT74	-0.858478	0.0131414	-1.60873	1.67374e-06	-2.16907	1.34602e-10
ENSSSCG00000005150	KLHL9	-0.162933	0.441085	-0.603554	0.00116757	-0.976557	4.41099e-08
ENSSSCG00000005166	MLLT3	1.40576	0.0157138	2.94431	8.74153e-08	1.01527	0.0869793
ENSSSCG00000005173	HAUS6	-0.948038	0.00186987	-1.09815	0.000308814	-2.18647	9.31521e-14
ENSSSCG00000005174	RRAGA	-0.380154	0.0944794	-0.701949	0.00113054	-0.330279	0.143778
ENSSSCG00000005177	SH3GL2	-2.9941	0.11775	-0.906407	0.623046	-8.20073	0.000543083
ENSSSCG00000005178	CNTLN	-1.21647	0.000128263	-1.67728	8.84859e-08	-2.52945	1.54697e-15
ENSSSCG00000005180	BNC2	-2.30967	1.60508e-08	-2.48905	1.29316e-09	-3.05006	4.94269e-14
ENSSSCG00000005186	TTC39B	0.89642	0.0619048	2.12575	1.775e-06	1.5562	0.000522046
ENSSSCG00000005190	NFIB	2.51942	2.62911e-08	0.740959	0.140406	0.668778	0.177689
ENSSSCG00000005191	MPDZ	0.523613	0.264028	1.48387	0.000497036	1.06832	0.0131292
ENSSSCG00000005201	UHRF2	0.0055238	0.984211	0.983522	3.04638e-07	0.689475	0.000433565
ENSSSCG00000005203	IL33	-5.76036	7.28563e-22	-2.72464	1.18686e-05	-3.19888	1.64751e-07
ENSSSCG00000005204	RANBP6	-0.584009	0.00422046	-0.383866	0.0720193	-1.07461	3.71999e-08
ENSSSCG00000005206	MLANA	-6.74598	3.30744e-10	-12.2627	2.34686e-10	-11.5126	4.61955e-08
ENSSSCG00000005207	ERMP1	-0.765582	2.5112e-05	-1.42959	1.88039e-15	-1.36553	1.09791e-13
ENSSSCG00000005211	CD274	-1.51104	0.0727899	-3.38297	2.73036e-05	-2.89072	0.000372967
ENSSSCG00000005212	PLGRKT	-1.92973	1.52556e-09	-1.53353	2.27605e-06	-1.86074	1.14319e-08
ENSSSCG00000005215	JAK2	-0.833735	0.079605	-0.99948	0.0343843	-1.9665	8.0352e-06
ENSSSCG00000005217		0.695019	0.0168974	0.933531	0.000833785	1.00064	0.000229256
ENSSSCG00000005219	CDC37L1	-0.548174	0.029869	-0.885904	0.000308841	-1.35535	1.23625e-08
ENSSSCG00000005220	PLPP6	0.856461	0.0227784	0.512831	0.206346	1.48396	3.85697e-05
ENSSSCG00000005224	GLIS3	-1.02606	0.000316492	-1.35554	1.14972e-06	-1.04801	0.000186788
ENSSSCG00000005227	PUM3	-0.180002	0.48793	0.246945	0.320648	-0.937385	2.09592e-05
ENSSSCG00000005229	VLDLR	-3.10339	0.000164558	-0.52131	0.595194	-2.3464	0.00477808
ENSSSCG00000005232		-0.557322	0.0102806	-1.31052	1.26655e-10	-1.17318	7.66518e-09
ENSSSCG00000005235	KANK1	1.29077	0.00367375	3.81094	4.11967e-20	3.53077	1.86725e-17
ENSSSCG00000005240	DOCK8	5.58849	1.47907e-06	3.97137	0.00043182	1.04305	0.396778
ENSSSCG00000005241		1.17009	0.000581071	0.818354	0.018328	1.35072	4.60639e-05
ENSSSCG00000005247	TJP2	-1.42005	0.000182395	0.946817	0.0156938	0.265554	0.543398
ENSSSCG00000005250	APBA1	-2.67852	1.69667e-06	-4.31164	6.38226e-15	-4.54188	1.15918e-16
ENSSSCG00000005255		1.0235	0.000327795	0.229146	0.488861	-0.182566	0.58007
ENSSSCG00000005266	TMC1	3.96589	0.0530399	6.52619	0.000833785	2.16695	0.21545
ENSSSCG00000005267	ANXA1	-2.4022	2.12983e-25	-2.32204	7.63037e-24	-2.69033	9.175e-32
ENSSSCG00000005269	TRPM6	1.48804	0.0060539	3.80444	4.94322e-14	3.59003	1.50396e-12
ENSSSCG00000005271	CARNMT1	-1.77596	4.32333e-15	-2.42788	4.07618e-27	-3.01431	6.95931e-41
ENSSSCG00000005273	OSTF1	-1.60765	0.000148687	0.886657	0.0467288	0.279722	0.566543
ENSSSCG00000005277	GCNT1	-5.42437	2.26484e-37	-4.28092	3.5632e-24	-6.43387	1.80281e-37
ENSSSCG00000005282	VPS13A	1.67071	2.4852e-05	2.16972	2.48024e-08	1.25593	0.00166489
ENSSSCG00000005284	GNA14	-0.8523	0.0536215	-2.89999	7.78556e-13	-3.08708	6.22716e-14
ENSSSCG00000005286	CEP78	-1.35124	0.00432398	-0.0190351	0.976267	-1.20507	0.0134112
ENSSSCG00000005287	PSAT1	-3.49613	1.30957e-07	-1.99996	0.00387763	-3.26385	8.27902e-07
ENSSSCG00000005288	TLE4	-1.26581	0.000633149	-0.936889	0.0128911	-1.60104	5.61585e-06
ENSSSCG00000005297	DNAJB5	-1.94504	7.24668e-11	-1.79162	4.65883e-09	-1.3857	5.30777e-06
ENSSSCG00000005300	VCP	-0.576029	0.000939169	-0.457436	0.0102906	-0.157269	0.41486
ENSSSCG00000005303	PIGO	0.679268	0.00284348	-0.0172706	0.954331	0.0663417	0.810376
ENSSSCG00000005313	CCDC107	1.68905	0.000156718	1.81249	4.70745e-05	2.15234	9.64367e-07
ENSSSCG00000005314	ARHGEF39	-4.53014	1.44678e-06	-0.606645	0.583131	-2.8325	0.00400169
ENSSSCG00000005316	TPM2	0.223355	0.803276	5.89234	2.39389e-18	3.35889	1.16276e-06
ENSSSCG00000005317	TLN1	-0.488897	0.0590607	1.39715	4.91583e-09	0.692421	0.00516242
ENSSSCG00000005319	GBA2	1.09035	3.99803e-05	1.05122	7.90433e-05	0.991491	0.000178869
ENSSSCG00000005320	RGP1	0.420467	0.0707684	0.486934	0.0355609	0.849531	8.45068e-05
ENSSSCG00000005322	NPR2	0.688673	0.000350752	-0.0107363	0.967312	0.564413	0.00379581
ENSSSCG00000005338	RECK	2.08617	8.68654e-12	2.6375	1.62438e-18	2.28548	4.0417e-14
ENSSSCG00000005340	CCIN	3.76414	0.00023264	2.7199	0.0225821	2.85475	0.0131009
ENSSSCG00000005344	MELK	-5.39637	3.19034e-09	-0.134116	0.913811	-1.79002	0.064699
ENSSSCG00000005346	ZCCHC7	-0.695666	0.0145961	-0.381081	0.208368	-1.16103	2.21162e-05
ENSSSCG00000005349	GRHPR	0.708267	0.0128253	0.676222	0.0176988	0.90302	0.000967788
ENSSSCG00000005350	FBXO10	2.35479	3.80059e-14	1.50571	1.34073e-06	1.62417	1.27519e-07
ENSSSCG00000005358	SHB	-1.23137	0.00255463	1.52389	0.000100575	0.763922	0.0731562
ENSSSCG00000005361	ALDH1B1	-1.08031	0.00293154	-1.82933	1.88637e-07	-0.977123	0.00774394
ENSSSCG00000005366	NCBP1	-0.38495	0.00679649	-0.24175	0.10385	-0.383083	0.00642282
ENSSSCG00000005369	FOXE1	4.04644	0.000726523	5.91792	1.93451e-05	8.73084	1.0249e-05
ENSSSCG00000005371	TRMO	0.389814	0.197018	1.037	0.000166127	1.22791	3.87532e-06
ENSSSCG00000005373	NANS	-2.90503	4.30677e-19	-2.27016	3.15147e-12	-1.50922	5.30391e-06
ENSSSCG00000005375	CORO2A	-6.07596	2.18911e-09	-5.46508	8.23634e-09	-4.95602	7.26563e-08
ENSSSCG00000005376	TBC1D2	-2.76569	2.39384e-08	-2.49114	6.76739e-07	-1.70189	0.000753754
ENSSSCG00000005378	ANKS6	-0.873481	0.00489242	-0.389724	0.250087	-0.618096	0.0508656
ENSSSCG00000005379	GALNT12	-1.90548	3.24243e-05	-2.72044	6.77113e-10	-2.62394	8.6384e-09
ENSSSCG00000005380	COL15A1	-0.978527	0.195513	1.95863	0.00581003	0.607371	0.434682
ENSSSCG00000005386	STX17	0.796704	0.000958982	-0.289878	0.278201	-0.448572	0.0738361
ENSSSCG00000005388	INVS	-0.436662	0.0356581	-0.60293	0.0030858	-0.453113	0.0279821
ENSSSCG00000005391	TMEFF1	-4.18727	1.56279e-09	-6.52027	7.66725e-16	-4.46092	6.12907e-11
ENSSSCG00000005399	RNF20	0.777667	0.00325875	0.537057	0.0490699	0.63365	0.0159051
ENSSSCG00000005400	GRIN3A	-6.85133	3.14551e-31	-7.86764	7.74536e-40	-8.6332	4.09222e-45
ENSSSCG00000005403	SMC2	-2.11077	3.1391e-08	0.0402187	0.93838	-1.44095	0.000212912
ENSSSCG00000005423	ABCA1	2.32058	0.000112219	0.99664	0.12625	1.6962	0.00518587
ENSSSCG00000005424	NIPSNAP3A	-0.0603221	0.884911	0.074909	0.859677	-1.47709	6.75551e-06
ENSSSCG00000005426	FKTN	-0.260163	0.418501	-0.549869	0.0685185	-0.821531	0.00434956
ENSSSCG00000005436	RAD23B	-0.272785	0.0206084	-0.398209	0.000530033	-0.311822	0.00677516
ENSSSCG00000005437	KLF4	-1.76385	4.84197e-11	-1.35776	6.81625e-07	-0.899485	0.00120515
ENSSSCG00000005440		-1.56232	2.49735e-08	-0.682677	0.0204565	-1.15361	3.89351e-05
ENSSSCG00000005444	TMEM245	0.997517	0.00016799	0.556615	0.0470588	0.136177	0.666025
ENSSSCG00000005449	PTPN3	3.48093	3.08886e-20	1.53469	0.000101094	1.16952	0.00345465
ENSSSCG00000005452	C9orf152	1.49744	0.694302	8.69044	0.00290605	7.46828	0.000292675
ENSSSCG00000005455	SVEP1	3.95898	1.6328e-37	3.76478	5.35975e-34	3.00941	4.34436e-22
ENSSSCG00000005459	ECPAS	0.368548	0.0156348	0.524954	0.000410294	0.3213	0.035193
ENSSSCG00000005465	SUSD1	-1.36582	0.340057	4.0554	0.00270556	0.624464	0.665625
ENSSSCG00000005467	HSDL2	1.71722	9.6666e-07	1.50611	2.08387e-05	1.22477	0.00057919
ENSSSCG00000005472	SLC46A2	-7.62996	0.000315728	-3.32972	0.0156074	-4.25527	0.000116462
ENSSSCG00000005474	SAL1	-2.91418	0.0273044	-4.83607	0.000165253	-7.30224	0.000147721
ENSSSCG00000005486	KIF12	-0.613409	0.221737	-4.30115	8.72037e-23	-4.23979	4.5269e-22
ENSSSCG00000005487	COL27A1	-2.70421	0.00106702	-4.77799	1.99939e-09	-3.18759	7.53189e-05
ENSSSCG00000005494	TNC	-2.20149	0.0277569	-3.22767	0.000890261	-4.54986	1.23205e-06
ENSSSCG00000005502	ASTN2	-7.51835	1.53779e-09	-9.31785	3.32051e-06	-12.0811	9.97158e-09
ENSSSCG00000005503	TLR4	2.77431	0.000232408	2.33746	0.00225394	2.70634	0.000279991
ENSSSCG00000005506	MEGF9	-2.75383	3.01209e-31	-2.47555	7.85259e-26	-2.89669	2.11558e-34
ENSSSCG00000005507	PSMD5	0.400234	0.158963	0.561781	0.0420234	1.08135	2.77451e-05
ENSSSCG00000005510	PHF19	0.1929	0.787052	0.811852	0.193478	1.78598	0.00168699
ENSSSCG00000005511	TRAF1	2.33692	0.00103166	2.14974	0.00242869	1.94231	0.0057174
ENSSSCG00000005518		1.47219	0.000622197	1.85408	1.19363e-05	1.48976	0.000453152
ENSSSCG00000005524	DAB2IP	-1.68063	7.11027e-09	-1.97101	6.28129e-12	-2.23944	3.56873e-15
ENSSSCG00000005533	PTGS1	-1.58059	0.00730342	0.801079	0.200455	0.529717	0.403451
ENSSSCG00000005587	NEK6	-2.87513	9.19961e-16	-1.85907	3.27671e-07	-1.75711	1.15474e-06
ENSSSCG00000005589	NR6A1	-0.50992	0.434285	-1.44678	0.0114245	-1.50251	0.00714286
ENSSSCG00000005593	OLFML2A	-4.04523	9.65549e-10	-3.65737	3.72377e-08	-4.33508	3.51476e-11
ENSSSCG00000005596	ARPC5L	-1.36737	0.000226549	-0.953063	0.0132067	-1.42533	9.4357e-05
ENSSSCG00000005598	SCAI	-2.26922	0.00222524	-1.32588	0.0853229	-2.15021	0.00278592
ENSSSCG00000005599	RABEPK	-0.930609	0.00952149	-1.88713	2.54967e-08	-1.31254	0.00014884
ENSSSCG00000005601	HSPA5	-2.11678	1.17723e-13	-1.41103	1.34706e-06	-1.15065	8.48586e-05
ENSSSCG00000005602	GAPVD1	0.210292	0.314109	0.904252	8.45504e-07	0.525588	0.00509976
ENSSSCG00000005604	PBX3	0.81435	0.00168464	1.1352	7.65031e-06	1.29994	1.9557e-07
ENSSSCG00000005607	RALGPS1	-2.12203	6.42255e-08	-0.89049	0.0233299	-1.18731	0.00160849
ENSSSCG00000005613	LRSAM1	-1.36787	7.78249e-05	-1.35465	7.8984e-05	-1.60642	2.04072e-06
ENSSSCG00000005620	SH2D3C	4.76664	1.93468e-11	3.99165	2.08075e-09	3.26445	5.69828e-07
ENSSSCG00000005621	CDK9	3.14689	1.01421e-64	3.36507	2.05808e-74	3.97977	3.65894e-104
ENSSSCG00000005623		1.17679	6.80371e-07	1.27546	6.3345e-08	2.34452	1.00722e-24
ENSSSCG00000005625	ENG	-1.19092	0.000317878	-0.0315889	0.942524	0.85137	0.0111442
ENSSSCG00000005626	FPGS	0.319057	0.403277	1.41894	1.30451e-05	1.03722	0.00148379
ENSSSCG00000005627	AK1	1.12656	0.000320975	-0.399593	0.257289	-0.0287326	0.945789
ENSSSCG00000005628	ST6GALNAC4	0.859007	3.08553e-05	1.03409	4.03568e-07	1.60525	4.14356e-16
ENSSSCG00000005638	LCN2	-5.27966	5.23346e-11	-8.87818	2.80226e-29	-6.77919	1.51329e-17
ENSSSCG00000005640	CIZ1	0.0755724	0.68094	0.325897	0.038284	0.682225	2.96591e-06
ENSSSCG00000005641	DNM1	-1.04089	0.0461855	-2.17047	1.04335e-05	-0.69467	0.192914
ENSSSCG00000005645	TRUB2	0.807681	0.000226186	0.960784	8.73696e-06	1.22882	5.23292e-09
ENSSSCG00000005648	SLC27A4	0.531907	0.141067	0.412625	0.269802	1.4158	1.6096e-05
ENSSSCG00000005650	CERCAM	-0.614786	0.0894368	-1.61734	1.42394e-06	-0.769515	0.0279557
ENSSSCG00000005651	ODF2	-1.02688	4.23361e-07	-1.74472	1.36472e-18	-1.78668	2.00688e-19
ENSSSCG00000005652	GLE1	-0.258375	0.25601	0.511346	0.015388	0.698731	0.000542593
ENSSSCG00000005654	SPTAN1	-1.32461	1.31041e-10	-1.07609	2.4772e-07	-1.49154	2.4249e-13
ENSSSCG00000005659	ZER1	0.69141	1.86399e-05	0.589697	0.000302014	1.20723	4.5717e-15
ENSSSCG00000005660	TBC1D13	1.04621	2.9255e-07	1.11694	3.33491e-08	1.192	2.25536e-09
ENSSSCG00000005661	ENDOG	2.98618	1.60457e-07	3.09822	2.78099e-08	3.35711	1.01905e-09
ENSSSCG00000005662	SPOUT1	0.0197247	0.965676	0.721484	0.0338565	1.09101	0.000670681
ENSSSCG00000005663	KYAT1	0.210253	0.704505	0.520266	0.300899	1.41422	0.00144543
ENSSSCG00000005664	LRRC8A	-0.858679	0.00832133	0.892791	0.00629634	0.899207	0.0050327
ENSSSCG00000005665	PHYHD1	0.998632	0.216348	1.48034	0.0590313	2.39566	0.00101419
ENSSSCG00000005666	DOLK	1.62177	2.7032e-09	1.35582	8.96375e-07	1.9253	6.94489e-13
ENSSSCG00000005668	SH3GLB2	1.16038	0.0032301	1.13061	0.00416564	1.54417	4.17456e-05
ENSSSCG00000005671	CRAT	0.575181	0.0484598	1.53865	1.20787e-08	2.02975	1.73396e-14
ENSSSCG00000005672	PTPA	-1.25651	2.33055e-07	-0.274574	0.327453	-0.169496	0.554154
ENSSSCG00000005679	ASB6	-0.0529857	0.898176	1.1198	0.000466176	1.16072	0.000219325
ENSSSCG00000005680	PRRX2	-1.74429	0.000668086	0.268321	0.662645	-0.024615	0.970551
ENSSSCG00000005689	FNBP1	1.33615	3.916e-06	0.523741	0.0960366	0.309561	0.337112
ENSSSCG00000005706	ABL1	0.738126	0.0105516	1.0447	0.000205762	0.884581	0.001627
ENSSSCG00000005717	UCK1	0.351788	0.325936	0.599882	0.0794685	1.01826	0.00142606
ENSSSCG00000005719	RAPGEF1	1.31487	5.96277e-10	1.5819	4.35674e-14	1.94039	5.79117e-21
ENSSSCG00000005720	MED27	-0.92203	0.00114328	0.154226	0.648115	0.0558057	0.874482
ENSSSCG00000005723	NTNG2	-3.48915	2.8886e-14	-2.86413	3.569e-10	-3.8802	1.74618e-15
ENSSSCG00000005724	SETX	1.14328	0.00534118	0.384713	0.405151	0.28841	0.533566
ENSSSCG00000005725	TTF1	1.09919	0.000300779	0.259581	0.459271	0.452777	0.158288
ENSSSCG00000005731	GTF3C4	0.826836	0.00187665	0.345031	0.233825	0.592055	0.0263637
ENSSSCG00000005749	BRD3	0.821496	0.00694965	0.734973	0.0170855	1.00235	0.000691225
ENSSSCG00000005751	COL5A1	-0.712808	0.308251	-1.48632	0.022661	-2.14925	0.000556083
ENSSSCG00000005777		-0.924195	0.00181374	-0.763301	0.0113234	-0.646152	0.0321836
ENSSSCG00000005778	HSBP1L1	0.435699	0.498127	2.60639	1.46152e-06	1.95564	0.000554076
ENSSSCG00000005785	PCSK6	5.78216	2.31453e-172	6.58939	2.1468e-221	7.01541	1.61226e-247
ENSSSCG00000005787	CTDP1	0.791505	0.0030783	1.18242	5.91177e-06	1.96293	3.72381e-15
ENSSSCG00000005828	EGFL7	-2.08089	0.00303369	-1.95535	0.00489303	-0.393014	0.612372
ENSSSCG00000005838	TRAF2	-1.32425	0.000649632	-0.224933	0.627246	-0.603942	0.13941
ENSSSCG00000005841	RABL6	0.515086	0.0880979	0.780756	0.00759906	1.28543	3.72859e-06
ENSSSCG00000005859	NDOR1	2.37333	9.03895e-12	1.17008	0.00131646	1.60436	6.2312e-06
ENSSSCG00000005880		0.117162	0.705309	0.125547	0.682328	0.690442	0.00644147
ENSSSCG00000005890	ZNF7	0.699179	0.00600455	0.582648	0.0241062	0.531401	0.0363865
ENSSSCG00000005894	ARHGAP39	-0.238805	0.61026	-0.936566	0.0192309	-1.49954	9.88641e-05
ENSSSCG00000005899	MFSD3	0.52427	0.21074	0.376956	0.392909	1.09754	0.00469072
ENSSSCG00000005901		0.0993077	0.731242	0.288352	0.275482	0.778136	0.000978401
ENSSSCG00000005904	VPS28	-1.34986	0.000177592	-0.603121	0.120943	-0.709077	0.058489
ENSSSCG00000005909	FBXL6	1.05382	1.24152e-05	0.527257	0.040823	1.11411	3.19108e-06
ENSSSCG00000005911	OPLAH	-1.75001	3.79151e-07	-0.935546	0.0108618	-0.0576929	0.897441
ENSSSCG00000005915	MAF1	0.972101	2.99195e-05	1.54091	9.06616e-12	1.9579	1.22722e-18
ENSSSCG00000005916		2.93917	0.000308426	0.263062	0.798061	-0.0453095	0.965817
ENSSSCG00000005917	HSF1	0.827222	4.69158e-05	1.44423	2.37837e-13	1.6945	2.62386e-18
ENSSSCG00000005918	DGAT1	1.53487	1.99292e-07	0.515545	0.113887	1.34742	4.67011e-06
ENSSSCG00000005920	BOP1	0.368585	0.225248	0.880249	0.00170679	1.32455	8.67829e-07
ENSSSCG00000005924	MROH1	-0.73371	0.0107284	-1.02117	0.000284755	-0.595135	0.0394285
ENSSSCG00000005930	SLC45A4	1.31065	0.00110516	0.987227	0.0172221	0.977316	0.0127691
ENSSSCG00000005933	CHRAC1	-0.967511	0.00102097	-0.185932	0.587887	-0.0769915	0.829105
ENSSSCG00000005934	TRAPPC9	-0.257453	0.521327	0.93168	0.00827252	1.27567	0.000162413
ENSSSCG00000005935	AGO2	1.04812	0.00302851	1.282	0.000232309	1.05735	0.00230461
ENSSSCG00000005941	KHDRBS3	-2.89804	2.05988e-10	-2.63077	5.90493e-09	-0.979364	0.0406683
ENSSSCG00000005944	NDRG1	-0.987546	0.00242265	-1.2324	0.00012102	-0.141464	0.713339
ENSSSCG00000005946	CCN4	4.59129	3.81709e-05	4.32711	0.000128283	4.49855	6.21799e-05
ENSSSCG00000005948	TG	7.09301	0.00120591	12.2672	1.23121e-05	11.3107	7.55018e-05
ENSSSCG00000005950	PHF20L1	1.0081	2.03802e-07	0.688234	0.000601077	0.556108	0.00565266
ENSSSCG00000005955	EFR3A	-0.209682	0.280991	-0.614584	0.000513722	-0.606935	0.000524015
ENSSSCG00000005959		-1.76956	6.32937e-10	-1.27583	1.14364e-05	-1.35448	2.0657e-06
ENSSSCG00000005965	MYC	2.24531	4.1752e-12	1.08122	0.00142197	0.558316	0.113804
ENSSSCG00000005967	LRATD2	-3.98531	1.46484e-16	-4.82899	2.66958e-17	-5.73213	3.11984e-21
ENSSSCG00000005969	WASHC5	0.0395931	0.887946	0.0388553	0.893372	0.575258	0.0089256
ENSSSCG00000005970	SQLE	-0.864696	0.152849	-0.720862	0.24618	-2.19331	7.14377e-05
ENSSSCG00000005975	MTSS1	-4.00392	0.00769504	0.310268	0.862333	-1.53841	0.298711
ENSSSCG00000005981	FBXO32	-1.08054	0.00969757	-2.26497	1.11527e-08	-1.33901	0.000989532
ENSSSCG00000005983	ATAD2	-4.11122	1.90476e-16	-0.581283	0.32041	-1.78905	0.000556495
ENSSSCG00000005984	ZHX1	0.556764	0.0223581	-0.80144	0.000768169	-0.831758	0.000403562
ENSSSCG00000005987	TBC1D31	-0.291281	0.315874	-0.453428	0.103772	-0.971737	0.000234407
ENSSSCG00000005994	SNTB1	8.40547	2.00691e-05	3.68816	0.0677387	2.06712	0.319519
ENSSSCG00000005995	MTBP	-5.87497	5.28851e-12	-1.4169	0.11196	-3.3552	0.000128371
ENSSSCG00000005997	COL14A1	-2.9495	3.5876e-12	-6.99061	4.98199e-65	-6.35998	5.37255e-54
ENSSSCG00000006001	ENPP2	-0.557107	0.780897	-4.57192	0.00514091	-4.32641	0.00700807
ENSSSCG00000006002	CCN3	-5.66485	3.08341e-06	-4.1542	0.000795417	-8.00493	5.49392e-11
ENSSSCG00000006003	MAL2	3.03207	0.00271724	2.55343	0.0129793	4.29115	9.88016e-06
ENSSSCG00000006009	EXT1	-2.62567	1.05028e-21	-1.46921	1.67602e-07	-1.66553	1.8524e-09
ENSSSCG00000006013	AARD	13.6845	1.71512e-09	12.7625	9.13372e-11	10.5393	2.55731e-18
ENSSSCG00000006014	RAD21	0.117038	0.529474	1.04295	7.6038e-12	0.623271	6.53276e-05
ENSSSCG00000006018	TRPS1	-1.34623	3.58938e-05	-1.06634	0.00133624	-1.37134	2.07919e-05
ENSSSCG00000006029	NUDCD1	-0.710306	0.00156534	-0.258063	0.301177	-0.219019	0.376136
ENSSSCG00000006032	EMC2	-0.665716	0.00497137	-0.119714	0.672254	-0.432336	0.0790291
ENSSSCG00000006034	RSPO2	-5.19609	0.00221345	-5.21142	0.0150608	-13.0228	1.49832e-07
ENSSSCG00000006035	ANGPT1	0.981304	0.0926136	3.2864	6.65381e-10	3.61936	2.76712e-10
ENSSSCG00000006037	OXR1	-1.22266	5.76177e-07	-0.981332	8.56602e-05	-1.80991	5.48765e-14
ENSSSCG00000006038	ZFPM2	-2.36862	8.64695e-09	-1.96022	3.05349e-06	-1.80739	1.23402e-05
ENSSSCG00000006039	LRP12	1.41438	7.05857e-07	1.94925	4.70366e-12	1.89271	1.64965e-11
ENSSSCG00000006040	DPYS	5.62664	0.00469702	5.35732	0.00703201	6.4376	0.00975819
ENSSSCG00000006049	SLC25A32	-0.566929	0.0576781	-0.427994	0.170274	-0.947201	0.000899994
ENSSSCG00000006051	CTHRC1	-4.71709	0.0172573	-5.90463	0.0027841	-6.61488	0.000744513
ENSSSCG00000006052	FZD6	-6.39025	1.30926e-20	-6.96396	1.83194e-20	-10.41	1.42178e-21
ENSSSCG00000006054	ATP6V1C1	-0.72896	0.00354516	-0.269695	0.328848	-0.148566	0.602251
ENSSSCG00000006059	NCALD	-7.37227	0.00541391	-9.14697	0.000422413	-13.0289	1.94984e-07
ENSSSCG00000006062	YWHAZ	-0.855102	1.60334e-05	-0.612201	0.0026536	-0.617469	0.00204418
ENSSSCG00000006063	PABPC1	-0.173535	0.400741	-0.41622	0.0278575	-0.50218	0.00598896
ENSSSCG00000006065	ANKRD46	1.35304	1.1496e-08	1.84682	6.1381e-16	1.5854	4.89804e-12
ENSSSCG00000006069	RGS22	-1.09698	0.00495605	-1.27755	0.000843098	-1.87653	5.95329e-07
ENSSSCG00000006071	VPS13B	-1.21247	2.80466e-05	-0.250538	0.457878	-1.16145	5.33655e-05
ENSSSCG00000006073	OSR2	-1.82537	3.31452e-05	-2.31555	8.62007e-08	-1.82365	2.73317e-05
ENSSSCG00000006078	POP1	-4.19779	1.03485e-19	-3.37026	3.88586e-14	-4.60585	1.59759e-24
ENSSSCG00000006082	MATN2	1.34829	0.00413466	-3.40395	6.9003e-14	-2.42467	1.43088e-07
ENSSSCG00000006083	LAPTM4B	0.310092	0.450177	-1.08979	0.0026098	-0.714222	0.0529557
ENSSSCG00000006088	SDC2	-1.35432	4.24487e-08	-0.345011	0.217261	-1.14444	3.93119e-06
ENSSSCG00000006089	PTDSS1	-0.587733	0.022026	-0.760812	0.00255886	-0.69333	0.00559108
ENSSSCG00000006090	MTERF3	0.943525	0.000262609	0.65953	0.0136706	0.515716	0.0550652
ENSSSCG00000006098	DPY19L4	-0.578396	0.0453234	-1.3537	6.03685e-07	-1.30233	1.60273e-06
ENSSSCG00000006100	VIRMA	-0.376286	0.00186236	-0.287633	0.0204617	-0.65141	2.18877e-08
ENSSSCG00000006105	GEM	-3.94853	1.52832e-07	-0.847211	0.32358	-2.22096	0.00370801
ENSSSCG00000006106	CDH17	-1.94492	0.328717	-9.70468	0.000251988	-13.1846	1.8568e-07
ENSSSCG00000006107	PDP1	-0.912224	0.00143656	-0.144828	0.672254	-0.265144	0.399848
ENSSSCG00000006115	RUNX1T1	-1.78145	8.99217e-06	-2.01403	4.50064e-07	-2.25356	1.1171e-08
ENSSSCG00000006121	PIP4P2	-2.32952	0.00153524	-3.15357	1.86401e-05	-3.03932	6.1174e-05
ENSSSCG00000006127	NBN	-0.186415	0.52511	-1.13451	5.20733e-06	-1.69331	4.338e-12
ENSSSCG00000006132	MMP16	-4.2046	2.18251e-16	-4.77141	2.47447e-20	-5.77424	9.8344e-29
ENSSSCG00000006135	CPNE3	-0.253878	0.178118	-0.546938	0.00188759	-0.605873	0.000455656
ENSSSCG00000006137	WWP1	0.489559	0.118822	0.94705	0.00140042	0.562849	0.0644532
ENSSSCG00000006141	CA3	-1.47535	0.60939	-11.3705	6.04733e-07	-16.1208	3.04678e-13
ENSSSCG00000006145	E2F5	-2.30892	1.43596e-05	-1.49311	0.00368857	-1.77742	0.000465123
ENSSSCG00000006146	LRRCC1	-0.642392	0.0727285	-1.3599	5.49104e-05	-2.42822	1.59551e-13
ENSSSCG00000006149	RALYL	-6.17057	0.00441128	-3.29608	0.0576763	-7.64258	0.000507035
ENSSSCG00000006153	FABP5	0.773317	0.323064	-2.81623	4.513e-05	-2.23133	0.00124136
ENSSSCG00000006156	TPD52	-2.63992	0.000180389	0.137209	0.883	-0.213759	0.803683
ENSSSCG00000006157	MSTO1	-0.0595679	0.858519	0.818927	0.00176592	0.672356	0.00991333
ENSSSCG00000006159	HEY1	-0.20519	0.924116	-6.39608	0.00724058	-5.91512	0.00583434
ENSSSCG00000006161	IL7	-6.27757	0.00713732	-4.54694	0.0115901	-4.36551	0.013163
ENSSSCG00000006163	PKIA	-3.92104	1.10837e-30	-2.32404	2.64534e-11	-4.35663	2.47084e-36
ENSSSCG00000006165	SEC31B	-0.18988	0.663298	-1.15911	0.00152305	-0.961234	0.00875543
ENSSSCG00000006169	ZFHX4	0.0806571	0.854092	-0.31051	0.429624	-0.983345	0.00425861
ENSSSCG00000006171	CRISPLD1	-3.6154	0.00608291	-0.936814	0.464262	-10.2886	2.02459e-07
ENSSSCG00000006172	PI15	6.05965	2.9255e-07	5.91635	4.75983e-07	5.07477	3.69689e-06
ENSSSCG00000006179	STAU2	-2.59236	3.25055e-13	-1.46506	6.07221e-05	-2.32486	7.76224e-11
ENSSSCG00000006183	SBSPON	-4.224	0.0112831	-0.993419	0.607143	-8.1122	0.00188852
ENSSSCG00000006184	TERF1	0.95641	5.82363e-06	0.363457	0.118071	0.0411833	0.880496
ENSSSCG00000006186	TRPA1	-9.01039	2.4851e-10	-16.3951	3.69584e-15	-12.3183	2.86857e-14
ENSSSCG00000006187	MSC	-3.08133	3.84353e-14	-2.72169	2.12104e-10	-3.35656	4.84057e-15
ENSSSCG00000006193	TRAM1	-1.42533	3.55419e-15	-1.54179	1.1918e-17	-1.76373	7.22222e-23
ENSSSCG00000006194	NCOA2	0.818751	0.0201235	0.954481	0.00613952	1.25021	0.000198062
ENSSSCG00000006196	SLCO5A1	-4.18373	2.45879e-08	-3.4209	6.82225e-06	-4.99218	1.81607e-09
ENSSSCG00000006206	SGK3	2.0784	1.2564e-08	1.81575	6.915e-07	1.35458	0.000236626
ENSSSCG00000006213	ADHFE1	5.55402	5.3233e-10	4.73048	1.16399e-07	5.52432	3.07246e-10
ENSSSCG00000006218	PDE7A	-0.997386	0.117089	-1.25539	0.0399918	-2.02549	0.000770722
ENSSSCG00000006231	CHD7	1.51794	0.000682837	1.29301	0.00326278	1.25363	0.00342304
ENSSSCG00000006232	RAB2A	-0.395304	0.0580535	-0.536993	0.00853039	-0.275957	0.19528
ENSSSCG00000006235	TOX	-5.22671	1.95263e-12	-3.08063	6.25122e-05	-3.55661	4.65356e-06
ENSSSCG00000006237	SDCBP	-0.0443268	0.926705	0.306928	0.460795	1.04141	0.00390878
ENSSSCG00000006238	CYP7A1	-4.32064	1.67177e-09	-8.02525	3.2856e-21	-4.9288	3.20711e-11
ENSSSCG00000006239	UBXN2B	-0.77589	0.00234615	-0.071375	0.824679	-0.257632	0.354966
ENSSSCG00000006240	FAM110B	-1.11318	0.00620528	-1.72571	1.26552e-05	-1.76354	8.37038e-06
ENSSSCG00000006245	SDR16C5	7.93923	3.14769e-05	7.33556	2.51983e-05	4.66968	0.00878002
ENSSSCG00000006250	LYN	2.23249	0.00109643	2.89078	1.45864e-05	1.16629	0.0928952
ENSSSCG00000006251	TGS1	0.763749	0.00584393	0.544184	0.0567632	0.514212	0.0665468
ENSSSCG00000006252	TMEM68	1.07081	0.000361243	-0.0421829	0.916694	0.0376519	0.923102
ENSSSCG00000006260	LYPLA1	0.948901	0.00660875	1.22398	0.000370099	1.52852	4.98373e-06
ENSSSCG00000006261	TCEA1	0.391346	0.0746971	0.374349	0.0925799	0.623586	0.00278261
ENSSSCG00000006262		-4.92637	7.17664e-15	-4.10937	1.08505e-11	-4.49398	2.54678e-12
ENSSSCG00000006263	ATP6V1H	-0.0605055	0.820669	0.504176	0.0207399	0.902523	9.71327e-06
ENSSSCG00000006267	PCMTD1	2.14584	1.58364e-18	1.73524	1.81004e-12	1.9917	3.37533e-16
ENSSSCG00000006273	MCM4	-4.99773	5.9316e-21	-1.67955	0.00301317	-2.59573	1.79635e-06
ENSSSCG00000006277	SPIDR	0.714144	0.059058	1.10945	0.00229499	1.19244	0.00084026
ENSSSCG00000006280	GORAB	-3.02296	5.83226e-36	-3.51702	1.113e-47	-3.83078	9.03323e-55
ENSSSCG00000006281	NTMT2	-1.62205	0.237417	-3.54982	0.00661936	-4.95196	0.00023514
ENSSSCG00000006282	KIFAP3	-2.87958	1.03765e-24	-3.94994	5.14519e-46	-4.385	2.96675e-56
ENSSSCG00000006284	FIRRM	-1.17629	0.000488727	-0.745198	0.0282618	-1.13343	0.000559081
ENSSSCG00000006285	METTL18	-0.638295	0.053952	-1.05828	0.00102092	-1.05389	0.00147288
ENSSSCG00000006289	F5	6.32849	3.99423e-09	2.52662	0.0166288	2.22038	0.027585
ENSSSCG00000006294	NME7	-1.78118	7.20077e-05	-1.46397	0.00116249	-1.11446	0.0149246
ENSSSCG00000006296	ATP1B1	-2.97581	1.17396e-07	-1.66529	0.00432266	-3.24887	4.31211e-09
ENSSSCG00000006301	TIPRL	-1.00467	1.73172e-05	-0.799335	0.000834159	-0.954503	4.40248e-05
ENSSSCG00000006302	GPR161	-1.149	0.0108833	-1.76047	6.41381e-05	-2.06405	2.02047e-06
ENSSSCG00000006303	DCAF6	0.740742	0.00113196	0.175127	0.507883	0.295327	0.228319
ENSSSCG00000006306	MPZL1	-0.306936	0.0769151	-1.39688	4.20995e-19	-0.880625	3.26905e-08
ENSSSCG00000006309	CD247	-5.00654	3.16015e-12	-1.76209	0.0129728	-1.91531	0.00703302
ENSSSCG00000006318	TADA1	0.507169	0.0160946	0.631214	0.00232742	0.471701	0.0242394
ENSSSCG00000006319	POGK	0.579252	0.0164617	0.988598	2.36831e-05	1.39625	6.42718e-10
ENSSSCG00000006321	FAM78B	-3.96539	1.58272e-10	-2.17756	0.000663072	-2.96661	2.66052e-06
ENSSSCG00000006324		5.12444	9.55511e-27	3.48375	7.30781e-13	3.94163	2.5985e-16
ENSSSCG00000006325	MGST3	1.31814	0.087274	2.43471	0.000862252	2.68357	0.000177836
ENSSSCG00000006333	NUF2	-3.63777	4.56158e-09	0.3005	0.696628	-1.54414	0.01868
ENSSSCG00000006335	RGS4	-4.7514	0.016856	-3.91767	0.0435683	-9.2633	8.56937e-05
ENSSSCG00000006337	HSD17B7	2.70078	1.7564e-06	-0.569695	0.384438	0.454307	0.485534
ENSSSCG00000006340	UAP1	2.40689	2.2737e-12	2.97368	1.47773e-18	1.98793	6.96211e-09
ENSSSCG00000006342	UHMK1	1.47165	2.7268e-06	1.28844	4.8987e-05	0.916027	0.00428421
ENSSSCG00000006344		0.03588	0.950058	-0.960295	0.0276862	-1.22413	0.00370801
ENSSSCG00000006345	OLFML2B	-0.623399	0.334453	-1.08393	0.0772536	-2.1056	0.000232924
ENSSSCG00000006346	ATF6	-0.820417	0.00214303	-0.135751	0.670828	-0.344227	0.228319
ENSSSCG00000006354	TOMM40L	-0.299222	0.423886	0.847191	0.0115412	0.883826	0.00715283
ENSSSCG00000006358	NDUFS2	0.864473	0.00045126	1.28577	8.1063e-08	1.82298	6.63246e-15
ENSSSCG00000006359	ADAMTS4	5.84447	5.80867e-17	9.24554	6.07311e-42	9.21048	1.09186e-41
ENSSSCG00000006360	B4GALT3	0.521647	0.0907819	0.596958	0.0486221	1.12525	6.80221e-05
ENSSSCG00000006361	PPOX	-0.497035	0.035336	-0.699635	0.00237476	-0.691537	0.00254777
ENSSSCG00000006363	UFC1	-0.675976	0.00609003	-0.681624	0.00571298	-0.567709	0.0214126
ENSSSCG00000006369	F11R	2.21913	6.09457e-12	2.44974	1.05384e-14	2.79534	5.71754e-19
ENSSSCG00000006370	TSTD1	-0.90179	0.291468	3.97524	9.32646e-07	3.71483	8.49736e-07
ENSSSCG00000006383	VANGL2	-5.4847	3.57191e-08	-7.13388	3.85362e-12	-7.84002	2.01991e-13
ENSSSCG00000006385	NCSTN	-0.123257	0.508573	-0.0216451	0.919105	0.603917	0.000124751
ENSSSCG00000006386	COPA	-0.63462	2.27965e-05	-0.74962	4.50369e-07	-0.662149	8.04408e-06
ENSSSCG00000006388	DCAF8	0.712639	0.000237932	0.615267	0.00171561	1.09829	3.973e-09
ENSSSCG00000006392	IGSF8	-0.732246	0.00244386	-0.412497	0.100438	-0.428699	0.076793
ENSSSCG00000006395		-0.231321	0.428427	0.838941	0.00111905	1.13307	5.46819e-06
ENSSSCG00000006396	IGSF9	-2.53935	0.018085	-2.74627	0.00886959	-2.54217	0.0269773
ENSSSCG00000006453	KIRREL1	-0.470889	0.0808573	-1.15556	4.2807e-06	-0.943156	0.0001814
ENSSSCG00000006455		3.94505	0.000244346	3.63972	0.000137149	3.03022	0.00127151
ENSSSCG00000006456	FCRL1	-4.2415	0.267863	-8.95125	0.00601964	-11.1759	1.12199e-05
ENSSSCG00000006457	FCRL3	-5.00419	0.0336171	-4.03085	0.0036904	-9.23339	8.14978e-14
ENSSSCG00000006461	ARHGEF11	1.05789	0.00175089	1.32092	7.12087e-05	1.24339	0.000165064
ENSSSCG00000006463	PEAR1	13.707	3.55768e-14	11.9575	1.68517e-22	10.7982	9.79126e-24
ENSSSCG00000006468	HDGF	0.740639	0.000185347	0.836466	2.1608e-05	1.15095	1.80407e-09
ENSSSCG00000006469	MRPL24	0.204693	0.414959	0.893924	3.66001e-05	1.18194	1.80471e-08
ENSSSCG00000006470	METTL25B	0.412029	0.275851	0.154608	0.71099	0.951302	0.00542715
ENSSSCG00000006472	CRABP2	-5.24984	1.67639e-07	-2.59884	0.0138897	-3.23514	0.00162433
ENSSSCG00000006474	NES	-7.61061	1.07819e-10	-2.33154	0.0679357	-8.23893	2.72327e-12
ENSSSCG00000006475	IQGAP3	-5.31042	1.74956e-10	2.50235	0.00356129	-1.30735	0.148428
ENSSSCG00000006482	MEF2D	2.11911	2.83692e-31	1.94598	9.31974e-27	2.14403	1.51995e-32
ENSSSCG00000006488	GLMP	-0.25151	0.525195	-1.03343	0.0026376	-0.150539	0.709649
ENSSSCG00000006491	PAQR6	0.0359101	0.958028	-1.98517	6.12429e-05	-1.91779	0.000125383
ENSSSCG00000006494	SLC25A44	0.80825	0.000109471	0.351443	0.125722	0.999846	9.19965e-07
ENSSSCG00000006495	SEMA4A	-0.3638	0.713489	-0.84029	0.31612	-2.6254	0.000116954
ENSSSCG00000006496	LMNA	-1.41153	0.000330271	-0.766471	0.0663785	-1.10753	0.00511547
ENSSSCG00000006497	MEX3A	-10.9139	1.30488e-07	-12.8761	2.88847e-08	-7.1879	5.58061e-08
ENSSSCG00000006500	UBQLN4	-0.976878	6.80469e-05	-0.880976	0.00031214	-1.01122	2.14957e-05
ENSSSCG00000006501	SSR2	-0.139621	0.651854	-1.01583	6.49641e-05	-0.820123	0.00129721
ENSSSCG00000006502	ARHGEF2	-2.48843	1.95081e-08	0.283443	0.601927	-0.523844	0.292989
ENSSSCG00000006504	KHDC4	1.01815	0.00294271	0.420371	0.262684	-0.150417	0.709649
ENSSSCG00000006506	SYT11	-2.41432	2.11396e-05	-0.812506	0.195829	-1.28246	0.0296235
ENSSSCG00000006511	RUSC1	-0.622386	0.0318158	-0.899436	0.00148371	-0.76494	0.00689954
ENSSSCG00000006519	CLK2	1.00166	0.000432492	0.619267	0.0367452	0.544292	0.064775
ENSSSCG00000006520	SCAMP3	0.0286517	0.93206	0.21464	0.456696	0.734594	0.00329167
ENSSSCG00000006522	GBA1	-0.0452462	0.921468	0.271416	0.498209	1.23449	0.000286966
ENSSSCG00000006524	THBS3	0.960952	0.12935	2.16929	0.000252721	4.08322	6.02834e-13
ENSSSCG00000006525		-4.98178	0.00510341	-4.52305	0.00338135	-5.51415	0.0057897
ENSSSCG00000006526	TRIM46	-7.94474	5.5965e-05	-6.61294	6.52743e-05	-5.28805	0.00306341
ENSSSCG00000006529	SLC50A1	-0.645524	0.047113	-1.11691	0.000301688	-1.00815	0.00106707
ENSSSCG00000006530	EFNA1	1.42782	0.000392345	0.0416933	0.936227	0.515906	0.21731
ENSSSCG00000006531	EFNA3	-1.71796	0.00868936	-2.54566	6.23415e-05	-1.86225	0.00558839
ENSSSCG00000006533	ADAM15	0.0729411	0.846101	-0.798365	0.0078632	-0.0246862	0.948833
ENSSSCG00000006538	FLAD1	1.19982	0.000108736	1.38191	7.42844e-06	1.84275	9.02056e-10
ENSSSCG00000006540	PBXIP1	1.2423	7.08228e-13	1.21304	2.54368e-12	1.77971	1.2018e-25
ENSSSCG00000006544	UBE2Q1	0.265688	0.144491	0.43599	0.0124295	0.699979	2.33798e-05
ENSSSCG00000006554	C1orf43	0.616548	0.00405261	0.306703	0.18555	0.51609	0.0164603
ENSSSCG00000006556		-1.49835	1.02308e-09	-0.436907	0.107437	-0.416259	0.117322
ENSSSCG00000006559		0.0765944	0.818947	0.270337	0.36293	0.930557	0.000287473
ENSSSCG00000006560	CREB3L4	1.69346	0.001536	1.28112	0.0176928	1.78201	0.000665455
ENSSSCG00000006561	SLC39A1	-0.668151	0.0129536	-0.801488	0.00257208	-0.12677	0.682278
ENSSSCG00000006562	GATAD2B	0.31049	0.241253	0.804124	0.000846743	0.882562	0.000177631
ENSSSCG00000006567	CRTC2	1.31244	2.77282e-12	1.15804	4.94232e-10	1.78142	8.55835e-23
ENSSSCG00000006569	SLC27A3	0.551469	0.196971	-2.20206	9.02393e-09	-0.465468	0.271002
ENSSSCG00000006572	NPR1	3.67061	2.39051e-18	1.8859	1.28813e-05	3.32409	1.02858e-15
ENSSSCG00000006578	S100A4	-1.5454	0.28868	2.22157	0.115393	3.69591	0.00508978
ENSSSCG00000006579	S100A3	-0.313088	0.862488	1.3131	0.449339	4.34828	0.00145203
ENSSSCG00000006581		-1.75747	2.70124e-12	-2.2818	3.98565e-20	-1.53655	1.19443e-09
ENSSSCG00000006582	S100A14	0.278999	0.403316	-2.52747	2.95897e-19	-0.839766	0.00466679
ENSSSCG00000006588		6.48766	4.62853e-08	-4.80007	5.68308e-06	-1.86882	0.0694514
ENSSSCG00000006590	S100A8	6.03586	1.41875e-08	-4.03494	5.08604e-05	-2.09796	0.0376926
ENSSSCG00000006610	S100A11	-1.37283	5.51019e-05	-0.736938	0.0406337	-0.799355	0.0225178
ENSSSCG00000006620	TUFT1	-1.53608	0.000225636	-0.914392	0.0347286	-0.607949	0.163724
ENSSSCG00000006624	SELENBP1	9.41331	4.80757e-26	8.37722	5.06676e-21	9.3476	5.10382e-26
ENSSSCG00000006625	RFX5	0.00846312	0.987761	-1.4334	0.000137719	-1.17927	0.00178145
ENSSSCG00000006627	ZNF687	0.387907	0.177127	0.884416	0.00085398	0.576048	0.0317259
ENSSSCG00000006628	PSMD4	0.529377	0.0148524	0.544081	0.0126165	0.691587	0.00100405
ENSSSCG00000006635	SEMA6C	3.95963	5.2536e-20	3.03292	7.37537e-13	3.39557	9.04869e-16
ENSSSCG00000006636	GABPB2	0.743864	0.02048	0.721526	0.0249304	0.865018	0.00500153
ENSSSCG00000006643	ANXA9	2.56674	0.00996876	-1.49765	0.158606	-0.872743	0.429724
ENSSSCG00000006644	CERS2	0.532273	0.00969857	0.633589	0.00185139	1.00552	2.45829e-07
ENSSSCG00000006651	ADAMTSL4	3.30257	1.28109e-28	3.48098	7.64464e-32	4.04984	7.56285e-43
ENSSSCG00000006663	OTUD7B	0.667588	0.0199222	0.651557	0.0237235	0.791061	0.004537
ENSSSCG00000006664	MTMR11	-3.64589	5.94518e-08	-3.13122	2.80938e-06	-3.72595	3.49186e-08
ENSSSCG00000006682		0.98286	4.493e-05	1.06184	9.20495e-06	1.31183	2.48055e-08
ENSSSCG00000006694		1.14885	1.12247e-05	0.752722	0.00561605	1.00689	0.000123587
ENSSSCG00000006702	FMO5	1.11767	0.00586802	0.775441	0.0645065	1.22537	0.00201997
ENSSSCG00000006703	PRKAB2	-0.617016	0.0261809	-0.242956	0.425143	-1.17741	6.45848e-06
ENSSSCG00000006709	NOTCH2	-1.6551	3.26715e-13	-1.32388	8.3907e-09	-1.76682	4.67021e-15
ENSSSCG00000006717	PHGDH	-5.87775	5.71376e-10	-4.40465	4.89405e-06	-7.52809	9.6606e-16
ENSSSCG00000006720	HAO2	-0.569902	0.279037	-0.899644	0.0597702	-1.56732	0.000994771
ENSSSCG00000006725		1.7004	1.72053e-11	1.031	7.40776e-05	1.06561	3.3561e-05
ENSSSCG00000006728	GDAP2	-1.70879	4.30028e-05	-0.975372	0.0258828	-1.03849	0.0152267
ENSSSCG00000006729	TENT5C	1.94504	9.06207e-06	-0.296923	0.570905	0.293275	0.56534
ENSSSCG00000006733	TTF2	-1.94617	1.38444e-06	-1.79361	9.79199e-06	-2.13736	7.93411e-08
ENSSSCG00000006735	PTGFRN	-1.34936	4.73799e-07	-4.601	2.86877e-72	-4.14034	1.16952e-58
ENSSSCG00000006737	IGSF3	3.87643	0.000110764	0.453325	0.682964	0.58397	0.573563
ENSSSCG00000006738	CD58	1.10452	1.23512e-05	0.644215	0.0142342	0.765472	0.00245286
ENSSSCG00000006740	ATP1A1	0.163398	0.384885	-0.198518	0.284567	0.620619	0.00014884
ENSSSCG00000006742	MAB21L3	1.80076	0.00517002	1.12441	0.11304	2.14444	0.00113577
ENSSSCG00000006743	SLC22A15	-0.879163	0.00539388	-0.564026	0.0903583	-0.542857	0.0949885
ENSSSCG00000006755	DENND2C	-1.46083	0.00518301	-1.95794	0.000139375	-2.44494	1.13358e-06
ENSSSCG00000006761	DCLRE1B	-3.15875	1.14536e-15	-3.25028	1.11577e-16	-4.19684	4.55961e-27
ENSSSCG00000006766	PHTF1	1.05641	0.000470145	0.950085	0.00194512	0.744167	0.0181811
ENSSSCG00000006767	MAGI3	-0.498252	0.151314	-1.6333	1.98708e-07	-2.32523	4.38196e-14
ENSSSCG00000006775	CAPZA1	-0.618527	0.00018429	-0.464385	0.006335	-0.618214	0.000164659
ENSSSCG00000006776	MOV10	1.12546	0.00471392	0.904848	0.0267242	1.09417	0.00555029
ENSSSCG00000006777	RHOC	-0.504463	0.199828	1.13161	0.00196705	1.15609	0.00130047
ENSSSCG00000006779	ST7L	0.987749	0.00265795	0.4532	0.202573	0.890711	0.00649144
ENSSSCG00000006780	WNT2B	-6.8956	1.26363e-13	0.781095	0.457878	1.23885	0.215442
ENSSSCG00000006781	CTTNBP2NL	-1.78674	0.000420679	-0.46921	0.416988	-0.797069	0.133069
ENSSSCG00000006783	DDX20	0.459234	0.0450108	0.601544	0.00710521	0.472644	0.0337887
ENSSSCG00000006785	RAP1A	0.623163	0.0113609	0.674377	0.00574985	0.451819	0.0681957
ENSSSCG00000006788	ADORA3	5.38639	0.110384	7.10207	0.00117858	4.94795	0.000925378
ENSSSCG00000006790	WDR77	-0.967431	7.6525e-05	-0.597864	0.0183407	-0.443514	0.080628
ENSSSCG00000006799	LRIF1	-0.374125	0.53638	-0.902569	0.101603	-1.71061	0.000951929
ENSSSCG00000006810	KCNC4	-3.53137	0.00875533	-3.40635	0.00658653	-4.93652	6.49722e-05
ENSSSCG00000006811	SLC6A17	-6.16898	3.16321e-14	-1.38153	0.120326	-3.21227	8.83982e-05
ENSSSCG00000006813	STRIP1	-0.756198	7.43481e-06	-0.650986	0.0001134	-0.749028	5.78398e-06
ENSSSCG00000006816	AHCYL1	1.13064	4.23854e-07	1.03306	4.54031e-06	0.775675	0.000642425
ENSSSCG00000006824	GNAI3	-0.422006	0.0570064	0.0987611	0.699949	-0.589515	0.00547848
ENSSSCG00000006827	CYB561D1	1.00689	0.0014687	0.57591	0.0866962	0.0602068	0.88027
ENSSSCG00000006828	ATXN7L2	0.866783	0.102522	-1.36259	0.00786828	-1.73984	0.000489022
ENSSSCG00000006831	SORT1	-1.90741	3.454e-08	-1.38551	9.52434e-05	-1.19615	0.000751562
ENSSSCG00000006835	SARS1	-2.35483	4.15348e-07	-1.32134	0.00675596	-1.64956	0.000487549
ENSSSCG00000006840	WDR47	1.228	7.98258e-08	1.4606	1.27492e-10	1.07107	2.90945e-06
ENSSSCG00000006841	CLCC1	0.704592	2.79806e-05	0.460377	0.00830611	0.40296	0.0205108
ENSSSCG00000006842		1.45127	0.0175616	1.29655	0.0311548	1.86258	0.000980381
ENSSSCG00000006848	SLC25A24	1.04731	0.000648388	0.723391	0.0230675	0.542851	0.0905156
ENSSSCG00000006857	COL11A1	3.77231	0.000201447	5.27883	1.08056e-07	2.792	0.00647483
ENSSSCG00000006860	SLC30A7	-0.464671	0.0503789	-1.0958	9.08563e-07	-1.36405	4.73003e-10
ENSSSCG00000006861	EXTL2	-1.71362	2.18449e-06	-3.32415	8.70409e-21	-2.64853	9.80361e-14
ENSSSCG00000006862	VCAM1	2.18884	0.00155275	0.848773	0.265339	1.62463	0.0201045
ENSSSCG00000006866	DBT	1.15516	0.00272985	0.583347	0.158094	0.790905	0.0441106
ENSSSCG00000006869	TRMT13	0.620502	0.0894639	-0.0863163	0.846897	-1.48796	1.28174e-05
ENSSSCG00000006871	SLC35A3	-0.660361	0.00754593	-0.63808	0.011306	-1.30844	4.10299e-08
ENSSSCG00000006873	FRRS1	-0.684979	0.0332564	-0.759516	0.0170182	-0.880113	0.00433931
ENSSSCG00000006874	PALMD	-0.495951	0.493373	3.1192	3.30165e-07	1.28066	0.0481099
ENSSSCG00000006875	PLPPR4	0.021124	0.990775	-3.47375	0.00692386	-4.13298	0.00110047
ENSSSCG00000006877	SNX7	4.0204	1.27958e-16	2.53463	3.58856e-07	3.30155	1.2791e-11
ENSSSCG00000006878	DPYD	-0.465572	0.0865775	-1.13901	6.44535e-06	-0.580392	0.0265298
ENSSSCG00000006879	PTBP2	-0.201771	0.731211	-1.25705	0.0108605	-1.45443	0.00247675
ENSSSCG00000006885	ALG14	-1.70833	1.12504e-08	-1.5223	1.87462e-07	-1.83021	5.04179e-10
ENSSSCG00000006887	CNN3	-1.56573	5.95555e-07	-1.08133	0.000806882	-0.889144	0.0058102
ENSSSCG00000006889	ARHGAP29	-1.14634	0.00106525	-0.175074	0.677492	-0.830634	0.0197855
ENSSSCG00000006894	FNBP1L	-1.08462	0.00010039	-1.60635	3.10603e-09	-1.42946	1.37277e-07
ENSSSCG00000006897	CCDC18	0.433539	0.269772	-0.755734	0.0475093	-0.99088	0.00994152
ENSSSCG00000006898	MTF2	-1.12746	8.18099e-05	-0.693404	0.0172044	-1.58409	5.15639e-09
ENSSSCG00000006900	DIPK1A	1.09158	0.0064923	0.194882	0.682746	0.296589	0.510497
ENSSSCG00000006903	RPAP2	1.29091	1.42431e-10	0.384286	0.0806089	0.248238	0.277307
ENSSSCG00000006911	TGFBR3	2.82042	1.55844e-18	2.23327	4.83194e-12	2.47399	1.16001e-14
ENSSSCG00000006917	LRRC8C	0.379259	0.381854	1.44699	0.000143717	0.533153	0.185308
ENSSSCG00000006923	GBP2	-1.11466	0.00508662	-1.73657	6.73377e-06	-1.80049	5.25181e-06
ENSSSCG00000006925	KYAT3	0.642177	0.0345672	0.325626	0.320632	0.784986	0.00762636
ENSSSCG00000006927	PKN2	0.159432	0.410954	0.558861	0.00112039	0.250101	0.168302
ENSSSCG00000006930	SH3GLB1	0.6878	0.000334371	1.07768	7.43814e-09	1.0915	3.6868e-09
ENSSSCG00000006936	ODF2L	-0.248098	0.535692	-0.471899	0.211315	-1.30206	0.00017694
ENSSSCG00000006940	CCN1	-1.60136	0.167903	3.10164	0.00458195	0.327116	0.803644
ENSSSCG00000006947	SYDE2	1.12029	5.44021e-05	1.47335	7.93558e-08	0.981964	0.000449275
ENSSSCG00000006950	DNAI3	1.82476	0.0033581	2.69719	6.87952e-06	2.84895	1.78594e-06
ENSSSCG00000006957	RHPN1	-1.98736	0.00213525	1.2573	0.062814	1.52902	0.0200316
ENSSSCG00000006959	ZNF696	-1.28035	9.42433e-05	-0.765347	0.0235533	-0.782951	0.0177518
ENSSSCG00000006968	LONRF1	1.18687	0.000208153	0.94633	0.00368408	1.14091	0.000292945
ENSSSCG00000006970	DLC1	3.45493	6.07777e-37	3.05304	3.65786e-29	2.43262	6.47951e-19
ENSSSCG00000006981	MICU3	-1.98616	0.00326034	-2.87863	2.11971e-05	-5.69585	2.40744e-14
ENSSSCG00000006982	ZDHHC2	-2.10701	8.1879e-07	-1.75895	6.37277e-05	-2.93411	1.13028e-11
ENSSSCG00000006983	CNOT7	-0.824191	2.47662e-06	-0.448646	0.0147829	-0.530102	0.00301487
ENSSSCG00000006987	SLC7A2	3.08906	1.65566e-16	4.155	6.98305e-30	4.01688	1.66565e-27
ENSSSCG00000006988	PDGFRL	2.54199	4.10164e-08	0.0993458	0.87434	1.69798	0.000305757
ENSSSCG00000006994	PCM1	-0.201275	0.414895	-0.225585	0.358091	-1.00451	2.02458e-06
ENSSSCG00000006995	ASAH1	-0.795255	0.0723219	-2.49966	7.22749e-10	-1.09695	0.00961055
ENSSSCG00000006996	FRG1	0.802087	0.00612425	0.49376	0.107275	0.34929	0.260597
ENSSSCG00000007000	FAT1	-1.31082	0.000634334	-0.929342	0.0192089	-1.75184	2.66169e-06
ENSSSCG00000007004		0.268751	0.25511	0.539795	0.0147829	0.896449	2.02994e-05
ENSSSCG00000007005		3.61136	8.26191e-07	3.33336	1.53075e-05	4.29988	6.95331e-08
ENSSSCG00000007019	GPAT4	1.50877	0.00364264	2.65665	1.00171e-07	3.2748	2.27248e-11
ENSSSCG00000007026	VDAC3	-1.20173	1.45979e-05	-0.705826	0.0150396	-0.724071	0.0110079
ENSSSCG00000007027	SLC20A2	-0.702943	0.000854431	-0.273977	0.239096	-0.440237	0.0436965
ENSSSCG00000007030	IKBKB	0.894047	0.000703906	1.35684	1.21226e-07	1.76789	1.29807e-12
ENSSSCG00000007032	PLAT	-0.698179	0.180695	-2.44214	2.41942e-07	-2.57809	4.24531e-08
ENSSSCG00000007033	AP3M2	2.48386	7.21201e-05	1.19006	0.0752746	1.40616	0.0296173
ENSSSCG00000007046	TRMT6	1.67354	3.17878e-11	0.725401	0.00667471	0.738361	0.00496144
ENSSSCG00000007052	FERMT1	-6.98781	0.000517176	-7.20201	0.000564191	-5.44711	0.0137493
ENSSSCG00000007056	PLCB1	-0.100212	0.771407	-2.11391	1.55338e-15	-2.23601	2.67892e-17
ENSSSCG00000007058	PLCB4	-5.62176	0.00639208	-0.977599	0.56112	-9.44511	2.30281e-05
ENSSSCG00000007064	MKKS	-0.650918	0.00585526	-0.583194	0.0160018	-0.845161	0.00027223
ENSSSCG00000007067	JAG1	1.23199	0.00426924	0.131488	0.806713	0.344007	0.473292
ENSSSCG00000007072	SPTLC3	-4.27229	5.63601e-08	-6.43455	7.33597e-14	-5.73942	3.90031e-11
ENSSSCG00000007074	TASP1	1.11261	0.0067967	0.858128	0.0427245	0.868322	0.036795
ENSSSCG00000007076	NDUFAF5	-1.67125	0.000121283	-0.0176643	0.976962	-1.33089	0.00307502
ENSSSCG00000007077	ESF1	-0.195592	0.635858	-0.679245	0.0627746	-1.5298	7.39545e-06
ENSSSCG00000007079	FLRT3	-4.08883	1.48958e-10	-3.59068	2.85391e-08	-6.10836	9.24686e-21
ENSSSCG00000007080	KIF16B	-0.716146	0.000154699	-0.536305	0.00599114	-0.159045	0.455649
ENSSSCG00000007084	BFSP1	1.02889	0.345414	-2.33476	0.0215698	-5.25824	3.39641e-07
ENSSSCG00000007085	DSTN	-1.58601	0.000493241	0.346127	0.514184	-0.906872	0.0542127
ENSSSCG00000007089	MGME1	-0.903067	0.00421062	0.202236	0.577845	0.0591044	0.878852
ENSSSCG00000007092	KAT14	0.534302	0.00920966	0.472495	0.0223447	0.880149	5.05551e-06
ENSSSCG00000007093	ZNF133	0.72136	0.00920513	0.662285	0.0165068	0.373738	0.184002
ENSSSCG00000007097	SEC23B	-1.30456	5.04707e-08	-0.466837	0.0733579	-0.75092	0.00205845
ENSSSCG00000007098	DTD1	0.320521	0.386901	0.541904	0.118243	1.016	0.00153538
ENSSSCG00000007108	KIZ	-0.18898	0.43293	-0.720185	0.000693417	-0.846074	5.25406e-05
ENSSSCG00000007112	PAX1	0.898784	0.0329563	1.23116	0.00256033	1.35577	0.000704024
ENSSSCG00000007133	ACSS1	0.439029	0.133013	-1.04126	0.000105095	-0.193848	0.525022
ENSSSCG00000007135		2.30699	3.59034e-08	3.19533	1.19588e-14	2.9858	1.16572e-12
ENSSSCG00000007140	SMOX	-1.29586	2.44202e-05	0.0528515	0.900052	0.264778	0.458199
ENSSSCG00000007145	ADAM33	-2.2552	1.26213e-05	-4.05202	5.55211e-16	-3.50242	2.90148e-12
ENSSSCG00000007147	HSPA12B	-4.90124	1.39101e-07	-5.53894	4.83182e-09	-4.75767	3.42335e-07
ENSSSCG00000007151	CDC25B	-3.14334	3.97549e-05	-1.78954	0.0254921	-1.62769	0.0395616
ENSSSCG00000007155	DNAAF9	0.460041	0.173777	1.29629	2.40467e-05	1.58244	1.41511e-07
ENSSSCG00000007157	SLC4A11	1.87821	0.258332	7.56379	9.19658e-08	6.47607	7.34994e-06
ENSSSCG00000007160	DDRGK1	0.929455	3.53387e-05	1.10553	7.60991e-07	1.49193	5.59353e-12
ENSSSCG00000007170	CPXM1	3.61834	3.70059e-10	-6.30993	2.31635e-28	-2.43199	3.60221e-05
ENSSSCG00000007171	EBF4	-2.74427	0.00471517	-2.09296	0.0453153	-0.446381	0.672315
ENSSSCG00000007173	IDH3B	0.628194	0.0208842	0.637832	0.0188833	1.01129	8.53744e-05
ENSSSCG00000007188		-1.02809	1.35422e-07	-0.743324	0.00019725	-0.806584	4.03981e-05
ENSSSCG00000007198	ANGPT4	6.47561	2.75126e-09	6.54374	1.96815e-09	6.55528	1.44845e-09
ENSSSCG00000007203		-0.678182	4.05997e-05	-0.520987	0.00206339	-0.32745	0.0586346
ENSSSCG00000007228	HM13	0.340994	0.0914317	0.208233	0.331227	0.516185	0.00712492
ENSSSCG00000007235	TPX2	-5.0109	6.49426e-10	0.553762	0.574094	-1.95565	0.0221
ENSSSCG00000007237	PDRG1	-0.232493	0.387051	-0.0279055	0.928172	0.641251	0.00634669
ENSSSCG00000007243	PLAGL2	-0.12502	0.680908	0.317576	0.234727	0.636251	0.00701021
ENSSSCG00000007244	POFUT1	0.118202	0.563988	0.579686	0.000863135	0.51058	0.00326284
ENSSSCG00000007248	ASXL1	1.0344	3.23097e-06	0.806056	0.000345532	0.765559	0.000592051
ENSSSCG00000007249	NOL4L	1.23242	0.000197539	-0.600375	0.0923597	-0.0185354	0.965956
ENSSSCG00000007252	DNMT3B	1.8543	0.00074784	0.147209	0.835563	-0.740809	0.215264
ENSSSCG00000007253	MAPRE1	-0.687414	0.0019956	0.148612	0.566398	-0.221524	0.359926
ENSSSCG00000007268	E2F1	-6.26682	4.23813e-10	-0.291676	0.820518	-2.0934	0.0457923
ENSSSCG00000007272		-0.144561	0.462038	0.0564668	0.792622	0.467027	0.00617405
ENSSSCG00000007275	RALY	-0.111678	0.711345	0.151068	0.606905	0.723088	0.00333788
ENSSSCG00000007278	AHCY	-1.71188	3.1097e-06	0.522267	0.198513	0.0131582	0.976651
ENSSSCG00000007280	ITCH	0.682236	0.0052131	0.421434	0.101067	0.0279123	0.928145
ENSSSCG00000007282	PIGU	-1.75768	1.50329e-07	-0.53453	0.139087	-0.340341	0.354242
ENSSSCG00000007284		0.77581	0.000522337	0.450902	0.056131	0.84495	0.000117367
ENSSSCG00000007285	GGT7	0.0369655	0.862087	-1.31169	1.20791e-15	-1.02777	9.36881e-10
ENSSSCG00000007286	ACSS2	1.61527	0.00014099	0.667283	0.149451	0.77491	0.081857
ENSSSCG00000007287	GSS	-1.03248	0.000924173	-0.359691	0.293321	0.0242946	0.951965
ENSSSCG00000007291	EDEM2	3.42247	2.00907e-25	2.49148	6.12265e-14	3.09491	3.54992e-21
ENSSSCG00000007307	NFS1	1.49615	4.10895e-05	1.3933	0.000144013	1.35263	0.00020316
ENSSSCG00000007308	ROMO1	-1.35851	0.00038193	-1.2439	0.00122322	-1.16442	0.00231121
ENSSSCG00000007314		-2.49446	2.37173e-17	-1.19442	9.43721e-05	-0.93205	0.00244524
ENSSSCG00000007317	DLGAP4	-0.901463	5.41006e-07	-0.845719	2.97036e-06	-0.947211	1.17827e-07
ENSSSCG00000007322	NDRG3	-0.578329	0.0283687	-0.993883	7.73952e-05	-1.04519	2.74605e-05
ENSSSCG00000007323	DSN1	-1.39997	0.000464604	-0.254044	0.588842	-0.639904	0.128055
ENSSSCG00000007331	RBL1	-0.869588	0.000542788	-0.166918	0.57701	-0.468439	0.0758532
ENSSSCG00000007334	SRC	0.410357	0.0580518	0.32768	0.139348	0.84337	2.75461e-05
ENSSSCG00000007336		-2.59821	6.32243e-05	-1.69754	0.00834859	-2.67404	1.22386e-05
ENSSSCG00000007337	CTNNBL1	-0.613518	0.000317196	-0.112101	0.568219	0.0403797	0.845017
ENSSSCG00000007342	RPRD1B	0.597996	0.0397949	0.681566	0.0176303	0.759246	0.00637232
ENSSSCG00000007344	KIAA1755	-2.93241	1.63641e-05	-3.5688	2.06308e-08	-4.67178	8.71244e-13
ENSSSCG00000007345	RALGAPB	0.401048	0.0215422	0.581207	0.000613112	0.893329	4.33224e-08
ENSSSCG00000007346	ADIG	12.7456	7.41795e-06	7.4242	0.00167642	9.16756	7.81773e-05
ENSSSCG00000007351	FAM83D	-5.11737	1.57037e-05	1.82875	0.144525	-1.34059	0.2956
ENSSSCG00000007355		2.10852	4.80841e-13	2.25462	7.44413e-15	1.71458	4.48571e-09
ENSSSCG00000007359	LPIN3	2.79813	4.91467e-29	2.17865	2.29542e-18	2.8454	1.13416e-30
ENSSSCG00000007360	CHD6	1.69492	9.86419e-11	0.953823	0.000450822	0.648677	0.0189503
ENSSSCG00000007362	SRSF6	-0.442978	0.0974549	-0.514045	0.0523346	-0.806633	0.00123942
ENSSSCG00000007364	IFT52	1.23013	0.00171451	1.19427	0.00237604	1.49649	8.71576e-05
ENSSSCG00000007366	MYBL2	-4.38684	5.65248e-07	1.55937	0.103924	-1.12154	0.247936
ENSSSCG00000007369		-2.02446	0.000430869	0.642864	0.31824	-0.809753	0.189187
ENSSSCG00000007373	GDAP1L1	-5.17519	1.814e-05	-2.81798	0.0082264	-2.5885	0.0238319
ENSSSCG00000007381	YWHAB	-1.1617	5.61128e-12	-0.321622	0.0845563	-0.319873	0.0794039
ENSSSCG00000007383	TOMM34	-0.0257867	0.94917	-1.38798	1.74933e-06	-0.385155	0.224372
ENSSSCG00000007391	MATN4	0.204051	0.768134	-1.12547	0.0558137	-1.7736	0.00141044
ENSSSCG00000007422	DNTTIP1	0.528705	0.0241455	0.601568	0.00919412	1.27149	3.5005e-09
ENSSSCG00000007423	UBE2C	-6.37383	6.67562e-11	2.0783	0.0451934	-0.231972	0.851362
ENSSSCG00000007425	SNX21	1.33299	1.30959e-05	1.00753	0.00122153	1.33329	1.03641e-05
ENSSSCG00000007426	ACOT8	0.833398	0.0026531	0.908654	0.000755807	0.96691	0.000338852
ENSSSCG00000007430	NEURL2	0.558647	0.475763	1.46176	0.0449666	2.469	0.000335141
ENSSSCG00000007433	PCIF1	0.459118	0.0360428	1.2079	2.148e-09	1.67095	2.01013e-17
ENSSSCG00000007435		-3.41805	3.7821e-09	-4.0335	1.62478e-12	-1.06963	0.081052
ENSSSCG00000007451	SLC2A10	-1.45975	1.17044e-10	-2.63775	1.10153e-31	-2.95278	1.13374e-38
ENSSSCG00000007453	EYA2	7.38693	2.39857e-49	7.59641	2.88976e-50	7.6327	1.88085e-52
ENSSSCG00000007456	SULF2	-2.3476	7.16311e-05	-0.923456	0.153969	-1.31936	0.0311136
ENSSSCG00000007458	NCOA3	-1.4385	4.52537e-11	-0.438281	0.0677191	-0.551037	0.0163799
ENSSSCG00000007460	ARFGEF2	0.653719	0.00180277	0.697066	0.000864597	0.579211	0.00540001
ENSSSCG00000007462	KCNB1	4.99675	0.00191695	1.48127	0.393382	0.319062	0.865604
ENSSSCG00000007465	B4GALT5	-0.381418	0.161912	-1.82836	1.738e-14	-1.52675	1.34602e-10
ENSSSCG00000007470	RIPOR3	5.85987	6.03761e-25	4.12979	4.04557e-13	3.67477	1.14827e-10
ENSSSCG00000007475	MOCS3	0.7764	0.0177928	0.989747	0.00197074	1.38791	5.45616e-06
ENSSSCG00000007476	KCNG1	-0.203924	0.857397	-0.254864	0.850958	-5.9861	0.000967788
ENSSSCG00000007477	NFATC2	2.14536	0.0340765	3.55972	0.000186994	1.40026	0.15766
ENSSSCG00000007478	ATP9A	1.30383	4.66317e-05	0.331462	0.365495	0.609428	0.0696479
ENSSSCG00000007481		-1.33877	0.000107354	-0.751411	0.0472994	-1.22221	0.000915268
ENSSSCG00000007482	TSHZ2	-3.35236	6.34809e-13	-2.88177	3.85823e-10	-2.66306	7.27336e-09
ENSSSCG00000007484	ZNF217	3.29298	3.02568e-37	3.21982	2.44921e-36	3.84638	1.16586e-51
ENSSSCG00000007488	DOK5	-0.976578	0.284488	-2.10171	0.0218365	-4.10632	1.09426e-05
ENSSSCG00000007493		-3.18146	1.92474e-05	1.18455	0.143934	-0.13409	0.887329
ENSSSCG00000007503	RAE1	0.805907	0.000691936	0.588819	0.0158525	0.414024	0.0929829
ENSSSCG00000007507	PCK1	6.62058	5.53441e-07	0.673756	0.675051	2.6827	0.051485
ENSSSCG00000007512		-1.09952	4.03586e-07	-1.07776	7.33374e-07	-1.40559	5.56077e-11
ENSSSCG00000007513	RAB22A	-0.304147	0.0747957	-0.67022	2.51893e-05	-0.0106303	0.959199
ENSSSCG00000007514	VAPB	0.844592	1.08766e-07	0.843871	1.12523e-07	1.16561	4.82621e-14
ENSSSCG00000007516	STX16	0.671112	0.00483891	0.386592	0.125461	0.557897	0.0188646
ENSSSCG00000007521	NELFCD	-0.50349	0.0139532	-0.537963	0.00842301	-0.276155	0.194033
ENSSSCG00000007522	CTSZ	1.32946	0.00670128	1.03279	0.0405653	2.16551	3.64438e-06
ENSSSCG00000007529	SYCP2	-2.54992	7.08245e-07	-2.32987	7.37846e-06	-4.03933	2.16592e-15
ENSSSCG00000007530	PPP1R3D	-1.24652	3.94823e-05	-0.836872	0.00789393	-0.375192	0.257479
ENSSSCG00000007531	FAM217B	-0.91641	0.00518546	-1.18443	0.000227755	-1.58854	4.36612e-07
ENSSSCG00000007541	PDGFA	-1.80632	0.00180277	-0.0166179	0.983256	-1.05688	0.0768277
ENSSSCG00000007542	PRKAR1B	-3.85942	8.27928e-21	-4.45671	5.9846e-29	-4.26901	1.75165e-25
ENSSSCG00000007543	DNAAF5	1.35978	0.000188279	1.64518	4.51816e-06	1.63271	4.78519e-06
ENSSSCG00000007544	SUN1	0.928801	0.00321525	1.28914	2.92226e-05	1.235	5.43079e-05
ENSSSCG00000007547	ADAP1	0.91598	0.000760533	0.794313	0.00450475	0.707125	0.0091663
ENSSSCG00000007552		12.9438	1.86931e-24	12.0948	5.23823e-21	11.3561	1.07049e-23
ENSSSCG00000007556	PSMG3	0.414217	0.255491	0.991103	0.00277694	1.58467	5.12611e-07
ENSSSCG00000007557	MICALL2	-1.54071	0.00029205	-1.30951	0.002518	-1.76366	2.88826e-05
ENSSSCG00000007565	TTYH3	-1.04828	0.000384311	-2.11383	7.58619e-14	-1.94741	5.27704e-12
ENSSSCG00000007572	LFNG	-1.52773	0.0196794	-0.47646	0.518234	-3.19912	1.66517e-07
ENSSSCG00000007574	SDK1	-4.10665	6.59497e-08	-9.27083	2.98771e-33	-5.64411	4.67021e-15
ENSSSCG00000007576	FOXK1	1.08981	3.3887e-07	2.1878	2.71178e-26	2.54159	2.52215e-35
ENSSSCG00000007580	WIPI2	1.01619	7.34648e-07	0.471337	0.0311123	0.87669	1.85093e-05
ENSSSCG00000007585	ACTB	-2.60067	7.89058e-10	-0.603033	0.209349	-1.32544	0.00243163
ENSSSCG00000007586	FSCN1	-2.79161	1.60831e-05	0.0763736	0.928801	-3.02116	2.17433e-06
ENSSSCG00000007590	PMS2	-0.10626	0.672198	-0.575478	0.00721101	-0.322439	0.147262
ENSSSCG00000007599	LMTK2	1.05644	0.000890593	1.39441	8.01207e-06	1.25914	4.39377e-05
ENSSSCG00000007609	ARPC1A	-0.687494	0.00292919	-0.160817	0.549622	-0.345683	0.15365
ENSSSCG00000007617	ZNF655	1.5892	2.81074e-25	0.697326	1.13198e-05	0.892517	7.71256e-09
ENSSSCG00000007622	PTCD1	1.01525	0.000165374	0.924448	0.000631509	1.47779	1.04023e-08
ENSSSCG00000007623	BUD31	0.0343873	0.910506	0.612595	0.0106831	0.699653	0.00269826
ENSSSCG00000007625	ARPC1B	-1.25777	0.000599675	-1.4291	8.60274e-05	-0.544481	0.161399
ENSSSCG00000007648	GAL3ST4	-6.01846	3.60372e-08	-3.87502	0.000440712	-4.05353	0.00027716
ENSSSCG00000007649	GPC2	-4.14288	0.000448602	-6.10307	1.65471e-05	-8.52947	1.97849e-05
ENSSSCG00000007652	PPP1R35	-0.201927	0.645592	0.84726	0.0230623	1.60807	4.02893e-06
ENSSSCG00000007664	AGFG2	-1.09927	0.00107248	-1.59194	1.77101e-06	-1.58808	1.27321e-06
ENSSSCG00000007668	GIGYF1	1.39711	4.11156e-05	0.903844	0.0106285	1.43252	2.10374e-05
ENSSSCG00000007672	POP7	-1.14004	1.78715e-07	-1.53832	8.37469e-13	-1.59347	1.88934e-13
ENSSSCG00000007675	EPHB4	-0.126648	0.766031	-1.83195	4.9005e-08	-1.24274	0.000273783
ENSSSCG00000007678		-3.74397	6.79809e-06	-0.792828	0.417059	-3.96124	1.74941e-05
ENSSSCG00000007681	CUX1	-0.817792	1.87637e-05	-0.306484	0.142355	-0.194443	0.361221
ENSSSCG00000007682	SH2B2	-1.38194	0.127054	-2.36021	0.00302657	-3.13679	1.80357e-05
ENSSSCG00000007700	HIP1	2.03201	4.5854e-05	3.07486	2.50918e-10	2.69519	2.88549e-08
ENSSSCG00000007708	BCL7B	0.403954	0.268367	1.22354	0.000225372	1.48114	3.98881e-06
ENSSSCG00000007709	TBL2	1.04941	3.29719e-05	0.398852	0.149891	0.339757	0.211323
ENSSSCG00000007710	MLXIPL	8.83648	1.50644e-07	1.71364	0.327424	1.24634	0.471189
ENSSSCG00000007715	ABHD11	-1.51547	5.51499e-05	-0.995516	0.0108563	-0.631385	0.113513
ENSSSCG00000007717	METTL27	3.19719	3.42077e-07	3.35273	5.33792e-08	4.15211	4.31779e-12
ENSSSCG00000007718	CLDN4	0.495977	0.215681	0.541604	0.17226	1.99139	1.55183e-08
ENSSSCG00000007719		-1.33029	0.000831562	-1.14371	0.00469904	-0.709257	0.087176
ENSSSCG00000007720	GTF2IRD1	-0.853785	0.0166868	-1.03002	0.00341882	-0.669696	0.0623861
ENSSSCG00000007721	GTF2I	-0.258943	0.0713676	-0.746852	1.56074e-08	-0.495388	0.000224049
ENSSSCG00000007723	RCC1L	0.766328	0.0067668	0.484428	0.101261	1.0257	0.000144656
ENSSSCG00000007732	SBDS	0.820147	0.000233059	1.11041	3.93576e-07	1.11012	3.16993e-07
ENSSSCG00000007735	RABGEF1	1.1206	3.58835e-05	1.3553	4.10674e-07	1.28028	1.35913e-06
ENSSSCG00000007736	TMEM248	-0.276278	0.223258	-0.764576	0.000227548	-0.441509	0.0386289
ENSSSCG00000007737	TPST1	2.18304	3.041e-11	0.819815	0.0204047	1.13416	0.000811327
ENSSSCG00000007738	ASL	2.26151	1.15547e-07	1.85885	1.30646e-05	1.65757	7.09135e-05
ENSSSCG00000007739	GUSB	-0.282837	0.635376	-1.4401	0.00441604	-0.271558	0.640831
ENSSSCG00000007744	PHKG1	0.80213	0.132354	2.63031	6.04503e-08	2.48761	5.07613e-07
ENSSSCG00000007745	SUMF2	0.998264	2.92197e-06	0.695537	0.00191246	0.757055	0.00048785
ENSSSCG00000007748	PSPH	-6.14158	1.27782e-19	-2.04877	0.00412347	-2.87712	3.95406e-05
ENSSSCG00000007770	ORAI3	1.07561	0.000142638	1.64776	2.05435e-09	1.95764	5.35362e-13
ENSSSCG00000007774	CTF1	2.36018	7.05478e-06	2.74726	4.61477e-08	3.45047	8.008e-12
ENSSSCG00000007780	ZNF629	0.752788	0.0186468	0.748843	0.0195839	0.831745	0.00745633
ENSSSCG00000007782	SETD1A	0.918376	0.00731744	0.88043	0.0105213	0.873357	0.00951684
ENSSSCG00000007786	RNF40	1.074	1.0439e-05	1.27362	1.23861e-07	1.48877	3.01686e-10
ENSSSCG00000007790	PRR14	0.464505	0.0507006	0.770533	0.00071512	0.900643	5.1521e-05
ENSSSCG00000007795	DCTPP1	0.58931	0.0101374	0.686415	0.00246236	1.02793	1.91821e-06
ENSSSCG00000007801	ZNF48	0.147434	0.657598	1.18834	9.60642e-06	1.782	2.83252e-12
ENSSSCG00000007804	SH2B1	0.288777	0.153	0.335154	0.0925446	0.76626	2.72334e-05
ENSSSCG00000007806	RABEP2	-0.756538	0.0790019	-1.17463	0.00519047	-0.478444	0.278823
ENSSSCG00000007808	NFATC2IP	0.52846	0.0890578	1.43649	5.36168e-07	0.961354	0.00090103
ENSSSCG00000007812	XPO6	0.749129	6.11454e-06	0.721542	1.45389e-05	1.00843	4.5521e-10
ENSSSCG00000007814	KATNIP	-0.765081	0.00247427	-0.389425	0.1512	-0.447598	0.0854882
ENSSSCG00000007817	IL4R	0.443343	0.173965	1.05363	0.000479995	1.33137	5.51518e-06
ENSSSCG00000007818	KDM8	0.445116	0.221287	0.973458	0.00352373	0.882344	0.00804507
ENSSSCG00000007823	ZKSCAN2	-1.9636	0.0207871	-3.06621	0.000181004	-4.43425	1.67305e-07
ENSSSCG00000007830	RBBP6	1.54306	5.30478e-07	0.0825511	0.839164	-0.24991	0.482823
ENSSSCG00000007849	CRYM	5.93486	0.00178398	4.55466	0.00247696	7.62963	6.18031e-07
ENSSSCG00000007853	LYRM1	0.787836	0.148054	1.61149	0.00155417	0.680389	0.212897
ENSSSCG00000007854	DCUN1D3	0.694679	0.0616425	2.70282	1.69668e-15	1.55968	6.44529e-06
ENSSSCG00000007855	REXO5	-0.206704	0.627413	1.11418	0.00216479	0.50681	0.194213
ENSSSCG00000007874	ABCC1	-0.133892	0.664442	-1.22542	9.89393e-07	-1.54618	3.30243e-10
ENSSSCG00000007878	PARN	0.220849	0.417351	0.352255	0.175718	0.860717	0.000261832
ENSSSCG00000007907	USP7	0.735042	0.000595883	0.207042	0.39507	0.346924	0.122781
ENSSSCG00000007924	UBN1	0.844892	0.00594812	0.757693	0.0150241	0.703268	0.0220713
ENSSSCG00000007927	PPL	2.98416	1.40756e-08	0.561177	0.360277	2.64947	4.66098e-07
ENSSSCG00000007931	GLYR1	0.953456	1.56796e-06	0.817622	4.55992e-05	0.627517	0.00183303
ENSSSCG00000007932		-0.266151	0.667667	1.33847	0.00901631	1.25888	0.00920529
ENSSSCG00000007935	DNAAF8	2.49511	0.00252946	1.81125	0.0268203	1.96494	0.0119833
ENSSSCG00000007941	CDIP1	-0.798871	0.00385054	-0.570153	0.0443019	-0.770721	0.00452448
ENSSSCG00000007942	HMOX2	1.75315	8.36713e-17	1.65811	3.24882e-15	2.52429	1.94429e-34
ENSSSCG00000007943	NMRAL1	1.35141	1.83306e-08	1.23905	2.68563e-07	2.15878	2.05294e-20
ENSSSCG00000007947		1.38423	0.000495687	1.19082	0.00286769	1.41737	0.00025311
ENSSSCG00000007950	ADCY9	0.954706	5.13664e-05	-0.20757	0.452106	0.195866	0.467612
ENSSSCG00000007951	CREBBP	0.69708	0.0855447	0.96967	0.0140062	1.25408	0.000962554
ENSSSCG00000007954	SLX4	-1.11945	0.0113258	-0.904011	0.0472218	-1.39243	0.00134932
ENSSSCG00000007958	ZNF174	0.679273	0.0102344	0.554471	0.0390284	0.770441	0.00254572
ENSSSCG00000007962	SNRNP25	-0.876478	0.00166302	-1.40692	2.2188e-07	-0.730124	0.00910302
ENSSSCG00000007967	ZNF213	-1.30805	2.12565e-05	-1.80826	4.08583e-09	-1.02711	0.00101915
ENSSSCG00000007973	IL9R	3.71989	0.00404121	-1.5829	0.229673	-2.05863	0.0948779
ENSSSCG00000007979	LUC7L	0.701439	0.0925773	1.24624	0.00166183	0.972142	0.0144377
ENSSSCG00000007981	NPRL3	0.750257	0.00287804	1.02536	2.99778e-05	1.30063	6.41823e-08
ENSSSCG00000007982	MPG	0.491076	0.144687	1.26595	3.878e-05	1.44297	1.78314e-06
ENSSSCG00000007984	MRPL28	-0.360949	0.209244	-0.147658	0.639859	0.885679	0.000697444
ENSSSCG00000007986	NME4	-2.73481	0.00133203	-2.4589	0.00299302	-2.51026	0.00426031
ENSSSCG00000007987	DECR2	0.040898	0.941438	-1.28341	0.00177993	-1.23039	0.00247119
ENSSSCG00000007988	JMJD8	-1.1019	0.00664507	-1.60393	5.35007e-05	-0.849639	0.0395629
ENSSSCG00000007992	PIGQ	0.166277	0.48432	0.174796	0.459602	0.554705	0.00735799
ENSSSCG00000007993	CAPN15	1.17056	0.000134284	0.995474	0.00135617	1.28511	1.91987e-05
ENSSSCG00000007995	MCRIP2	2.03523	9.503e-09	1.32052	0.000303874	2.01256	6.08882e-09
ENSSSCG00000007998	RHBDL1	-1.80924	0.000763795	-2.64452	4.06042e-07	-2.96811	1.23391e-08
ENSSSCG00000008000	RPUSD1	-0.231761	0.614566	-0.936001	0.0188898	-1.15595	0.0026808
ENSSSCG00000008008	STUB1	0.109746	0.671833	0.496694	0.0254969	1.07307	1.99356e-07
ENSSSCG00000008009	LMF1	0.976046	1.69957e-05	0.770623	0.000939109	0.950872	2.87539e-05
ENSSSCG00000008010	CHTF18	-3.3892	7.62745e-08	-0.650867	0.368246	-0.918622	0.17653
ENSSSCG00000008012		2.04881	4.89101e-13	2.16642	1.02455e-14	2.53499	5.47278e-20
[truncated: 6,671 more rows]

## Sheet: S3
Table S3: Differentially expressed genes (DEGs) in GS Vs. GL SMSCs at days 0, 7, 14, and 21 of osteogenic induction. in GS Vs. GL SMSCs at days 0, 7, 14, and 21 of osteogenic induction.
Ensemble_id	external_gene_name	GS_Con_D0_Vs_GL_Con_D0		GS_Ost_D7_Vs_GL_Ost_D7		GS_Ost_D14_Vs_GL_Ost_D14		GS_Ost_D21_Vs_GL_Ost_D21
		log2FoldChange	padj	log2FoldChange	padj	log2FoldChange	padj	log2FoldChange	padj
ENSSSCG00000000003	TTC38	0.614988	0.0993728	0.752084	0.00263564	0.0354896	0.997622	0.0881142	0.913099
ENSSSCG00000000071	ST13	0.289066	0.657849	0.503092	0.04881	-0.0969666	0.986125	0.187793	0.743217
ENSSSCG00000000094	SUN2	-0.256697	0.617166	0.767228	1.70347e-05	-0.0531892	0.994945	-0.166547	0.70935
ENSSSCG00000000095	GTPBP1	-0.0419856	0.967601	0.309519	0.0311325	-0.101379	0.986125	-0.0975594	0.768321
ENSSSCG00000000105	KDELR3	0.0111145	1	-1.32292	7.93027e-06	0.192303	0.986125	0.00985864	0.993583
ENSSSCG00000000107	CSNK1E	-0.0369531	0.98283	0.739535	1.48437e-06	0.248005	0.66703	0.191313	0.559139
ENSSSCG00000000117	C22orf23	-0.867628	0.506986	-0.586456	0.533915	-0.992224	0.685677	-3.3753	0.00601847
ENSSSCG00000000135	KCTD17	-0.263083	0.610905	-0.971792	2.80446e-07	-0.111378	0.986125	-0.525471	0.0600316
ENSSSCG00000000144	TXN2	-0.283873	0.481021	-0.142248	0.590419	-0.481321	0.0479581	-0.408339	0.103619
ENSSSCG00000000171	CKAP4	-0.68779	0.594153	-1.19231	0.0275426	0.503861	0.93117	0.0214793	0.991552
ENSSSCG00000000199	SPATS2	0.012647	1	-0.693194	0.000411104	-0.00544776	0.998325	-0.0592225	0.93486
ENSSSCG00000000215	SMARCD1	0.0174124	1	0.369562	0.0337619	-0.0271808	0.995226	0.0811368	0.866482
ENSSSCG00000000263	TNS2	-0.181058	0.900295	0.612609	0.031242	0.300748	0.882607	0.213445	0.741782
ENSSSCG00000000272	SP1	0.117216	0.905646	0.436618	0.0166019	0.09465	0.986125	0.087055	0.868393
ENSSSCG00000000290	COPZ1	-0.0938567	0.925359	-0.434499	0.0134578	-0.134581	0.986121	-0.171512	0.637276
ENSSSCG00000000292	ZNF385A	0.010099	1	1.44726	3.62765e-08	0.264922	0.956938	-0.0767972	0.937783
ENSSSCG00000000382	SMARCC2	0.0156211	1	0.398963	0.0200203	0.0010357	1	-0.0877928	0.853628
ENSSSCG00000000383	RNF41	0.128896	0.851652	0.368103	0.0309632	-0.028026	0.995226	-0.144768	0.68984
ENSSSCG00000000394	CNPY2	-0.0455086	0.974656	-0.6844	3.29203e-05	-0.259538	0.705434	-0.179221	0.644469
ENSSSCG00000000436	PIP4K2C	-0.512444	0.663576	-0.704014	0.146464	-1.18594	0.0293367	-0.952612	0.0921003
ENSSSCG00000000442	INHBE	-0.0864909	1	-3.61689	0.0210328	1.48358	0.986125	-1.49521	0.864248
ENSSSCG00000000488	MDM2	0.466604	0.258005	-0.518497	0.0431059	-0.133894	0.986125	0.104756	0.889797
ENSSSCG00000000493	FRS2	0.123525	0.937549	0.520552	0.0409174	0.0430227	0.995083	0.376851	0.347691
ENSSSCG00000000517	CAPS2	0.140919	0.974656	-1.61218	0.0290204	-1.09975	0.802649	-0.658694	0.796399
ENSSSCG00000000567	SOX5	0.35667	0.890978	0.861997	0.0413268	0.18556	0.986125	0.349445	0.693199
ENSSSCG00000000579	GOLT1B	0.0108996	1	-1.11786	2.00638e-06	0.00770928	0.998325	0.310377	0.542312
ENSSSCG00000000645	GABARAPL1	0.522486	0.225917	0.894178	0.000205552	0.0568104	0.994945	0.145371	0.84387
ENSSSCG00000000660	A2M	0.410756	0.909872	0.386012	0.68626	0.93675	0.648635	1.58613	0.0436535
ENSSSCG00000000665	RIMKLB	0.387814	0.866928	-1.65116	0.00154287	0.434468	0.985582	0.288396	0.867653
ENSSSCG00000000681	P3H3	-0.237329	0.918362	-0.891047	0.0338168	0.228597	0.986125	-0.491965	0.51331
ENSSSCG00000000684	USP5	-0.214253	0.739176	-0.436214	0.0451836	-0.0190926	0.997622	-0.256924	0.495912
ENSSSCG00000000704	TAPBPL	0.0981922	0.945591	-0.581361	0.013294	-0.138182	0.986125	-0.237995	0.620527
ENSSSCG00000000722	RAD51AP1	-1.32684	0.0180019	-0.0689567	0.948543	-0.0615293	0.997622	0.303823	0.839905
ENSSSCG00000000738	RHNO1	-0.147718	0.959622	1.14662	0.0210328	1.05164	0.131597	0.967029	0.134647
ENSSSCG00000000789	CNTN1	-0.589894	0.938755	-4.21602	0.0117667	-3.54127	0.625837	-3.49245	0.377078
ENSSSCG00000000839	ALDH1L2	0.161324	0.927891	-1.21132	1.17343e-05	-0.0306328	0.997622	-0.00466107	0.996319
ENSSSCG00000000849	HSP90B1	-0.351875	0.446739	-0.488017	0.0375337	0.0220698	0.997622	0.255183	0.555052
ENSSSCG00000000857	IGF1	-0.849333	0.466639	-1.45453	0.00864086	0.289227	0.986125	0.496772	0.691645
ENSSSCG00000000859	PARPBP	-1.58371	0.00335353	-1.39458	0.0138556	-0.42424	0.986121	-0.493234	0.712134
ENSSSCG00000000870	ARL1	0.101118	0.892409	-0.33392	0.0308974	0.0309221	0.994945	0.298339	0.153926
ENSSSCG00000000884	APAF1	-0.68513	0.0207373	-0.33444	0.253439	-0.62377	0.0488832	-0.135874	0.844341
ENSSSCG00000000887		0.992788	0.297569	2.13887	7.06976e-05	1.74267	0.00372234	1.93771	0.000266177
ENSSSCG00000000895	SNRPF	-0.375442	0.631573	-0.966838	0.0026242	0.0507856	0.995226	-0.0255782	0.984174
ENSSSCG00000000901	FGD6	-1.35942	0.0328655	-0.811746	0.259583	-0.638375	0.802649	-1.17799	0.0990674
ENSSSCG00000000905		-0.123281	0.921085	-0.66541	0.00189256	-0.351202	0.576071	-0.202628	0.675676
ENSSSCG00000000916	LUM	-1.51513	3.34257e-06	-0.473648	0.248152	-0.472842	0.728466	0.140541	0.896672
ENSSSCG00000000917	KERA	-2.12635	0.0569411	-3.8947	1.61399e-07	-4.79788	0.0869175	-2.51471	0.315774
ENSSSCG00000000936	SLC6A15	1.77174	0.00707281	1.07063	0.109026	1.54349	0.215444	1.04316	0.433477
ENSSSCG00000000975	PANX2	-0.528843	0.693131	-1.11797	0.0358608	0.299472	0.986125	-0.111944	0.951992
ENSSSCG00000000994	GMDS	-0.11174	0.950865	-0.610744	0.0450195	-0.322071	0.868818	-0.443101	0.344241
ENSSSCG00000001049	HIVEP1	0.0732127	0.972585	0.805564	0.00130474	0.187985	0.986125	0.13328	0.858397
ENSSSCG00000001052	PHACTR1	0.356264	0.781757	1.33476	5.61042e-05	0.640842	0.41535	0.767985	0.113017
ENSSSCG00000001053	TBC1D7	-0.695834	0.0997668	-0.83636	0.00642038	-0.394203	0.795406	-0.679156	0.103619
ENSSSCG00000001056	RANBP9	0.381334	0.524484	0.600724	0.0302214	-0.264881	0.912804	0.17496	0.800027
ENSSSCG00000001063	MYLIP	0.564214	0.605538	1.0408	0.0171064	0.237132	0.986125	0.270897	0.810538
ENSSSCG00000001070	FAM8A1	0.701179	0.00602338	0.346399	0.181271	0.0119831	0.997622	0.337601	0.368066
ENSSSCG00000001078	MBOAT1	0.605093	0.498413	1.21022	0.00207981	0.728263	0.411622	0.422323	0.616435
ENSSSCG00000001087	MRS2	0.100994	0.948181	0.104074	0.792225	0.294646	0.845217	0.619277	0.043574
ENSSSCG00000001131		-1.09231	0.297711	-1.62651	0.0206878	-1.21667	0.484433	-0.387469	0.845457
ENSSSCG00000001379	TUBB	-0.447232	0.412463	-0.673071	0.015959	0.056565	0.994945	-0.182021	0.797096
ENSSSCG00000001394		-0.139405	0.960961	-1.24437	0.00368388	0.297551	0.986125	-0.207765	0.875172
ENSSSCG00000001411	APOM	0.717565	0.763389	1.42752	0.0165642	0.11856	0.994945	1.18982	0.148342
ENSSSCG00000001430	ATF6B	-0.169229	0.622555	-0.0513452	0.810483	-0.033954	0.994945	-0.32901	0.0370966
ENSSSCG00000001475	SLC39A7	-0.223676	0.866238	-0.884891	0.00252815	0.136877	0.986125	-0.0151836	0.989184
ENSSSCG00000001477	RING1	-0.0424398	0.958713	-0.291854	0.024454	0.215688	0.479752	-0.17802	0.417303
ENSSSCG00000001485	MLIP	0.194105	0.954545	-1.70456	0.000389549	-0.255674	0.986125	-0.46374	0.688957
ENSSSCG00000001493	PRIM2	-0.403214	0.681562	-1.04251	0.0039896	-0.309623	0.981505	-0.434426	0.529881
ENSSSCG00000001507	TAPBP	-0.202891	0.871084	-0.655718	0.0222713	0.0175211	0.997622	-0.410552	0.391607
ENSSSCG00000001511	PHF1	0.234682	0.538246	0.396202	0.0156214	0.158486	0.911259	-0.00884415	0.988193
ENSSSCG00000001517		0.619715	0.478794	0.849006	0.00589148	0.159143	0.986125	0.487157	0.33669
ENSSSCG00000001518	ITPR3	-0.0561227	0.972803	0.64363	0.00154772	0.37586	0.421093	0.0432748	0.955417
ENSSSCG00000001538	DEF6	-0.267054	0.805206	-0.703564	0.0231194	-0.0728921	0.994945	-0.218406	0.762382
ENSSSCG00000001550	ARMC12	0.0669569	1	1.44407	8.1483e-07	0.313357	0.931722	0.758354	0.0705254
ENSSSCG00000001565	CDKN1A	0.0967336	0.954545	-0.821849	0.00128842	-0.780893	0.0125353	-0.912289	0.000852937
ENSSSCG00000001596	MOCS1	-0.309862	0.744163	0.776152	0.00138156	-0.285004	0.874399	-0.246642	0.646871
ENSSSCG00000001620	MDFI	-0.482848	0.416932	-1.08942	0.00110205	0.294038	0.982502	-0.668578	0.167474
ENSSSCG00000001646	BICRAL	0.0700835	0.961703	0.510543	0.0168389	0.175367	0.982207	0.260849	0.494857
ENSSSCG00000001651	CNPY3	-0.0150232	1	0.600493	0.00332669	0.238554	0.868818	0.11331	0.844931
ENSSSCG00000001692	MRPS18A	0.194811	0.886756	0.582545	0.0468009	0.142775	0.986125	0.025072	0.982527
ENSSSCG00000001720	SLC25A27	0.458417	0.461374	0.654952	0.0333437	0.220055	0.986125	0.722086	0.0549076
ENSSSCG00000001750	PAQR8	-0.446724	0.685413	-1.00895	0.0105361	0.0851036	0.994945	0.0482999	0.974377
ENSSSCG00000001773	TMED3	-0.121793	0.963545	-1.0528	0.00772753	0.232808	0.986125	-0.34991	0.693516
ENSSSCG00000001787	IL16	-0.356965	0.791713	-0.827764	0.0440718	0.191416	0.986125	-0.0441056	0.976389
ENSSSCG00000001800	TM6SF1	2.28386	0.0481398	-0.5496	0.779274	1.73994	0.615293	0.550801	0.829948
ENSSSCG00000001804	HOMER2	-0.89255	0.31017	-1.34277	0.0443927	-0.31424	0.986125	-0.822371	0.509418
ENSSSCG00000001805	WHAMM	0.0807255	0.956669	0.463501	0.0439188	0.0847843	0.986125	0.0795951	0.907692
ENSSSCG00000001835	ABHD2	0.1764	0.902878	0.702999	0.00903498	-0.105261	0.986125	0.0125823	0.989715
ENSSSCG00000001837	FANCI	-0.865197	0.0430212	0.0074942	0.993047	-0.0168821	0.997916	-0.00661087	0.995211
ENSSSCG00000001840	KIF7	0.106466	0.95391	0.600824	0.0407366	0.224714	0.985582	0.211766	0.753304
ENSSSCG00000001841	RHCG	1.68849	0.048918	0.677668	0.433433	0.395102	0.986125	0.280599	0.892136
ENSSSCG00000001849	ANPEP	-0.0299409	0.998021	0.947978	7.17139e-06	-0.329678	0.711209	-0.264437	0.563696
ENSSSCG00000001852	IDH2	-0.14024	0.926606	-0.55256	0.0487005	0.165388	0.986125	-0.175716	0.796988
ENSSSCG00000001875	SNX33	-0.0197241	0.999818	0.478908	0.00514096	0.0439273	0.994945	0.0025878	0.996336
ENSSSCG00000001880	SIN3A	-0.0567249	0.95391	0.38744	0.00903498	0.0249786	0.995226	0.0669866	0.878413
ENSSSCG00000001913	STOML1	-0.291394	0.722065	-0.147445	0.708924	-0.345309	0.782057	-0.771934	0.010619
ENSSSCG00000001914	LOXL1	-0.283293	0.897581	-0.928786	0.0490675	0.633016	0.676515	0.0104489	0.994311
ENSSSCG00000001930	PKM	-0.477594	0.62634	-0.890868	0.0222711	0.26625	0.986125	-0.333507	0.693199
ENSSSCG00000001931		-1.10873	0.277899	-1.45881	0.0118736	-1.04948	0.525474	-1.42759	0.109536
ENSSSCG00000001934		-0.0646785	0.979048	-0.978993	0.00016268	0.0912717	0.992475	0.167354	0.830433
ENSSSCG00000001977	STXBP6	0.0449502	0.994864	-0.841723	0.013148	-0.0510837	0.997622	0.0404596	0.981967
ENSSSCG00000001984	KHNYN	0.00033127	1	0.396987	0.0232503	0.133962	0.985582	0.0310734	0.958868
ENSSSCG00000002004	PSME2	-0.221551	0.838379	-0.595742	0.0383502	0.0787078	0.994945	-0.229491	0.71154
ENSSSCG00000002008	DCAF11	0.0814188	0.94127	0.441149	0.00873993	0.015324	0.997622	-0.0378527	0.949433
ENSSSCG00000002025	SLC22A17	-0.385537	0.635399	-1.24024	7.93027e-06	-0.224374	0.986125	-0.592194	0.196773
ENSSSCG00000002257	MCTP2	0.823475	0.932582	2.02878	0.0134404	0.0468891	0.997622	0.25786	0.919009
ENSSSCG00000002269	MTHFD1	-0.362978	0.504445	-0.609757	0.0173461	-0.509734	0.219667	-0.489664	0.16148
ENSSSCG00000002274		-0.110521	0.959357	-0.836116	0.0205368	-0.651839	0.362792	-0.625041	0.273531
ENSSSCG00000002305	EXD2	0.125268	0.94533	-0.772183	0.008574	-0.225944	0.986125	-0.490084	0.317349
ENSSSCG00000002306	GALNT16	0.282849	0.845796	-1.80265	4.86314e-08	-0.302174	0.985582	-0.75285	0.192143
ENSSSCG00000002315	SLC8A3	0.132941	0.980364	-2.08821	0.000286533	0.182461	0.994945	0.232813	0.905375
ENSSSCG00000002337	ZFYVE1	0.161877	0.931746	0.825733	0.00747415	-0.0169715	0.997622	0.0650099	0.953986
ENSSSCG00000002340	PSEN1	0.350221	0.507794	0.544293	0.0268492	0.0231176	0.997622	0.166177	0.779873
ENSSSCG00000002341	PAPLN	1.84493	5.5238e-05	0.411351	0.495099	-0.884046	0.442679	-0.222962	0.884222
ENSSSCG00000002348	ACOT6	0.20845	0.908993	-0.972642	0.00356258	-0.167474	0.986125	-0.649059	0.241039
ENSSSCG00000002351	PTGR2	0.0192463	1	-0.71284	0.0285107	-0.0329495	0.997622	0.243113	0.754379
ENSSSCG00000002355	ENTPD5	-0.248931	0.850372	-0.703031	0.0426514	-0.632054	0.314385	-0.390627	0.570636
ENSSSCG00000002396	GSTZ1	0.0613077	0.972803	-0.409986	0.120633	-0.429094	0.383807	-0.598526	0.0368719
ENSSSCG00000002411	GTF2A1	0.113366	0.94127	0.566482	0.0189856	0.058094	0.994945	0.228118	0.654833
ENSSSCG00000002429	FOXN3	0.46006	0.576383	0.946306	0.00372002	0.0894723	0.994945	0.319784	0.65669
ENSSSCG00000002440	CCDC88C	-0.74938	0.524484	-1.30838	0.0274675	-0.850097	0.726193	-1.13504	0.170056
ENSSSCG00000002451	RIN3	-0.210551	0.890978	0.827098	0.00419357	0.361181	0.821206	0.230429	0.733816
ENSSSCG00000002464	PRIMA1	-0.499061	0.763389	-1.04532	0.0446487	-1.91432	0.000315706	-2.30618	2.5968e-05
ENSSSCG00000002474	PPP4R4	-0.878642	0.675418	-1.88259	0.00469206	-1.25388	0.38914	-0.58843	0.693946
ENSSSCG00000002495	SYNE3	-0.159511	0.948181	0.96419	0.01155	0.0853861	0.994945	-0.157276	0.89369
ENSSSCG00000002502	ATG2B	0.20717	0.634211	0.502939	0.00101369	-0.0032964	0.998325	0.211457	0.463492
ENSSSCG00000002516	WARS1	-0.0215918	1	-1.75838	1.96557e-05	0.152151	0.991232	-0.18357	0.897472
ENSSSCG00000002639	TUBB3	-2.53701	0.02504	-4.41837	0.0672757	0.634193	0.986125	0.353696	0.933643
ENSSSCG00000002640	DEF8	0.141677	0.880715	0.460841	0.01984	0.0671715	0.98991	-0.00261495	0.996687
ENSSSCG00000002656	ZCCHC14	-0.0961385	0.925359	0.366024	0.043236	0.142531	0.982502	0.22017	0.480082
ENSSSCG00000002666	KIAA0513	0.142186	0.855302	0.41639	0.024163	-0.0108612	0.997622	0.0323291	0.958868
ENSSSCG00000002697	NUDT7	-0.347578	0.614017	-0.857609	0.000946161	-1.26473	1.85836e-06	-0.846643	0.00563331
ENSSSCG00000002701	MON1B	0.0831744	0.94127	0.390521	0.0282462	0.0832345	0.986125	0.165468	0.648719
ENSSSCG00000002708	TMEM231	-0.251282	0.756807	-0.745349	0.00261754	-0.684357	0.0307225	-0.586581	0.0698163
ENSSSCG00000002712	LDHD	-0.470229	0.860621	-2.04682	0.00110713	-1.3254	0.219667	-0.560293	0.709707
ENSSSCG00000002723	AARS1	-0.0477766	0.998021	-1.28334	0.000337684	0.109497	0.994945	0.0425988	0.977641
ENSSSCG00000002724	PDPR	0.107687	0.915712	0.362382	0.0485874	0.108364	0.986125	0.073539	0.88915
ENSSSCG00000002739	PHLPP2	0.00978886	1	0.690581	0.0156708	0.0593177	0.994945	0.130511	0.875172
ENSSSCG00000002779	LRRC36	2.28821	0.00452835	1.80853	0.0362194	0.880326	0.86345	1.47792	0.26938
ENSSSCG00000002781	KCTD19	4.60689	0.0029658	5.31226	0.000501076	3.39749	0.025153	6.58568	0.00419125
ENSSSCG00000002782	PLEKHG4	-0.925798	0.61966	-2.08165	0.0293032	0.253278	0.994945	0.428496	0.88915
ENSSSCG00000002795	CDH11	0.178916	0.944752	-0.945214	0.0189993	0.329953	0.982502	0.289333	0.762783
ENSSSCG00000002806	MMP15	-0.735865	0.558566	-2.29535	9.7119e-05	-0.879872	0.69411	-1.60173	0.0442607
ENSSSCG00000002825		5.23658	0.0961037	2.68257	0.0410148	2.4119	0.314385	1.894	0.353316
ENSSSCG00000002836	SALL1	-2.26036	0.0400783	-2.80423	0.00244774	-5.09677	0.0600146	-4.65073	0.0677338
ENSSSCG00000002841	N4BP1	0.28928	0.634492	0.679032	0.00244458	0.135948	0.986125	0.279706	0.519032
ENSSSCG00000002847	GPT2	-0.0848038	0.994753	-2.36534	1.58778e-05	0.257465	0.986125	0.334932	0.854851
ENSSSCG00000002852	PLEKHF1	-0.178169	0.908288	-0.221235	0.569134	-0.276242	0.912804	-0.757486	0.0209626
ENSSSCG00000002926	TBCB	-0.0332207	0.988957	-0.396498	0.0367127	0.0823667	0.986125	-0.296864	0.296436
ENSSSCG00000002959	FAM98C	0.0960033	0.977	-0.980033	0.0214064	0.25453	0.986125	-0.355167	0.704892
ENSSSCG00000003000	ITPKC	0.183948	0.908581	0.688287	0.0135339	0.338705	0.833923	0.121753	0.882744
ENSSSCG00000003017	TGFB1	0.178489	0.942451	1.19888	0.00154091	0.987634	0.0479581	0.0349562	0.982527
ENSSSCG00000003038	GRIK5	-0.51092	0.360388	-0.954817	0.00111097	-0.462686	0.618777	-0.824147	0.0209368
ENSSSCG00000003101	HIF3A	1.50489	0.925616	0.947329	0.031055	0.145153	0.98991	0.407631	0.65049
ENSSSCG00000003136	CYTH2	-0.0671538	0.938755	0.302047	0.0303836	0.190066	0.693148	0.0618287	0.876098
ENSSSCG00000003139	BCAT2	0.197915	0.7866	0.169743	0.543298	-0.182285	0.956938	-0.522544	0.0325046
ENSSSCG00000003150	NUCB1	0.0160922	1	-0.549473	0.0104818	-0.186515	0.974628	-0.384184	0.236179
ENSSSCG00000003155	PPP1R15A	0.0339419	1	0.759834	0.0352472	0.302277	0.963977	-0.034593	0.980864
ENSSSCG00000003193	TBC1D17	0.282846	0.471026	0.522105	0.00261754	0.0809394	0.986125	-0.160836	0.68159
ENSSSCG00000003201	ATF5	0.113697	0.977547	-1.8712	1.32472e-05	-0.0935615	0.994945	-0.446354	0.672975
ENSSSCG00000003204	VRK3	0.169496	0.88439	0.563949	0.0192368	0.164587	0.986125	0.227851	0.649929
ENSSSCG00000003216	POLD1	-1.11295	0.0148095	-0.244489	0.68019	0.0135609	0.998325	-0.0708236	0.958868
ENSSSCG00000003366	CHD5	1.52595	0.0110343	-0.990581	0.166915	0.860555	0.66703	1.3999	0.299495
ENSSSCG00000003379	KLHL21	0.117229	0.954545	0.723509	0.029028	0.191588	0.986125	0.129491	0.896926
ENSSSCG00000003433	PLOD1	-0.242471	0.69087	-0.535172	0.0126259	-0.000277695	1	-0.0932703	0.887162
ENSSSCG00000003451	PDPN	-2.07157	0.0120997	-1.11316	0.131725	-1.58001	0.0790881	-1.36983	0.127511
ENSSSCG00000003459	CELA2A	7.25477	0.00218904	2.93754	0.0873736	4.93601	0.131621	2.52122	0.266416
ENSSSCG00000003461	RSC1A1	0.107938	0.948181	0.53656	0.0468009	-0.249382	0.920414	0.161854	0.810538
ENSSSCG00000003471	EPHA2	-0.374091	0.921085	-1.66382	0.0128121	0.0187353	0.998325	-0.694986	0.60202
ENSSSCG00000003472	ARHGEF19	-0.00458922	1	-1.44986	0.0127227	0.465437	0.985582	-0.798018	0.461286
ENSSSCG00000003473	CPLANE2	-0.0459368	1	-1.36552	0.0413268	-0.10248	0.995226	-0.545378	0.699918
ENSSSCG00000003489	EMC1	-0.219271	0.6694	-0.605987	0.000650327	-0.196553	0.894825	-0.13109	0.784977
ENSSSCG00000003505	DDOST	-0.0669492	0.958713	-0.524936	0.00791914	-0.00399431	0.998325	-0.261622	0.4635
ENSSSCG00000003506	PINK1	0.69868	0.1181	0.65681	0.0417218	0.179912	0.986125	0.0120662	0.991712
ENSSSCG00000003527	EPHB2	-1.11814	0.159223	-7.02685	0.000150338	-3.5385	0.566088	-0.0632006	0.994311
ENSSSCG00000003558	RPS6KA1	-0.418507	0.855302	-1.2129	0.035738	-0.152421	0.994945	-0.249918	0.875172
ENSSSCG00000003561	ZDHHC18	-0.0956724	0.94746	0.559973	0.0116174	0.0959001	0.986125	-0.0441319	0.955456
ENSSSCG00000003570	WDTC1	0.111132	0.789458	0.580575	1.06855e-08	0.108086	0.944658	-0.0569221	0.866482
ENSSSCG00000003582	SMPDL3B	-0.740216	0.868632	-3.10734	0.0221172	0.0631532	0.997622	-0.954569	0.649522
ENSSSCG00000003591	PUM1	0.0356863	0.977888	0.469653	0.000834681	0.0336742	0.994945	0.0730614	0.865791
ENSSSCG00000003592	SDC3	-0.314922	0.792873	-0.829915	0.0183281	0.13973	0.986125	-0.163078	0.875172
ENSSSCG00000003604	ADGRB2	-0.415574	0.787924	-1.33539	0.00607825	-0.269389	0.986125	-1.2769	0.0549076
ENSSSCG00000003620	TRIM62	0.322625	0.620858	0.674188	0.00646127	0.56347	0.126771	0.343145	0.438261
ENSSSCG00000003642	INPP5B	-0.0475118	0.994929	-0.860074	0.0107188	0.0214372	0.997622	-0.224465	0.796313
ENSSSCG00000003664		0.360596	0.258838	0.412028	0.0346384	0.268365	0.667526	0.356636	0.178931
ENSSSCG00000003682	ANKRD12	0.168767	0.925359	0.640295	0.0469165	0.317419	0.894825	0.388474	0.485386
ENSSSCG00000003701	SNRPD1	-0.180536	0.855302	-0.517963	0.0461803	0.047137	0.994945	0.162059	0.796988
ENSSSCG00000003709	LAMA3	-0.201554	0.917353	-0.621171	0.0853607	-0.76194	0.13604	-0.902386	0.0365875
ENSSSCG00000003712	OSBPL1A	0.322206	0.624395	0.567874	0.030901	-0.0857004	0.990372	0.0681311	0.935165
ENSSSCG00000003744	MOCOS	1.38927	0.00621649	1.36194	0.00109961	-0.01999	0.99809	-0.0602014	0.973744
ENSSSCG00000003780	CRYZ	0.163863	0.94127	-0.929378	0.00932773	-0.191455	0.986125	-0.107305	0.931045
ENSSSCG00000003809	JAK1	0.295206	0.410457	0.531667	0.00206249	0.0535859	0.994945	0.0515609	0.930605
ENSSSCG00000003815	ALG6	0.125051	0.946791	-0.619047	0.0415221	-0.450447	0.610086	0.0354984	0.975248
ENSSSCG00000003850	CZIB	0.0231182	1	-0.583185	0.0468009	-0.133431	0.986125	-0.363141	0.466931
ENSSSCG00000003867	TXNDC12	0.535634	0.0855177	0.286559	0.304802	0.586554	0.0465416	0.540633	0.0603233
ENSSSCG00000003875	TTC39A	-0.0902396	0.998646	1.432	0.0277874	0.0429825	0.997622	0.611915	0.55495
ENSSSCG00000003885	CMPK1	0.116802	0.875454	-0.423507	0.00969128	-0.10698	0.986125	0.151543	0.675061
ENSSSCG00000003894	CYP4B1	-4.09832	0.0263899	-3.15143	3.60218e-11	-2.0717	0.000227683	-2.43445	5.02192e-06
ENSSSCG00000003909	PIK3R3	-0.808264	0.643597	-1.80293	0.011729	-0.224243	0.992639	0.0712132	0.982447
ENSSSCG00000003913	MAST2	-0.579313	0.335794	-0.708935	0.0398228	-0.0901766	0.994945	-0.439687	0.453483
ENSSSCG00000003914	PRDX1	-0.154199	0.889459	-0.642021	0.00340614	-0.0369332	0.995226	-0.196083	0.694523
ENSSSCG00000003971	SCMH1	-0.641381	0.00507203	-0.588026	0.0021476	-0.814957	2.05448e-05	-0.694481	0.000452975
ENSSSCG00000003987		1.16797	0.192226	1.21238	0.047319	0.592019	0.887027	1.1392	0.153656
ENSSSCG00000004033	AGPAT4	0.193929	0.905646	-0.6175	0.0590057	-0.36239	0.86345	-0.919403	0.00732466
ENSSSCG00000004037	MAP3K4	-0.268453	0.504445	0.40488	0.0354271	0.0899487	0.986125	-0.0071056	0.991712
ENSSSCG00000004050	WTAP	0.2801	0.666075	0.63341	0.00667884	0.209846	0.957835	0.458059	0.171595
ENSSSCG00000004081		0.171567	0.960749	-1.46037	0.00322515	-1.409	0.042882	-1.59682	0.00763715
ENSSSCG00000004114	ADGB	0.953873	0.451605	1.20694	0.0398228	0.834507	0.671791	1.0779	0.228511
ENSSSCG00000004127	PLAGL1	0.289814	0.734401	0.69286	0.00958832	0.474536	0.421093	0.601489	0.0838356
ENSSSCG00000004132	PHACTR2	0.156609	0.884562	0.800274	5.0724e-05	0.285296	0.763247	0.385132	0.235053
ENSSSCG00000004142	CITED2	0.267291	0.831629	0.946352	0.00192638	0.265256	0.982232	0.20074	0.810234
ENSSSCG00000004154	TNFAIP3	0.304152	0.827077	-1.10286	0.00789134	0.144586	0.986125	-0.105395	0.928061
ENSSSCG00000004157	IL20RA	-3.49616	0.00707281	-2.31341	0.449267	-1.67723	0.986125	0	1
ENSSSCG00000004159	SLC35D3	1.38535	0.755645	2.08373	0.0390284	-0.470659	0.986125	-0.0444042	0.988229
ENSSSCG00000004165	PDE7B	0.122817	0.974656	0.88838	0.0961141	0.466723	0.925754	1.20794	0.0404424
ENSSSCG00000004170		-0.126126	0.95391	-0.854422	0.0119961	0.0614598	0.995083	-0.0370532	0.979119
ENSSSCG00000004172	SLC2A12	-0.119126	0.972585	0.990988	0.02978	-0.623084	0.711209	-0.375037	0.712858
ENSSSCG00000004193	ENPP1	0.140754	0.921085	1.32177	1.9055e-10	0.558857	0.1093	0.676294	0.0145311
ENSSSCG00000004205	ARHGAP18	0.23568	0.948181	1.86397	0.000174774	0.314599	0.986125	0.530667	0.635918
ENSSSCG00000004207		0.30602	0.485037	0.738573	2.92822e-05	0.0793105	0.986125	0.517191	0.0253842
ENSSSCG00000004216	ECHDC1	-0.49308	0.125289	-0.961399	1.50911e-06	-0.933251	1.58186e-05	-0.551862	0.0459164
ENSSSCG00000004218	RSPO3	0.79081	0.732425	1.2843	0.129372	1.80499	0.0974859	2.31102	0.00403219
ENSSSCG00000004221	HINT3	0.451356	0.258005	-0.596236	0.0213565	-0.0842229	0.992475	0.0142048	0.988229
ENSSSCG00000004223	HEY2	-0.415653	0.897886	-1.41392	0.0436995	-0.122166	0.994945	-0.0154102	0.994311
ENSSSCG00000004233	SMPDL3A	1.07787	0.118611	0.287682	0.681138	1.2465	0.0361438	0.941471	0.147149
ENSSSCG00000004237	SERINC1	0.359602	0.265269	0.441688	0.021402	-0.0878403	0.986125	0.278897	0.379764
ENSSSCG00000004244	MAN1A1	0.0234479	0.998319	0.138276	0.623264	0.147387	0.986125	0.577279	0.00849387
ENSSSCG00000004249	CEP85L	0.146829	0.95391	1.19587	0.000674954	0.367531	0.912804	0.520471	0.431503
ENSSSCG00000004279	OGFRL1	0.27382	0.910273	0.971203	0.0320362	0.570849	0.764302	0.562194	0.463829
ENSSSCG00000004314	PM20D2	-0.274412	0.866928	-0.715268	0.0657099	-0.991063	0.0288436	-0.657118	0.237526
ENSSSCG00000004387	FOXO3	0.179398	0.867947	0.595493	0.0132978	-0.174016	0.986125	0.0265688	0.97749
ENSSSCG00000004388	ARMC2	-0.428407	0.907052	-1.64466	0.0326881	-1.105	0.613416	-0.892486	0.556017
ENSSSCG00000004393	GTF3C6	-0.212163	0.838379	-0.649541	0.0155878	-0.247982	0.945977	-0.0569195	0.952337
ENSSSCG00000004408	SMPD2	0.0304272	0.998828	-0.329401	0.306711	-0.612895	0.0994152	-0.67845	0.0308696
ENSSSCG00000004419	SLC16A10	-1.73316	0.010736	-0.50654	0.431706	-0.71838	0.775759	-0.945116	0.264264
ENSSSCG00000004425	LAMA4	0.25239	0.688829	-0.722678	0.000498274	-0.166477	0.986125	0.0183835	0.984174
ENSSSCG00000004434	FRK	0.333548	0.944752	-2.27625	0.0370046	-2.09689	0.946278	-1.04028	0.835044
ENSSSCG00000004452	PRSS35	-0.151923	0.964734	-2.27141	0.00814523	-0.507866	0.986125	-0.388389	0.93333
ENSSSCG00000004454	ME1	0.140404	0.860621	-0.530868	0.00457459	0.0830071	0.986125	-0.0443689	0.949065
ENSSSCG00000004456	PGM3	-0.0868781	0.971644	-0.887851	0.00658438	0.304527	0.939075	0.0418317	0.974338
ENSSSCG00000004460	IBTK	-0.131497	0.87416	-0.515311	0.0051501	0.122701	0.986125	0.171348	0.688535
ENSSSCG00000004472	IRAK1BP1	0.130868	0.944752	-0.650886	0.0356143	-0.75442	0.0506096	-0.263589	0.690576
ENSSSCG00000004478	MYO6	0.169717	0.927572	1.36697	8.1139e-07	0.185994	0.986125	0.398441	0.484137
ENSSSCG00000004487	MTO1	-0.105021	0.89609	-0.331387	0.0494342	-0.200601	0.802649	-0.141397	0.702559
ENSSSCG00000004505	SMAD2	0.383486	0.311485	0.45145	0.0419497	0.273088	0.782057	0.275912	0.46477
ENSSSCG00000004542	NARS1	-0.0711009	0.94127	-0.344623	0.027987	-0.0410171	0.994945	0.17718	0.542933
ENSSSCG00000004576	RORA	0.532742	0.702784	1.39178	0.00101369	1.05584	0.0812543	1.00609	0.0764305
ENSSSCG00000004586	FAM81A	-0.362773	0.785149	-1.19438	0.00184606	-0.376086	0.944344	-0.0738913	0.963486
ENSSSCG00000004595	ADAM10	0.1727	0.85475	0.544359	0.0146719	0.187676	0.980114	0.550048	0.043574
ENSSSCG00000004600	TCF12	0.17486	0.77956	0.729523	4.89935e-06	0.0676734	0.986125	0.301725	0.283477
ENSSSCG00000004622	GNB5	-0.0211461	0.998021	-0.750286	7.41601e-07	-0.499507	0.0135218	-0.462984	0.0248894
ENSSSCG00000004668	SLC30A4	0.604598	0.0255727	-0.162326	0.604278	-0.0952498	0.986125	0.273325	0.52633
ENSSSCG00000004679	SORD	0.111137	0.944752	-0.896373	0.000166835	-0.437153	0.521987	-0.450415	0.255804
ENSSSCG00000004700	PDIA3	-0.280577	0.451605	-0.50755	0.00381851	-0.0426814	0.994945	-0.015672	0.983597
ENSSSCG00000004729	GANC	0.785603	0.154904	0.82076	0.018079	0.0282486	0.997622	0.527157	0.348428
ENSSSCG00000004744	TYRO3	-0.32301	0.726002	-0.882845	0.00397545	0.0346908	0.997622	-0.484989	0.378038
ENSSSCG00000004823	LRRK1	0.174393	0.675418	0.573082	2.05946e-05	0.248187	0.501896	0.134161	0.685859
ENSSSCG00000004844	MTMR10	0.225641	0.602522	0.360216	0.044263	0.0647063	0.986125	0.176625	0.605884
ENSSSCG00000004875	CYB5A	0.278093	0.75838	-0.654594	0.0213859	-0.384693	0.724767	-0.257887	0.674111
ENSSSCG00000004884	TMX3	0.145262	0.872345	-0.561116	0.00416893	-0.0868679	0.986125	0.312175	0.358817
ENSSSCG00000004896	PHLPP1	0.104757	0.944752	0.794342	5.22549e-05	0.172212	0.985582	0.175559	0.715556
ENSSSCG00000004908	LMAN1	0.0985587	0.905646	-0.662267	1.26609e-06	-0.164223	0.887587	0.165773	0.596497
ENSSSCG00000004911		3.96335	0.303193	2.01638	0.0450195	0.0593546	0.997622	0.033017	0.992247
ENSSSCG00000004931	IGDCC4	0.0314106	0.998319	-0.718332	0.0082724	-0.378897	0.771649	-0.58972	0.143107
ENSSSCG00000004952	SMAD3	0.11949	0.931808	0.63576	0.00513056	-0.206347	0.957343	0.0290921	0.974338
ENSSSCG00000004961	ITGA11	1.12137	0.032309	-0.835827	0.0690279	0.535311	0.802649	0.0500738	0.976381
ENSSSCG00000004971	TLE3	0.134617	0.950865	0.724909	0.0417486	-0.133111	0.986125	-0.0172178	0.988706
ENSSSCG00000004974	LARP6	0.319434	0.79212	0.772108	0.0263935	0.0059824	0.998325	0.273125	0.722921
ENSSSCG00000005015	SOS2	0.122641	0.910492	0.482547	0.0144635	0.200369	0.894825	0.434587	0.0897488
ENSSSCG00000005021	SAV1	0.0415264	0.992677	0.532367	0.0338168	-0.025889	0.997622	0.189675	0.733829
ENSSSCG00000005030	NID2	0.350699	0.607871	-0.588304	0.0375337	0.236008	0.97157	0.0850435	0.923718
ENSSSCG00000005045	BMP4	0.395031	0.865687	0.423762	0.568134	1.35659	0.04127	0.802658	0.363154
ENSSSCG00000005065	AP5M1	0.28432	0.430733	0.439564	0.0112195	0.254006	0.671791	0.603672	0.00106108
ENSSSCG00000005073	ARID4A	0.00807772	1	0.777106	0.00446627	0.229573	0.982502	0.21284	0.750773
ENSSSCG00000005076	KIAA0586	-0.156445	0.926381	-0.699949	0.0309158	0.0854092	0.994945	0.0828237	0.942409
ENSSSCG00000005102	AEN	0.0549474	0.96576	-0.357333	0.0736576	-0.377005	0.231652	-0.497506	0.0222195
ENSSSCG00000005135	MTAP	0.195381	0.855302	0.185016	0.607466	0.475547	0.343357	0.660793	0.0310193
ENSSSCG00000005201	UHRF2	0.0237321	0.995182	0.383725	0.0290204	0.176922	0.892183	0.291001	0.271683
ENSSSCG00000005207	ERMP1	0.0342869	0.980902	-0.433067	0.00695907	-0.125136	0.986125	-0.0896192	0.856522
ENSSSCG00000005217		-0.0296041	0.998319	0.546085	0.0294893	-0.0298565	0.997622	0.00241558	0.997522
ENSSSCG00000005267	ANXA1	0.339374	0.425632	-0.888892	2.3456e-06	0.198749	0.940781	0.140506	0.796988
ENSSSCG00000005269	TRPM6	0.457967	0.787924	1.67034	6.53957e-05	0.473	0.887074	0.791023	0.246475
ENSSSCG00000005282	VPS13A	0.13219	0.95391	0.803428	0.0233339	0.195585	0.986125	0.265183	0.748662
ENSSSCG00000005284	GNA14	-0.83077	0.0950889	-1.41476	2.21488e-05	-0.547002	0.669453	-0.944037	0.0524918
ENSSSCG00000005287	PSAT1	0.0485783	1	-1.37442	0.0226306	0.0374492	0.997622	-0.773139	0.464625
ENSSSCG00000005291	TLE1	-0.325227	0.756594	-0.673031	0.0460319	0.119072	0.986476	-0.20046	0.813567
ENSSSCG00000005311	CD72	1.32716	0.908288	-0.00678781	1	4.30386	0.0208448	2.56648	0.222984
ENSSSCG00000005373	NANS	-0.257346	0.805206	-1.06975	0.000150338	0.185848	0.986125	-0.199334	0.796165
ENSSSCG00000005379	GALNT12	-0.275921	0.871637	-0.919505	0.0390284	-0.5989	0.700472	-0.831965	0.196333
ENSSSCG00000005380	COL15A1	-0.724763	0.648585	-1.51916	0.0118736	-0.0354548	0.997622	-0.510456	0.706506
ENSSSCG00000005403	SMC2	-1.07063	0.00397517	-0.746066	0.0379046	0.0224557	0.997622	-0.303923	0.68984
ENSSSCG00000005437	KLF4	0.131435	0.925359	-0.726716	0.00170355	0.243629	0.908688	-0.0666433	0.933904
ENSSSCG00000005459	ECPAS	0.16488	0.610423	0.288698	0.0293032	-0.039118	0.994945	0.131776	0.61997
ENSSSCG00000005460	DNAJC25	0.107649	0.948175	0.552838	0.0313087	0.119384	0.986125	0.502045	0.149047
ENSSSCG00000005475		1.71232	0.363132	3.17103	0.0289229	1.27909	0.76274	1.74944	0.246985
ENSSSCG00000005486	KIF12	-0.179834	0.944752	-1.14223	0.00305921	-1.30877	0.00269528	-1.51687	0.000165949
ENSSSCG00000005506	MEGF9	-0.115263	0.926381	-0.88486	1.17343e-05	-0.117413	0.986125	0.0607712	0.93486
ENSSSCG00000005575	RC3H2	0.341072	0.371276	0.405374	0.0546157	0.197003	0.911259	0.542702	0.0190441
ENSSSCG00000005587	NEK6	-0.269047	0.832423	-0.710996	0.0379046	0.115291	0.988878	0.230674	0.770092
ENSSSCG00000005601	HSPA5	0.109136	0.948175	-0.976571	2.86832e-05	0.107962	0.986125	0.0152149	0.987805
ENSSSCG00000005620	SH2D3C	-0.29575	0.948181	1.97408	0.000230719	-0.00584328	0.999052	-0.205037	0.907692
ENSSSCG00000005621	CDK9	0.0777847	0.944752	1.1229	1.58259e-15	0.0408595	0.994945	-0.0887945	0.853936
ENSSSCG00000005627	AK1	-0.343656	0.641227	-0.609589	0.0286769	-1.2093	4.61654e-06	-1.31828	3.10669e-07
ENSSSCG00000005638	LCN2	1.02633	0.523094	-2.31821	0.000674954	-1.44514	0.266285	-0.203519	0.93333
ENSSSCG00000005650	CERCAM	0.159559	0.926381	-0.870819	0.00221631	0.272208	0.950217	-0.360306	0.514099
ENSSSCG00000005654	SPTAN1	0.123797	0.895761	-0.1352	0.604005	0.492745	0.0329358	0.0634096	0.9141
ENSSSCG00000005660	TBC1D13	0.0814874	0.944752	0.434408	0.0170386	-0.0325009	0.995083	-0.200315	0.559101
ENSSSCG00000005665	PHYHD1	1.63156	0.0481398	2.13051	0.00032914	1.54553	0.0659472	1.37973	0.0907809
ENSSSCG00000005683	TOR1B	0.0635618	0.954545	0.22123	0.30934	0.517406	0.0130987	0.216245	0.516154
ENSSSCG00000005751	COL5A1	-0.529476	0.779589	-1.53706	0.00364063	-0.0168125	0.998325	-0.47773	0.692708
ENSSSCG00000005785	PCSK6	0.1731	0.806806	0.472961	0.0131569	-0.00878607	0.998065	0.0313007	0.962856
ENSSSCG00000005911	OPLAH	0.158339	0.927572	-0.924921	0.00191385	-0.284434	0.952154	-0.715842	0.0684373
ENSSSCG00000005912	GPAA1	-0.36582	0.506444	-0.709934	0.00362233	-0.180211	0.986125	-0.580516	0.0698163
ENSSSCG00000005948	TG	2.06702	0.84269	2.40719	0.178134	2.5162	0.574964	4.33303	0.0444032
ENSSSCG00000005997	COL14A1	0.669319	0.346148	-1.36858	9.63859e-05	-0.678917	0.418894	-0.571631	0.376509
ENSSSCG00000006003	MAL2	-1.27323	0.5027	-1.79533	0.0466903	-1.18585	0.718947	-0.477078	0.84387
ENSSSCG00000006014	RAD21	-0.271764	0.235789	0.295769	0.0406368	0.0375143	0.994945	0.497205	0.000250039
ENSSSCG00000006039	LRP12	0.295708	0.678067	0.612283	0.0157581	0.0144977	0.997622	0.427367	0.276086
ENSSSCG00000006052	FZD6	0.0646495	0.996258	-2.58743	0.000146521	-1.39406	0.495544	-2.18943	0.299495
ENSSSCG00000006065	ANKRD46	0.128338	0.920844	0.76822	4.63075e-05	0.0497402	0.994945	0.150461	0.756414
ENSSSCG00000006078	POP1	-0.536626	0.529687	-1.11138	0.015148	-0.0310418	0.997622	0.0322077	0.985216
ENSSSCG00000006089	PTDSS1	-0.0903214	0.948181	-0.462897	0.0405006	-0.221214	0.894825	-0.467751	0.104122
ENSSSCG00000006121	PIP4P2	-0.349614	0.923849	-1.42554	0.0434426	-0.840101	0.841646	-0.986956	0.444525
ENSSSCG00000006153	FABP5	-0.796168	0.598164	-1.57278	0.00912475	-0.286948	0.986125	-0.393084	0.800044
ENSSSCG00000006163	PKIA	0.449515	0.506242	-1.11361	0.000137425	0.419833	0.763269	0.58649	0.238112
ENSSSCG00000006172	PI15	-0.171108	0.997168	2.28535	0.00691031	1.47777	0.434197	2.26826	0.0178834
ENSSSCG00000006179	STAU2	0.370034	0.657646	-0.7393	0.0307517	-0.0467789	0.997622	-0.262576	0.732544
ENSSSCG00000006193	TRAM1	0.095429	0.920108	-0.550777	0.000337684	-0.00528243	0.998325	0.260443	0.34043
ENSSSCG00000006202	CSPP1	-0.277507	0.679554	0.527855	0.0320499	0.121263	0.986125	0.397858	0.300462
ENSSSCG00000006235	TOX	-0.0409399	1	-1.62484	0.0214064	-0.460789	0.986125	-0.779054	0.581356
ENSSSCG00000006280	GORAB	-0.344061	0.441026	-0.674558	0.00207981	0.116151	0.986125	0.570994	0.0549076
ENSSSCG00000006282	KIFAP3	0.0317757	0.998021	-0.769487	0.00192572	-0.121503	0.986125	0.280498	0.590258
ENSSSCG00000006296	ATP1B1	-0.309241	0.909576	-1.05583	0.0467085	0.67511	0.742641	0.308386	0.820199
ENSSSCG00000006306	MPZL1	-0.0086964	1	-0.0788834	0.712257	-0.366304	0.0479581	-0.119477	0.716738
ENSSSCG00000006340	UAP1	-0.139371	0.944752	0.72844	0.0207834	0.102559	0.991232	0.158755	0.857333
ENSSSCG00000006344		-0.546741	0.476773	-0.749838	0.0481787	-0.632514	0.454288	-0.791877	0.109452
ENSSSCG00000006345	OLFML2B	-0.811001	0.425632	-1.9256	1.94774e-05	-0.259201	0.986125	-0.66203	0.4635
ENSSSCG00000006359	ADAMTS4	-1.01857	0.434051	1.7119	0.00493273	0.182954	0.994945	0.138969	0.949642
ENSSSCG00000006369	F11R	-0.152899	0.927572	0.656097	0.0262978	-0.0567157	0.994945	0.0568367	0.955886
ENSSSCG00000006386	COPA	0.00777801	1	-0.401136	0.00140753	-0.0243726	0.995083	0.0113157	0.98403
ENSSSCG00000006388	DCAF8	0.0752713	0.944752	0.361585	0.0398965	-0.0200002	0.997622	-0.0227372	0.972933
ENSSSCG00000006472	CRABP2	-1.03347	0.6694	-3.70537	4.39849e-06	0.473119	0.986125	-0.272289	0.927133
ENSSSCG00000006480	NAXE	-0.0675821	0.972585	-0.581714	0.0309632	-0.0557369	0.994945	-0.408458	0.339485
ENSSSCG00000006482	MEF2D	0.0833849	0.938755	0.481248	0.0026176	0.0749707	0.986125	-0.137975	0.712858
ENSSSCG00000006495	SEMA4A	1.71538	0.074274	1.96105	0.00562889	1.29473	0.260711	0.204158	0.918902
ENSSSCG00000006496	LMNA	-0.347051	0.754986	-0.723931	0.043236	0.216008	0.986125	-0.386799	0.555652
ENSSSCG00000006508	ASH1L	0.0645048	0.977968	0.619072	0.0258208	0.130442	0.986125	0.167493	0.816919
ENSSSCG00000006524	THBS3	-0.85945	0.384002	-1.23974	0.0166483	0.203345	0.986125	-0.203376	0.898874
ENSSSCG00000006567	CRTC2	-0.0645239	0.95391	0.473391	0.00340614	0.207548	0.802649	0.0467956	0.930605
ENSSSCG00000006581		0.0638193	0.968872	-0.474398	0.0485874	-0.295654	0.786791	-0.390785	0.276086
ENSSSCG00000006582	S100A14	-0.476416	0.349184	-0.492021	0.073611	-0.728889	0.0215107	-0.928577	0.000296126
ENSSSCG00000006588		-1.9354	0.829593	-1.36856	0.164619	-2.67237	0.0370228	-0.91765	0.605884
ENSSSCG00000006610	S100A11	0.136609	0.942451	-0.638085	0.0411009	-0.0025263	0.999575	-0.190804	0.806348
ENSSSCG00000006620	TUFT1	0.100588	0.966803	0.849903	0.0243061	0.11728	0.992475	0.270981	0.752236
ENSSSCG00000006635	SEMA6C	0.0339066	1	0.881224	0.0217923	0.414987	0.874399	0.500935	0.451158
ENSSSCG00000006651	ADAMTSL4	0.799247	0.0121879	0.618959	0.0256333	0.602128	0.131621	0.490771	0.2227
ENSSSCG00000006688	ANKRD35	-1.77579	0.0950889	-1.51513	0.027557	-0.28773	0.986125	-1.3225	0.207001
ENSSSCG00000006717	PHGDH	-0.0177513	1	-3.24673	2.6002e-05	0.400673	0.986125	-1.13702	0.461473
ENSSSCG00000006735	PTGFRN	0.2313	0.781391	-0.851831	9.62449e-05	-0.369023	0.615263	-0.519725	0.103619
ENSSSCG00000006738	CD58	0.187557	0.833113	0.531391	0.0174418	0.0844071	0.986125	0.13373	0.820937
ENSSSCG00000006740	ATP1A1	-0.331253	0.101343	-0.397419	0.004646	-0.15394	0.887027	-0.278841	0.172919
ENSSSCG00000006766	PHTF1	1.13202	2.31933e-05	0.779758	0.00148244	0.396582	0.615263	0.76585	0.00878323
ENSSSCG00000006774	PPM1J	-0.133754	0.97399	-1.40862	0.00863466	0.0111096	0.998325	-0.238431	0.888113
ENSSSCG00000006811	SLC6A17	0.503242	0.875727	0.180013	0.890672	1.94658	0.0310234	1.16022	0.342912
ENSSSCG00000006816	AHCYL1	0.274613	0.551379	0.488743	0.0144538	0.0965227	0.986125	0.0291978	0.968912
ENSSSCG00000006835	SARS1	-0.0972246	0.978162	-1.37361	0.000367416	0.170413	0.986125	-0.270508	0.799497
ENSSSCG00000006841	CLCC1	0.409275	0.0252128	0.385909	0.00808659	-0.0114329	0.997622	0.382902	0.0301262
ENSSSCG00000006850	EEIG2	0.387293	0.816586	0.955678	0.0418654	0.784898	0.425587	0.719499	0.315774
ENSSSCG00000006861	EXTL2	0.201473	0.909	-0.807872	0.0138466	-0.515722	0.617603	-0.384673	0.545042
ENSSSCG00000006874	PALMD	-0.89284	0.397217	-1.1282	0.0479026	-0.369544	0.986125	-0.327135	0.824922
ENSSSCG00000006885	ALG14	0.0756513	0.965447	-0.628711	0.0299955	-0.0626443	0.994945	0.080939	0.929851
ENSSSCG00000006911	TGFBR3	0.379089	0.614017	0.405103	0.243462	0.16265	0.986125	0.752035	0.0310193
ENSSSCG00000006912	HFM1	1.24463	0.175486	2.27478	3.74159e-05	1.10706	0.277099	1.78959	0.00503265
ENSSSCG00000006930	SH3GLB1	0.262154	0.437308	0.350365	0.0446575	0.0433652	0.994945	0.0695482	0.892944
ENSSSCG00000006958	TOP1MT	-1.12421	0.00476992	-1.83795	2.84993e-07	-0.544844	0.697503	-0.822475	0.109873
ENSSSCG00000006968	LONRF1	-0.055289	0.988557	0.807626	0.00244458	-0.0500458	0.995083	0.280254	0.622787
ENSSSCG00000006970	DLC1	-0.0433176	0.992429	0.527011	0.0450195	-0.0212633	0.997622	0.164317	0.7984
ENSSSCG00000006983	CNOT7	0.282784	0.288025	0.116444	0.594488	0.17665	0.868818	0.396644	0.0354313
ENSSSCG00000006987	SLC7A2	-0.255375	0.861394	-0.740393	0.0303836	-0.922101	0.0173969	-0.452782	0.435413
ENSSSCG00000007003		1.23631	2.08327e-08	0.754345	0.000552889	1.27478	4.18764e-09	0.761305	0.00174128
ENSSSCG00000007032	PLAT	0.0973929	0.978385	-0.981955	0.021283	-0.286582	0.986125	-1.01246	0.0591926
ENSSSCG00000007052	FERMT1	-2.40378	0.111138	-6.24118	0.00358347	-4.71625	0.201286	-4.07911	0.246985
ENSSSCG00000007058	PLCB4	-0.955334	0.79118	-5.61342	0.0110234	-0.619043	0.986125	-2.49633	0.64512
ENSSSCG00000007080	KIF16B	-0.191533	0.684448	-0.602142	7.88854e-05	-0.257059	0.610086	-0.306905	0.205179
ENSSSCG00000007092	KAT14	0.0562085	0.962423	0.361741	0.047056	0.121649	0.986125	0.0879875	0.856407
ENSSSCG00000007112	PAX1	-1.13787	0.00227742	-0.747187	0.0344377	-0.779609	0.100102	-0.530639	0.327496
ENSSSCG00000007133	ACSS1	-1.53437	1.78824e-11	-0.115822	0.749584	-0.33063	0.708823	-0.443714	0.18527
ENSSSCG00000007170	CPXM1	-0.0681377	0.997029	-0.925681	0.106088	-2.19686	2.00804e-05	-1.5963	0.00438947
ENSSSCG00000007248	ASXL1	-0.210428	0.729695	0.549699	0.00380918	0.137527	0.986125	0.185605	0.655122
ENSSSCG00000007314		0.384447	0.516898	0.832649	0.00109452	0.246577	0.947692	0.54021	0.145797
ENSSSCG00000007334	SRC	0.165726	0.796809	0.563323	0.000818221	0.186171	0.891641	0.110126	0.814919
ENSSSCG00000007336		1.5332	0.022696	0.276609	0.764781	1.59495	0.0142035	0.884673	0.328011
ENSSSCG00000007355		-0.203902	0.855302	0.818787	0.00100582	0.108731	0.986125	0.324829	0.500219
ENSSSCG00000007359	LPIN3	-0.397799	0.373199	0.172109	0.576196	-0.51847	0.100011	-0.623518	0.0129227
ENSSSCG00000007383	TOMM34	0.774457	0.00762708	0.371418	0.215709	-0.0295436	0.997622	-0.0559325	0.951727
ENSSSCG00000007391	MATN4	-0.0553755	0.998646	-1.02131	0.0436475	-0.200645	0.986125	-0.99206	0.1396
ENSSSCG00000007435		-0.439013	0.829939	-1.29353	0.0150844	-0.693118	0.763269	-0.0783185	0.96664
ENSSSCG00000007451	SLC2A10	0.0024152	1	-0.905239	7.78149e-07	-0.0900183	0.986125	-0.29558	0.450054
ENSSSCG00000007463	PTGIS	0.441984	0.485037	-0.662125	0.0290814	-0.123439	0.986125	-0.248526	0.708261
ENSSSCG00000007465	B4GALT5	0.287842	0.639214	0.608608	0.00463817	0.233683	0.887027	0.102639	0.874583
ENSSSCG00000007484	ZNF217	-0.185362	0.861085	0.912809	1.52496e-05	0.183763	0.985582	0.274953	0.532157
ENSSSCG00000007492	FAM210B	1.13512	0.00130962	0.666785	0.0564141	0.61603	0.332114	0.810061	0.043574
ENSSSCG00000007574	SDK1	-0.635921	0.806219	-2.21176	0.000812288	-2.07217	0.0307225	-0.763636	0.550595
ENSSSCG00000007576	FOXK1	0.0476766	0.974656	0.63392	0.000321535	0.287589	0.618777	0.197864	0.605504
ENSSSCG00000007590	PMS2	-0.182985	0.73658	-0.449982	0.0137956	-0.376137	0.22357	-0.538591	0.00816589
ENSSSCG00000007618	ZNF789	0.780849	0.00897748	0.663432	0.0116605	0.289881	0.86345	0.336217	0.455987
ENSSSCG00000007642		1.38202	0.447944	-1.11562	0.2959	-1.79847	0.16313	-4.03376	3.54801e-07
ENSSSCG00000007715	ABHD11	-0.156567	0.938755	-0.911738	0.00519099	0.00597609	0.998325	-0.539244	0.307982
ENSSSCG00000007738	ASL	-0.140572	0.955492	0.868948	0.0211527	0.20218	0.986125	-0.0875291	0.944331
ENSSSCG00000007744	PHKG1	-1.23548	0.020844	-0.779232	0.0895841	-1.26574	0.00333044	-1.83678	1.56439e-06
ENSSSCG00000007748	PSPH	-0.0386796	1	-1.92587	0.00155205	0.745441	0.834494	-0.476426	0.752236
ENSSSCG00000007770	ORAI3	0.0411173	0.992759	0.785295	0.000689325	-0.0254954	0.997622	-0.130417	0.851111
ENSSSCG00000007774	CTF1	0.803946	0.451605	0.996568	0.02978	-0.311782	0.986125	-0.219192	0.858397
ENSSSCG00000007812	XPO6	0.0848345	0.919613	0.326398	0.030157	0.215398	0.65147	0.165223	0.554186
ENSSSCG00000007907	USP7	-0.0160846	1	0.398043	0.0395953	-0.00509171	0.998325	0.136848	0.758672
ENSSSCG00000007931	GLYR1	-0.240626	0.576383	0.448282	0.00993648	0.206884	0.849656	0.171778	0.639514
ENSSSCG00000007932		-0.227474	0.926863	-0.93942	0.0481787	-0.0801988	0.994945	-0.291683	0.767472
ENSSSCG00000007942	HMOX2	0.0637435	0.960623	0.541181	0.00305921	-0.0720374	0.986125	-0.179193	0.654186
ENSSSCG00000007963	ZNF263	-0.723563	0.0275731	0.140268	0.696532	-0.138265	0.986125	0.144959	0.824742
ENSSSCG00000007988	JMJD8	0.019897	1	-0.892446	0.0100753	0.19613	0.986125	-0.672809	0.179801
ENSSSCG00000008010	CHTF18	-1.07365	0.235982	-1.22138	0.0469139	0.617976	0.878909	-0.429505	0.745862
ENSSSCG00000008019	JPT2	-0.304183	0.556725	-0.608833	0.00644242	0.0212992	0.997622	-0.232549	0.614189
ENSSSCG00000008068	IARS1	0.202575	0.921085	-0.764188	0.0375486	-0.0623511	0.995083	0.0152061	0.990445
ENSSSCG00000008072	ASPN	0.394588	0.855302	-1.64691	0.000632162	-0.140388	0.994945	-0.439684	0.701521
ENSSSCG00000008073	OMD	0.0750758	0.979048	-0.71696	0.0266993	0.355303	0.868818	-0.0393119	0.974338
ENSSSCG00000008081	BARX1	-1.68404	0.0129308	-1.02897	0.103227	-0.602181	0.897833	-0.825994	0.452509
ENSSSCG00000008097		0.161564	0.864851	0.566291	0.00715156	-0.167305	0.985582	-0.284064	0.455233
ENSSSCG00000008115		-1.0285	0.584592	-6.38344	0.00116988	-2.42101	0.882607	-2.65405	0.300511
ENSSSCG00000008140	SLC5A7	1.49176	0.380107	0.366189	0.812218	2.76654	0.0346571	3.2002	0.0344057
ENSSSCG00000008164	MAP4K4	-0.108416	0.926381	0.501994	0.0132878	-0.0992797	0.986125	-0.128041	0.809723
ENSSSCG00000008187	CRACDL	-3.70537	0.402499	-0.147606	0.905636	-3.1216	4.02831e-05	-3.1799	1.11452e-05
ENSSSCG00000008201	CNNM3	0.211578	0.6462	0.389906	0.0243061	0.130921	0.986067	-0.110026	0.796988
ENSSSCG00000008218	RNF103	0.387622	0.4706	0.571522	0.0230575	0.0708208	0.994945	0.411061	0.286031
ENSSSCG00000008289	MTHFD2	0.00818069	1	-1.44326	4.75706e-05	0.185772	0.986125	0.0293641	0.985168
ENSSSCG00000008307	SFXN5	-0.98245	0.311217	-1.09571	0.0498096	-0.809947	0.615702	-0.998969	0.166539
ENSSSCG00000008312	DYSF	-0.655024	0.476207	-1.53567	0.000308312	-0.0516342	0.997622	-0.502357	0.553275
ENSSSCG00000008340	ANTXR1	0.149779	0.894863	0.593667	0.00683272	-0.0776202	0.98987	0.119985	0.848467
ENSSSCG00000008353	DNAAF10	0.498193	0.039044	0.508385	0.00932773	0.374963	0.291375	0.431189	0.114348
ENSSSCG00000008357	SPRED2	-0.0782084	0.956067	0.633335	0.00313498	0.390126	0.362681	0.176425	0.710351
ENSSSCG00000008368	UGP2	0.150503	0.899236	1.12918	9.22358e-09	0.427103	0.330015	0.776734	0.000713113
ENSSSCG00000008394	FANCL	-0.0269415	1	-1.75442	0.0136989	0.235789	0.986987	-0.254244	0.909599
ENSSSCG00000008412	PSME4	-0.0110446	1	0.695151	0.0122934	-0.0111845	0.998325	0.226503	0.721098
ENSSSCG00000008414	ERLEC1	0.0120296	1	-0.653413	0.000524571	-0.101606	0.986125	0.125324	0.81612
ENSSSCG00000008443	EPAS1	0.714922	0.00192849	-0.197157	0.495958	0.271749	0.802649	0.233185	0.584924
ENSSSCG00000008446	SIX2	-0.125268	0.974656	-1.48608	0.00527822	0.526893	0.96564	-0.135864	0.9476
ENSSSCG00000008449	SLC3A1	-0.56199	0.490222	-0.669091	0.106901	-1.16177	0.018676	-1.26284	0.00458784
ENSSSCG00000008451	PPM1B	-0.0147399	1	0.538315	0.00521438	0.091925	0.986125	0.279909	0.414282
ENSSSCG00000008456	PLEKHH2	0.412191	0.523094	0.680908	0.0181706	0.276287	0.918489	0.51804	0.2203
ENSSSCG00000008479	DHX57	-0.0410361	0.972585	-0.453776	0.00332669	0.0154966	0.997622	0.0455229	0.932094
ENSSSCG00000008487	ATL2	-0.023018	0.99948	0.659152	0.000358049	0.215315	0.882607	0.349762	0.241135
ENSSSCG00000008501	VIT	0	1	0.994023	0.519593	2.82072	0.00433752	1.7448	0.131753
ENSSSCG00000008504	CRIM1	0.289836	0.829643	0.770467	0.0314452	0.111859	0.992475	0.299328	0.696314
ENSSSCG00000008508	FAM98A	-0.187993	0.872237	-0.732061	0.00398717	-0.107945	0.986125	-0.048815	0.958496
ENSSSCG00000008510	LTBP1	-0.398911	0.616467	0.372805	0.33619	0.524915	0.487539	0.914079	0.00814113
ENSSSCG00000008512	TTC27	-0.20914	0.659332	-0.631447	0.00073942	-0.215919	0.871321	0.0546607	0.93333
ENSSSCG00000008535	CLIP4	0.135119	0.911299	-0.830162	5.49556e-05	-0.173866	0.986125	-0.448815	0.214483
ENSSSCG00000008550	SLC5A6	0.142545	0.950837	1.14877	0.000434475	-0.272157	0.986067	-0.375462	0.587259
ENSSSCG00000008557	EMILIN1	-0.88821	0.298328	-1.22305	0.011729	0.448953	0.946287	-0.0270796	0.988193
ENSSSCG00000008586	TP53I3	-0.648327	0.736221	-2.16411	0.00671751	-0.893134	0.887027	-0.840108	0.675676
ENSSSCG00000008591	ATAD2B	-0.144265	0.926381	0.536293	0.0466216	0.306491	0.838104	0.526963	0.133183
ENSSSCG00000008600	PUM2	0.0650125	0.94127	0.389993	0.00362233	-0.00978329	0.997622	0.359367	0.0292738
ENSSSCG00000008621	NBAS	0.157415	0.854967	-0.682517	0.000431486	-0.0966428	0.986125	0.0122142	0.987805
ENSSSCG00000008629	ROCK2	-0.0654627	0.965042	0.463442	0.0432289	0.180047	0.982502	0.257427	0.534967
ENSSSCG00000008633	PDIA6	-0.489091	0.178609	-0.624397	0.00711944	0.159653	0.986125	-0.157257	0.795134
ENSSSCG00000008687	MXD4	-0.190346	0.871483	-0.696494	0.00695907	0.0819635	0.994718	-0.349308	0.45286
ENSSSCG00000008692	ADD1	0.0176316	0.998157	0.350997	0.0159772	0.133356	0.946287	-0.0622648	0.887581
ENSSSCG00000008738	CC2D2A	0.321499	0.323545	0.375398	0.0533814	0.449397	0.0643473	0.558751	0.00641562
ENSSSCG00000008785	FAM114A1	-0.247096	0.843139	-1.03526	0.000306984	0.0220796	0.997622	0.0519472	0.962159
ENSSSCG00000008789	WDR19	-0.0458322	0.987402	-0.289882	0.288211	-0.623626	0.019373	-0.194206	0.693251
ENSSSCG00000008799	LIMCH1	-0.163603	0.938755	-0.71256	0.0436475	-0.518581	0.615263	-0.525975	0.351533
ENSSSCG00000008812	ATP10D	-0.0479405	0.993188	-0.807183	0.0109795	-0.0231215	0.997622	-0.0877839	0.933643
ENSSSCG00000008820	TEC	0.037716	1	-1.77975	0.0485288	0.214955	0.994945	0.0146538	0.995285
ENSSSCG00000008835	RASL11B	0.053568	1	-1.69172	0.0225651	-0.0944637	0.997622	-0.192451	0.936934
ENSSSCG00000008838	LNX1	0.405686	0.704995	0.240261	0.624435	0.499553	0.673973	1.14402	0.00136767
ENSSSCG00000008842	KIT	-1.4525	0.00700544	-0.816693	0.084986	-1.21639	0.0176865	-0.880377	0.139301
ENSSSCG00000008854	CPE	0.804448	0.62634	0.625773	0.472977	2.59646	0.00187711	0.445246	0.796165
ENSSSCG00000008866	GUCY1A1	-0.0552706	0.993682	-0.918321	0.0157581	-0.076334	0.994945	-0.222466	0.837298
ENSSSCG00000008952	RASSF6	0.463158	0.950865	2.38965	0.0367899	-0.963958	0.938102	0.831665	0.718583
ENSSSCG00000008957	AMCF-II	-0.317224	0.938755	0.711622	0.426908	0.992381	0.642595	1.89336	0.0145311
ENSSSCG00000008959	CXCL2	0.97535	0.527481	2.26617	0.000676692	1.73404	0.0361438	1.55837	0.0600746
ENSSSCG00000008989	CNOT6L	0.246284	0.592084	0.397936	0.0344377	0.0883071	0.986125	0.151119	0.707291
ENSSSCG00000009004	SFRP2	0.180547	0.979927	-1.73195	0.0370046	0.854955	0.887027	0.692041	0.696314
ENSSSCG00000009018	SH3D19	0.161129	0.885829	0.65284	0.00349581	-0.0448564	0.994945	0.282047	0.508196
ENSSSCG00000009030	PRMT9	0.00895957	1	-0.51592	0.0140263	-0.354648	0.464148	-0.300714	0.415297
ENSSSCG00000009040	SMAD1	0.181302	0.905646	0.601224	0.0425659	0.104276	0.986987	0.217692	0.748192
ENSSSCG00000009072	PGRMC2	0.0416805	0.984985	0.478451	0.0160016	-0.0866913	0.986125	0.148315	0.752236
ENSSSCG00000009101	PRDM5	0.0152667	1	-0.144912	0.676523	0.539314	0.125625	0.602604	0.0482172
ENSSSCG00000009112	SEC24D	-0.202328	0.917353	-1.17063	0.000195983	-0.00408312	0.999052	-0.124007	0.908616
ENSSSCG00000009114	PRSS12	2.68183	6.86996e-06	1.59497	0.471626	4.66382	0.115859	3.3142	0.107758
ENSSSCG00000009138	CFI	0.300847	0.885174	-0.968292	0.0311132	-0.232656	0.986125	1.18462	0.0271854
ENSSSCG00000009145	OSTC	0.0270916	0.998202	-0.864698	3.21503e-05	0.192427	0.982232	-0.00284419	0.996794
ENSSSCG00000009209	NAP1L5	-0.543368	0.796522	-1.36467	0.0316858	-0.0676913	0.997622	-0.7322	0.46282
ENSSSCG00000009222	SPARCL1	-0.117753	1	3.45371	1.57215e-06	2.82179	5.91369e-05	4.0597	1.42704e-10
ENSSSCG00000009226	KLHL8	-0.354206	0.788179	1.3678	2.24684e-06	0.55358	0.463389	0.908188	0.0128932
ENSSSCG00000009229	ARHGAP24	0.182302	0.926381	0.776258	0.0110234	0.40145	0.762419	0.506809	0.285776
ENSSSCG00000009240		-1.02449	0.68742	-1.94822	0.0341062	0.0701091	0.997622	-1.59029	0.250975
ENSSSCG00000009244	SEC31A	-0.0695226	0.938873	-0.444415	0.00115239	-0.0854744	0.986125	-0.110657	0.746951
ENSSSCG00000009245	SCD5	0.313394	0.94127	1.34443	0.0878028	1.67775	0.0868532	1.90316	0.0205872
ENSSSCG00000009283	TNFRSF19	0.0336279	1	0.394678	0.816079	4.00067	0.00171876	3.85265	0.000323444
ENSSSCG00000009300	WASF3	-0.0243512	0.997865	0.548509	0.00073942	0.572034	0.00148862	0.525503	0.00419125
ENSSSCG00000009305	GTF3A	0.44954	0.02883	0.282521	0.14642	0.517852	0.00762788	0.427299	0.0441955
ENSSSCG00000009319	PAN3	0.0207336	1	0.704479	0.000286533	0.132282	0.986125	0.373083	0.234404
ENSSSCG00000009322	SLC46A3	0.203484	0.969744	1.19873	0.0176481	-0.04886	0.997622	0.00577188	0.996981
ENSSSCG00000009335	B3GLCT	0.341847	0.69087	-0.663276	0.0383502	0.181405	0.986125	-0.130187	0.891583
ENSSSCG00000009359	SUPT20H	0.0035398	1	0.534341	0.00780161	0.0668787	0.991476	0.475888	0.066481
ENSSSCG00000009361	POSTN	0.610148	0.837367	1.95964	0.00760397	2.36526	0.00319419	2.91984	4.20291e-05
ENSSSCG00000009400	RCBTB2	-0.121248	0.926381	-0.0704394	0.851934	-0.553478	0.0734951	-0.585883	0.0310193
ENSSSCG00000009408	LRCH1	0.245888	0.811546	0.716777	0.0151636	0.473298	0.459535	0.225828	0.718228
ENSSSCG00000009446	PCDH17	-1.45243	0.00807263	-2.14973	5.78335e-07	-0.0363393	0.997622	-0.290721	0.824879
ENSSSCG00000009489	GPC6	-0.739042	0.258005	-1.65584	1.06842e-06	-1.60495	1.72891e-05	-1.30125	0.00106108
ENSSSCG00000009492	GPR180	-0.139847	0.95391	1.08252	0.00191385	-0.149083	0.986125	-0.0729321	0.955456
ENSSSCG00000009523		-0.78344	0.121188	-1.47728	6.68006e-06	-1.20404	0.00219524	-1.32791	0.000334349
ENSSSCG00000009526	ITGBL1	1.02762	0.0107857	-0.257474	0.599312	-0.0236976	0.997622	-0.328092	0.667681
ENSSSCG00000009532	POGLUT2	-0.0715277	0.957544	-0.755291	4.30828e-05	-0.457949	0.149896	-0.29614	0.417938
ENSSSCG00000009540	LIG4	-0.0171563	1	0.285951	0.154045	0.124135	0.986125	0.496083	0.0128932
ENSSSCG00000009578		0.643183	0.0136985	0.438988	0.0791363	0.713921	0.00529544	0.695229	0.00438947
ENSSSCG00000009591	AUH	0.645312	0.277899	0.79363	0.0153868	0.0914445	0.994945	0.266808	0.718518
ENSSSCG00000009592	NFIL3	0.414777	0.455343	0.642413	0.0170371	0.0471729	0.995083	0.310489	0.535834
ENSSSCG00000009593	ROR2	-0.271916	0.855302	-0.86103	0.015681	-0.0517433	0.997622	-0.20859	0.831197
ENSSSCG00000009629	BIN3	-0.0605051	0.974656	0.990782	3.6249e-07	0.0588041	0.994945	0.100119	0.879187
ENSSSCG00000009638	RHOBTB2	-0.0574408	0.977276	0.478572	0.0473522	0.452563	0.247431	0.230851	0.624403
ENSSSCG00000009646	ADAM7	3.31089	0.00501376	-1.45052	0.290623	-1.47009	0.766473	-0.965709	0.663689
ENSSSCG00000009653	CDCA2	-1.27629	0.047856	0.853238	0.142207	0.153016	0.994945	0.0896197	0.960488
ENSSSCG00000009658	BNIP3L	0.362949	0.509699	0.550483	0.0337848	-0.0319017	0.997622	0.313555	0.489729
ENSSSCG00000009668	CLU	0.351678	0.784598	-0.0991832	0.873446	-0.979598	0.0310234	-0.28331	0.743453
ENSSSCG00000009676	ZNF395	0.131664	0.947415	0.662702	0.0340422	-0.0722404	0.994945	0.0116714	0.991712
ENSSSCG00000009683	KIF13B	0.317861	0.52987	0.488083	0.030984	0.111084	0.986125	0.09786	0.881753
ENSSSCG00000009704	HMGB2	-1.09326	1.99851e-05	1.45223	1.46415e-10	-0.0156983	0.997622	0.378095	0.392926
ENSSSCG00000009716	SH3RF1	0.0606826	0.990654	0.725048	0.0435133	0.495955	0.658457	0.294348	0.696418
ENSSSCG00000009717	CBR4	0.76214	0.00686787	0.889446	0.000178937	0.206915	0.985582	0.675494	0.0310193
ENSSSCG00000009722	SPOCK3	0.0108026	1	-2.27412	5.00667e-06	-0.277922	0.986125	-1.06346	0.750063
ENSSSCG00000009747	STX2	0.237596	0.645987	-0.267243	0.277964	0.116166	0.986125	0.521449	0.0438495
ENSSSCG00000009758	DHX37	-0.0306656	0.995661	0.482069	0.0352472	0.0373258	0.995226	-0.117509	0.846618
ENSSSCG00000009766	ATP6V0A2	0.238591	0.504445	0.374792	0.0198123	0.0304674	0.994945	0.383421	0.0538173
ENSSSCG00000009769	GTF2H3	-0.000393914	1	-0.0566212	0.831213	-0.150798	0.942439	0.502336	0.00503265
ENSSSCG00000009775	CDK2AP1	-0.094315	0.956564	-0.653165	0.0191499	0.00411647	0.998527	-0.175222	0.809245
ENSSSCG00000009779	MPHOSPH9	-0.400613	0.456701	-0.545682	0.0497841	-0.0566141	0.994945	-0.099956	0.908066
ENSSSCG00000009786	HIP1R	0.36642	0.43103	1.10288	8.76964e-11	0.178898	0.953557	0.0870073	0.883307
ENSSSCG00000009791	RSRC2	-0.244051	0.485037	0.261164	0.156457	0.26871	0.499721	0.602072	0.000194038
ENSSSCG00000009815	CAMKK2	0.303289	0.926863	1.18569	0.0464829	-0.115684	0.994945	-0.149779	0.936934
ENSSSCG00000009825	PPTC7	0.0422889	0.988648	0.42568	0.0471741	-0.0319065	0.995317	-0.050487	0.942704
ENSSSCG00000009827	HVCN1	-0.300488	0.934759	-2.09689	0.000294544	-0.392877	0.986125	-0.635055	0.581747
ENSSSCG00000009828	PPP1CC	-0.0601982	0.954302	-0.354644	0.0409409	-0.0673488	0.986125	0.114307	0.782837
ENSSSCG00000009831	CUX2	-2.09605	0.569636	2.16348	6.88581e-14	0.87079	0.0361438	0.695247	0.118031
ENSSSCG00000009865	TBX3	1.12641	0.000880403	1.04483	0.000452972	1.07986	0.00071884	0.903384	0.00814113
ENSSSCG00000009881	OAS2	0.361078	0.918534	0.760697	0.314612	1.73726	0.0176865	0.930104	0.367996
ENSSSCG00000009883	RPH3A	0	1	-5.87003	0.0157581	2.91934	0.874399	-0.975408	0.852276
ENSSSCG00000009888	ERP29	-0.0220694	0.997583	-0.488597	0.00284784	-0.213149	0.802649	-0.184934	0.578268
ENSSSCG00000009914	MLEC	-0.143414	0.890073	-0.534496	0.0105324	0.0196505	0.997622	-0.163699	0.738361
ENSSSCG00000009962	TFIP11	0.00190283	1	0.604957	0.00683272	-0.0267365	0.997622	-0.0174484	0.984224
ENSSSCG00000009971	ZNRF3	0.0565331	0.975513	0.614223	0.00170355	0.210462	0.893298	0.378299	0.198024
ENSSSCG00000010039	SLC5A4	-0.855318	0.512239	-2.15736	0.00239194	-0.796551	0.835185	-1.55776	0.0600746
ENSSSCG00000010055	GGT5	-2.34295	7.77324e-05	-0.920048	0.144156	0.204836	0.986813	0.525872	0.65669
ENSSSCG00000010056		-2.74399	0.0255715	-0.839525	0.519208	-0.108181	0.997622	-0.0541785	0.987805
ENSSSCG00000010059	GUCD1	-0.440216	0.032309	-0.0303731	0.915885	0.102478	0.986125	-0.0717812	0.884523
ENSSSCG00000010067	MIF	-0.157763	0.94127	-0.780976	0.0246792	0.184701	0.986125	-0.367381	0.581747
ENSSSCG00000010083	PPIL2	0.048701	0.950865	0.290679	0.0161426	0.00595794	0.997622	-0.033753	0.930106
ENSSSCG00000010133	ARVCF	0.310604	0.781251	0.785662	0.00691031	0.200715	0.986125	0.256339	0.694401
ENSSSCG00000010142	RYR2	-1.83165	0.0855177	-2.41715	0.000191758	-3.44499	1.25765e-06	-3.29686	8.89312e-06
ENSSSCG00000010143	MTR	-0.00873131	1	1.16712	0.00288181	-0.27499	0.986125	0.0730069	0.958868
ENSSSCG00000010163	KCNK1	-0.0562996	1	-1.59069	0.000789256	0.176139	0.988878	-0.357733	0.768565
ENSSSCG00000010164	MAP3K21	0.385586	0.585399	0.58055	0.0415649	0.0178025	0.997622	-0.084358	0.922545
ENSSSCG00000010166	NTPCR	-1.06651	0.000210028	-1.29372	1.03912e-06	-1.08409	0.000258512	-1.17678	3.71461e-05
ENSSSCG00000010169	SIPA1L2	0.36853	0.866928	1.86488	0.000289789	0.676396	0.802649	0.469164	0.681454
ENSSSCG00000010184	AGT	0.203803	0.956564	0.22318	0.808199	-1.58686	0.0181468	-1.33897	0.05923
ENSSSCG00000010209	FAM13C	0.29653	0.858363	-1.45565	6.84121e-05	-0.256079	0.986125	0.156871	0.901308
ENSSSCG00000010212	ANK3	-1.37914	0.517828	-2.14018	0.00597305	-0.953451	0.851453	-2.30048	0.017342
ENSSSCG00000010235	SIRT1	0.367664	0.561373	0.545615	0.0472153	-0.00482683	0.998325	0.172383	0.796165
ENSSSCG00000010253	HK1	-0.107719	0.907052	0.355839	0.0465274	-0.206327	0.835185	-0.147594	0.695899
ENSSSCG00000010261	PPA1	-0.203246	0.845796	-0.939187	0.000128232	0.126983	0.986125	0.132374	0.864161
ENSSSCG00000010267	LRRC20	-0.343434	0.727329	-0.798543	0.0267004	-0.30148	0.97792	-0.250298	0.795775
ENSSSCG00000010274	SGPL1	0.0638192	0.978385	1.19479	4.03812e-07	-0.053195	0.994945	0.112554	0.890967
ENSSSCG00000010283	SPOCK2	-0.297246	0.919498	0.892478	0.0455051	0.661314	0.570298	0.838534	0.146896
ENSSSCG00000010290	MCU	-0.281074	0.853964	-0.844726	0.0280718	0.121579	0.991898	-0.131343	0.909987
ENSSSCG00000010292	P4HA1	0.100796	0.978385	-1.3589	0.000804173	-0.0552207	0.997622	0.233849	0.847244
ENSSSCG00000010329	ZMIZ1	-0.0108779	1	0.450427	0.0480243	0.182417	0.981505	0.397044	0.215068
ENSSSCG00000010331	ANXA11	0.220512	0.764936	0.513677	0.0221694	-0.140491	0.986125	-0.00512081	0.994311
ENSSSCG00000010345	GHITM	0.240477	0.619509	-0.52236	0.00547989	-0.289577	0.626708	-0.233433	0.511634
ENSSSCG00000010352	GRID1	-2.26661	1.04107e-16	-2.48551	3.96912e-19	-2.96366	1.20046e-21	-2.63265	1.01769e-18
ENSSSCG00000010360	BMPR1A	0.200803	0.709426	0.336559	0.0937313	0.403889	0.143722	0.571828	0.00370767
ENSSSCG00000010376	GDF10	-0.50047	0.847052	-2.00445	0.0112871	0.524297	0.986125	1.4118	0.368022
ENSSSCG00000010403	MARCHF8	0.48716	0.162541	0.679617	0.00184424	-0.00632759	0.998325	0.191777	0.704068
ENSSSCG00000010433	SGMS1	0.182005	0.921085	1.29745	2.18491e-06	0.124174	0.986125	0.499516	0.318636
ENSSSCG00000010449	CH25H	0.0671657	1	2.17647	2.37906e-05	1.36575	0.0394146	1.58459	0.00356997
ENSSSCG00000010457	KIF20B	-1.39312	0.000322213	0.518348	0.259583	0.411789	0.887587	0.100676	0.944331
ENSSSCG00000010459	HTR7	-1.47119	0.0735378	-2.62315	0.000498274	-1.63706	0.34631	-0.605775	0.70125
ENSSSCG00000010464	PPP1R3C	-0.44485	0.715704	-1.61344	1.15289e-05	-0.670186	0.525474	-1.01848	0.0427016
ENSSSCG00000010483	PLCE1	0.151295	0.944752	-1.37937	2.87263e-05	-0.127616	0.990372	-0.538036	0.475203
ENSSSCG00000010489		-0.973709	0.178494	-0.886199	0.107382	-0.537459	0.86735	-1.17654	0.0365468
ENSSSCG00000010494	SORBS1	-1.25264	0.0384272	0.411892	0.501739	-0.375595	0.982568	-0.507228	0.567345
ENSSSCG00000010495	ALDH18A1	-0.104317	0.91468	-0.702081	6.55879e-06	-0.152521	0.969511	-0.131148	0.754379
ENSSSCG00000010497	ENTPD1	-0.998145	0.279903	-1.12205	0.0443927	0.278975	0.986125	0.413694	0.731007
ENSSSCG00000010509	PIK3AP1	1.69897	0.282932	2.13332	0.0136989	0.984475	0.80219	0.311424	0.897009
ENSSSCG00000010512	SLIT1	-1.31618	0.193069	-4.23798	1.73865e-11	-0.941687	0.692455	-1.52222	0.0698163
ENSSSCG00000010529	SFRP5	1.69106	0.0930742	0.767553	0.336301	1.11243	0.464148	1.69906	0.0310193
ENSSSCG00000010536	CNNM1	-0.769927	0.346148	-1.46227	0.000692395	-1.73095	0.0251	-1.78695	0.00814113
ENSSSCG00000010540	ENTPD7	-0.602703	0.284305	-0.947847	0.00255773	-0.270325	0.982913	0.125713	0.905603
ENSSSCG00000010566	FBXW4	0.182204	0.805206	0.44387	0.0317225	-0.00141764	1	-0.235011	0.529881
ENSSSCG00000010589	SFXN2	-0.309157	0.833857	-1.06022	0.00499358	-0.270141	0.986125	-0.507775	0.496992
ENSSSCG00000010594	NT5C2	0.304819	0.573663	0.554795	0.0144396	0.170476	0.986125	0.242598	0.586252
ENSSSCG00000010597	TAF5	-0.116813	0.948181	0.417427	0.161605	0.34997	0.718947	0.779241	0.00433461
ENSSSCG00000010606	SLK	0.041272	0.992677	0.532171	0.0366629	0.447286	0.362792	0.247975	0.6259
ENSSSCG00000010608	SFR1	-0.267574	0.889603	1.26827	0.000196204	0.375754	0.886514	0.685451	0.190716
ENSSSCG00000010638	TCF7L2	0.335222	0.408525	0.517031	0.0105361	0.12181	0.986125	0.243298	0.520673
ENSSSCG00000010688	MCMBP	0.1455	0.765835	0.368336	0.0115454	0.116101	0.985582	0.188576	0.4635
ENSSSCG00000010728	CPXM2	-0.0658447	1	-1.42548	0.045091	-0.479826	0.986125	-1.01451	0.366727
ENSSSCG00000010739		0.0738656	0.957544	0.586679	0.00570731	0.218983	0.894825	0.366032	0.266557
ENSSSCG00000010746	ADAM12	-0.902585	0.363132	-2.85511	2.11526e-10	-1.27382	0.0769332	-1.73988	0.00167454
ENSSSCG00000010756	MGMT	0.11662	0.94127	-0.625518	0.0123775	-0.558345	0.131621	-0.909216	0.000221123
ENSSSCG00000010757	EBF3	0.314414	0.71699	0.352741	0.312837	0.578024	0.211067	0.816637	0.00857036
ENSSSCG00000010817	LYPLAL1	-1.01068	0.0164373	-0.494643	0.244278	-1.16746	0.00206191	-1.46681	2.97599e-05
ENSSSCG00000010821	EPRS1	-0.0490637	0.972585	-0.796973	1.06842e-06	0.0263704	0.997622	0.13003	0.775308
ENSSSCG00000010831	DUSP10	-0.827594	0.52858	1.87444	0.000389611	0.152615	0.994945	0.410559	0.762922
ENSSSCG00000010836	BROX	0.370959	0.210297	0.402776	0.0345558	0.161296	0.965097	0.368197	0.149047
ENSSSCG00000010853	EPHX1	0.267443	0.910273	-0.768167	0.109123	-1.15393	0.032476	-1.00338	0.0684373
ENSSSCG00000010872	AKT3	0.18061	0.926863	1.16084	0.000210248	0.468548	0.714278	0.576262	0.272739
ENSSSCG00000010877	HNRNPU	-0.0770831	0.948181	0.426436	0.0263552	0.0744352	0.986125	0.2182	0.538942
ENSSSCG00000010892	KCNT2	-0.799609	0.787924	0.655606	0.708092	0.555871	0.986125	2.8265	0.0207652
ENSSSCG00000010894	TP53BP2	0.108241	0.963159	0.750839	0.0406368	0.151232	0.986125	0.184795	0.851484
ENSSSCG00000010915	NAV1	-0.161912	0.861394	0.732045	0.000290145	0.332483	0.611395	0.289492	0.451158
ENSSSCG00000010952		-0.0681751	0.988676	1.14157	0.000206398	0.0773872	0.994945	0.36697	0.572915
ENSSSCG00000011010	C9orf72	0.343775	0.810578	1.01377	0.00693316	-0.0240483	0.997622	0.435717	0.550013
ENSSSCG00000011020	JCAD	0.0456122	0.993682	-1.02033	0.000363144	-0.174421	0.986125	-0.636997	0.131753
ENSSSCG00000011025	ZEB1	0.0149144	1	0.567702	0.00240073	0.16024	0.982502	0.249271	0.479106
ENSSSCG00000011026	ARHGAP12	0.309543	0.558566	0.486749	0.0360197	-0.0766049	0.990372	0.184208	0.719327
ENSSSCG00000011030	CUBN	-1.47698	0.00204479	0.55728	0.251559	0.0169101	0.998325	0.219866	0.845831
ENSSSCG00000011051	HSPA14	0.0857256	0.956067	-0.629871	0.0148507	-0.0564833	0.994945	-0.138862	0.847502
ENSSSCG00000011102	NRP1	-0.204504	0.861998	0.0682838	0.882929	0.532691	0.277099	0.716114	0.0270751
ENSSSCG00000011120	USP6NL	-0.21991	0.653802	-0.421027	0.0310461	-0.00828732	0.99824	-0.0149442	0.984174
ENSSSCG00000011125	GATA3	-1.34317	0.05097	-1.38566	0.0138556	-1.06907	0.265584	-1.24794	0.0830791
ENSSSCG00000011157	PITRM1	0.0271751	1	0.600437	0.0486861	0.42878	0.648635	0.0421942	0.969322
ENSSSCG00000011158	PFKP	-0.0394271	0.987897	0.522326	0.00736116	0.533809	0.0254797	0.23645	0.515605
ENSSSCG00000011160	ADARB2	6.22073	0.0380945	6.65772	0.00394224	6.11577	0.0445303	5.38843	NA
ENSSSCG00000011186	COL6A5	0.0723138	1	-1.99512	0.0339962	-2.74288	0.159645	-1.62458	0.169983
ENSSSCG00000011193	BTD	0.473977	0.1181	0.441733	0.0433708	0.244436	0.849656	0.330328	0.321614
ENSSSCG00000011195	GALNT15	0.942711	0.454278	2.56565	2.32637e-07	0.838788	0.648635	0.749972	0.457652
ENSSSCG00000011208	ZNF385D	0.303609	0.70794	-1.4758	4.02125e-10	-0.69773	0.0821377	-0.676878	0.0943515
ENSSSCG00000011230	OSBPL10	0.370367	0.657646	-0.736691	0.0473308	-0.392503	0.871013	-0.486973	0.4635
ENSSSCG00000011236	CLASP2	0.0995753	0.94127	-0.497065	0.0231667	-0.51166	0.085578	-0.204503	0.656551
ENSSSCG00000011245	ITGA9	0.00458731	1	-0.513918	0.0058741	-0.0856867	0.986125	-0.0840574	0.884533
ENSSSCG00000011292	ZNF662	0.484085	0.544889	0.802378	0.021283	-0.209945	0.986125	0.18114	0.850947
ENSSSCG00000011293	POMGNT2	0.154266	0.951733	1.66764	1.17413e-06	0.262781	0.986125	0.378902	0.643289
ENSSSCG00000011294		1.32505	0.059167	2.77907	2.91574e-11	1.46731	0.00742948	1.79182	0.000184479
ENSSSCG00000011317		0.159092	0.887139	0.68654	0.00116732	0.289391	0.775759	0.301135	0.440802
ENSSSCG00000011330	NBEAL2	0.046195	1	1.273	0.030984	-0.0409972	0.997622	0.289634	0.858397
ENSSSCG00000011332	SETD2	-0.130508	0.931871	0.678871	0.00666974	0.131263	0.986125	0.268825	0.600378
ENSSSCG00000011364	NCKIPSD	-0.0827886	0.962656	0.765541	0.00161361	0.0405929	0.995226	-0.158414	0.812783
ENSSSCG00000011367	ARIH2	0.147311	0.79212	0.340627	0.0409681	0.059062	0.986476	0.0866937	0.846216
ENSSSCG00000011393	UBA7	-0.192372	0.959031	-1.42724	0.0140263	0.577323	0.911642	-0.508729	0.693199
ENSSSCG00000011415	MAPKAPK3	0.230589	0.627535	0.454868	0.0128541	0.0834245	0.986125	0.0236194	0.973863
ENSSSCG00000011438	BAP1	-0.0942108	0.897581	0.113803	0.55295	-0.122	0.971373	-0.356294	0.0335944
ENSSSCG00000011444	NT5DC2	-0.220924	0.777627	1.20462	3.40424e-11	0.271575	0.792516	0.120165	0.840641
ENSSSCG00000011447	SPCS1	0.11712	0.938755	-0.514017	0.0435192	-0.0908146	0.986125	-0.0499415	0.954183
ENSSSCG00000011453	ITIH4	-1.05956	0.646994	-1.3896	0.0230575	-3.35632	2.07794e-10	-2.96412	2.72948e-08
ENSSSCG00000011482	CFAP20DC	-0.164634	0.926381	-0.74056	0.0258426	-0.242152	0.986125	-0.226554	0.793207
ENSSSCG00000011485	PTPRG	0.0973763	0.941209	0.518692	0.00814523	0.0320974	0.995226	0.184277	0.670342
ENSSSCG00000011496	ADAMTS9	-1.32084	0.00664023	-0.984016	0.0268492	-0.195777	0.986125	0.0827983	0.958312
ENSSSCG00000011514	MITF	0.514781	0.317575	0.799401	0.00261754	-0.265894	0.925754	0.0540695	0.957308
ENSSSCG00000011522	CNTN3	-1.11767	0.00621649	-1.34958	0.000116594	-1.21658	0.0394146	-2.11977	0.0127573
ENSSSCG00000011524	CHL1	1.34716	0.0495981	-0.923735	0.089375	-0.14253	0.994945	0.461689	0.681837
ENSSSCG00000011529	TRNT1	0.240591	0.598119	0.0269348	0.937559	-0.0662619	0.988878	0.618586	0.00170921
ENSSSCG00000011531		0.0224162	1	0.645286	0.0372286	0.142466	0.986125	0.127455	0.88586
ENSSSCG00000011546	MTMR14	-0.0230735	0.998021	0.644127	5.25581e-05	0.100798	0.986125	-0.047181	0.93486
ENSSSCG00000011563	FANCD2	-1.17022	1.19704e-05	-0.354365	0.316453	-0.460353	0.531179	-0.199282	0.776206
ENSSSCG00000011582	CAND2	-0.120982	0.948181	-0.76928	0.0116531	-0.390972	0.79663	-0.320872	0.617957
ENSSSCG00000011599	GRIP2	3.60413	1.68286e-09	3.75906	0.0131572	5.59524	0.0256468	4.19295	0.162594
ENSSSCG00000011600	SLC6A6	-0.332546	0.939064	1.61699	0.00127242	0.544889	0.887027	-0.0954565	0.958312
ENSSSCG00000011612	RPN1	-0.066604	0.948181	-0.559612	0.000137425	-0.00752914	0.998065	-0.138064	0.696418
ENSSSCG00000011616	COPG1	-0.12866	0.895957	-0.666982	0.000199029	0.132151	0.986125	0.000799692	0.999636
ENSSSCG00000011639	SRPRB	0.0169799	1	-0.700804	3.76987e-06	-0.0338591	0.994945	-0.0543641	0.922173
ENSSSCG00000011662	COPB2	0.0361589	0.979104	-0.532979	0.00031626	-0.084654	0.986125	0.182817	0.548517
ENSSSCG00000011677	GK5	0.329824	0.843139	1.45213	7.11806e-05	-0.473363	0.851453	0.0203496	0.988778
ENSSSCG00000011683	PCOLCE2	-0.0226157	1	0.618402	0.020221	0.0864498	0.99159	0.294067	0.559531
ENSSSCG00000011689	PLOD2	-0.215154	0.895226	-0.831718	0.00942674	0.148975	0.986125	0.338305	0.605885
ENSSSCG00000011690	PLSCR4	0.468488	0.434051	0.869737	0.0015539	0.147487	0.986125	0.518843	0.23069
ENSSSCG00000011698	GYG1	0.0351693	0.998739	-0.793311	0.0119066	-0.428522	0.737577	-0.465091	0.383402
ENSSSCG00000011700	CP	0.247193	0.950865	-2.01103	0.00180257	-1.39257	0.311154	-0.183085	0.933643
ENSSSCG00000011727	PTX3	1.2465	0.0401119	0.16257	0.837394	0.376562	0.985582	0.622459	0.470446
ENSSSCG00000011731	SMC4	-0.887456	0.0120291	0.498042	0.150983	0.618947	0.233042	0.514338	0.289845
ENSSSCG00000011755	NCEH1	0.483878	0.614017	-0.973943	0.0136989	0.0867189	0.994945	-0.101971	0.936934
ENSSSCG00000011776	YEATS2	0.00473973	1	-0.745534	0.00227472	0.00554672	0.998325	-0.0952911	0.906384
ENSSSCG00000011798	DNAJB11	-0.27112	0.451605	-0.408807	0.022467	0.018019	0.997622	0.0485774	0.93333
ENSSSCG00000011812	TPRG1	-2.73441	0.0456979	-2.31798	0.426908	4.66348	0.171622	-0.363267	0.940734
ENSSSCG00000011825	ATP13A3	0.0445598	1	1.05682	0.0100049	0.28507	0.986125	0.562257	0.439877
ENSSSCG00000011827	LSG1	-0.657846	0.00686787	-0.317318	0.201693	-0.66352	0.00449321	-0.171127	0.728433
ENSSSCG00000011845	PCYT1A	0.0232612	0.990654	0.269239	0.0479026	-0.0900806	0.986125	-0.126586	0.645036
ENSSSCG00000011854	LRCH3	0.187375	0.634211	0.492233	0.000459177	0.204719	0.736381	0.360453	0.055184
ENSSSCG00000011903	B4GALT4	-0.197072	0.677758	-0.420058	0.017095	0.0282309	0.995226	0.0254398	0.969891
ENSSSCG00000011946	ALCAM	0.23964	0.942451	-1.24142	0.0264149	0.0482961	0.997622	-0.352481	0.773376
ENSSSCG00000011959	ABI3BP	0.696876	0.0401119	-0.239977	0.502704	0.0512409	0.994945	0.685094	0.0326462
ENSSSCG00000012001	ROBO1	-0.28714	0.834218	-1.58798	2.60345e-07	-0.231509	0.986125	-0.235465	0.796988
ENSSSCG00000012022	APP	0.56441	0.292661	-0.87815	0.00293367	0.0150082	0.997916	-0.162831	0.851026
ENSSSCG00000012027	ADAMTS5	-0.421825	0.878821	1.9376	0.000382512	0.126674	0.994945	0.365152	0.814487
ENSSSCG00000012054	DOP1B	0.499564	0.0615091	0.320301	0.157149	0.51761	0.0445303	0.486609	0.0482172
ENSSSCG00000012063	VPS26C	0.479678	0.00854672	0.455906	0.00338154	0.526313	0.001893	0.282945	0.232803
ENSSSCG00000012074		-1.01359	0.00145252	-0.838335	0.00463817	-0.440134	0.66703	-0.671583	0.088763
ENSSSCG00000012102		-0.0649297	0.972967	-0.742936	0.0047942	-0.356374	0.759499	0.100926	0.904669
ENSSSCG00000012112		1.045	0.0400783	-0.857624	0.0787493	-0.763334	0.749496	-0.21969	0.89122
ENSSSCG00000012122	TCEANC	0.277332	0.805206	-0.629189	0.0463539	-0.439121	0.679647	-0.393179	0.490863
ENSSSCG00000012141		1.51883	0.000237745	0.243316	0.684825	0.886926	0.152639	0.343979	0.706483
ENSSSCG00000012149	RBBP7	-0.154568	0.677649	-0.4981	3.51648e-05	-0.284453	0.178262	-0.298499	0.0890565
ENSSSCG00000012156	CDKL5	0.0179212	1	0.783632	0.0225547	-0.0934272	0.994945	0.425947	0.486063
ENSSSCG00000012166	SMS	-0.142997	0.926381	0.569685	0.0372286	0.350711	0.733595	0.203614	0.732511
ENSSSCG00000012171	PRDX4	-0.055722	0.980042	-0.513225	0.0473143	0.0843923	0.990351	-0.028361	0.976532
ENSSSCG00000012173	SAT1	0.574675	0.250076	-0.307608	0.419103	-0.858747	0.0115124	-0.318252	0.583169
ENSSSCG00000012234	SRPX	0.0536714	0.989248	-0.782349	0.00467883	-0.698734	0.0643473	-0.38924	0.438297
ENSSSCG00000012249	CXorf38	0.0823779	0.968486	-0.828787	0.00448899	-0.161795	0.986125	-0.506313	0.286031
ENSSSCG00000012265	CHST7	2.08364	0.504445	2.92497	6.3844e-06	0.437886	0.986125	0.261025	0.904669
ENSSSCG00000012318	MAGED1	-0.271524	0.823257	-1.54955	1.65541e-08	0.150945	0.986125	-0.241163	0.751425
ENSSSCG00000012319		0.0882012	1	-2.67714	0.013294	0.328339	0.991232	-0.405775	0.89926
ENSSSCG00000012350	MAGEH1	-0.233608	0.899588	-0.821244	0.0213565	0.0873411	0.994945	-0.165872	0.875172
ENSSSCG00000012386	NALF2	0.00201194	1	0.54921	0.00546781	0.130058	0.986125	-0.116124	0.833561
ENSSSCG00000012427		1.26735	0.00102198	0.966337	0.00796736	0.891194	0.0737165	0.737291	0.149788
ENSSSCG00000012452		0.384958	0.591709	-0.748055	0.01155	-0.288315	0.920414	0.314713	0.598204
ENSSSCG00000012504	NAP1L3	-0.221023	0.921085	-1.21968	0.00704637	-0.315562	0.986125	-0.0393413	0.986512
ENSSSCG00000012527	TCEAL9	-0.14902	0.933625	-0.819139	0.00993479	0.143716	0.986125	-0.0729583	0.958657
ENSSSCG00000012534	MORF4L2	0.0493073	0.973275	-0.501752	0.00901751	0.05887	0.994945	0.172276	0.688235
ENSSSCG00000012548	PWWP3B	-0.0867858	0.972585	-1.41843	5.18768e-06	-0.0823441	0.994945	-0.815884	0.254621
ENSSSCG00000012561	FRMPD3	-1.90592	0.0431125	-1.40753	0.082176	-0.308335	0.986125	-0.332545	0.881887
ENSSSCG00000012571	COL4A6	-4.02068	0.235982	-1.46627	0.00498394	-2.05668	0.000205616	-2.19495	2.5968e-05
ENSSSCG00000012572	COL4A5	-1.29593	0.0794107	-1.66309	0.000122993	-1.30391	0.0237642	-1.54416	0.00165438
ENSSSCG00000012581	NXT2	-0.304797	0.771718	-0.688587	0.0395848	-0.165489	0.986125	0.0364859	0.975248
ENSSSCG00000012583	ACSL4	-0.761451	0.276581	1.16607	0.0026242	0.350218	0.971373	0.779485	0.174202
ENSSSCG00000012584	CAPN6	-0.22189	0.949925	-1.26667	0.0384602	-0.0167849	0.998325	-0.200302	0.905603
ENSSSCG00000012597	PLS3	0.115337	0.954545	0.834184	0.00888386	0.0303663	0.997622	0.389599	0.51331
ENSSSCG00000012602		0.395128	0.334075	-0.282682	0.311046	0.356533	0.582227	0.552206	0.0494424
ENSSSCG00000012607	TMEM255A	-1.15071	0.434051	-2.00169	0.00715156	-0.685141	0.976502	-0.371817	0.904265
ENSSSCG00000012619	SEPTIN6	-0.512572	0.691955	-1.42477	0.00155439	-0.265807	0.986125	-0.45393	0.642513
ENSSSCG00000012631	LONRF3	0.109454	0.938755	0.757714	0.000191415	0.26349	0.846955	0.263621	0.521233
ENSSSCG00000012633	IL13RA1	0.271785	0.695359	0.559375	0.0210146	-0.00579486	0.998325	0.448942	0.191949
ENSSSCG00000012642	STAG2	0.0588936	0.974656	0.569674	0.0169469	0.0910987	0.986125	0.416705	0.244001
ENSSSCG00000012649	SMARCA1	0.0043835	1	-0.621344	0.0234425	-0.218613	0.984236	0.0493596	0.958657
ENSSSCG00000012653	ZDHHC9	0.0563289	0.963159	0.635039	8.90959e-05	-0.185244	0.892183	-0.305929	0.262362
ENSSSCG00000012686	MOSPD1	0.422841	0.499579	0.836784	0.00190756	0.0369898	0.997622	0.343642	0.508578
ENSSSCG00000012730	AFF2	0.380269	0.814948	-1.3906	0.00239457	-1.23031	0.0367256	-1.01477	0.14557
ENSSSCG00000012766	BGN	0.0653367	0.992677	-0.902767	0.0241243	0.320451	0.982913	-0.311857	0.730749
ENSSSCG00000012784	SSR4	0.131881	0.921085	-0.48959	0.0412024	-0.139495	0.986125	-0.537846	0.0637382
ENSSSCG00000012832		-0.0772386	0.988846	-1.11274	0.00571038	0.178015	0.986125	-0.403454	0.644431
ENSSSCG00000012837	CHID1	-0.209545	0.806806	-0.540866	0.0249597	-0.0760604	0.992475	-0.481875	0.13505
ENSSSCG00000012857	CARS1	-0.305673	0.834026	-0.969279	0.00843429	0.318167	0.976963	-0.048565	0.9738
ENSSSCG00000012862	OSBPL5	-0.0644357	0.959031	0.475172	0.0143393	0.748381	7.55287e-05	0.371826	0.172919
ENSSSCG00000012911	CARNS1	-0.350542	0.764651	-0.805715	0.0236303	-0.275783	0.986121	-0.618529	0.263698
ENSSSCG00000012953	YIF1A	-0.0112095	1	-0.744147	0.00163047	0.0265685	0.997622	-0.211969	0.70056
ENSSSCG00000012971	EFEMP2	-0.143248	0.938376	-0.685468	0.0215969	0.0342617	0.997622	-0.32009	0.578833
ENSSSCG00000013004	TM7SF2	-0.370954	0.919613	-1.70974	0.00613436	0.679648	0.887027	-0.0417383	0.986642
ENSSSCG00000013040	TRPT1	-0.489418	0.303193	-0.464564	0.100758	-0.977082	0.000229084	-0.975305	0.000221123
ENSSSCG00000013066	INCENP	-0.944698	0.0256886	-0.411945	0.344417	0.346014	0.908859	-0.196532	0.839983
ENSSSCG00000013093	VWCE	0.0864951	1	1.94377	0.0406368	0.251259	0.994821	0.572053	0.771626
ENSSSCG00000013094	DDB1	0.0764926	0.921085	0.38135	0.00325465	-0.208898	0.585703	-0.169338	0.482243
ENSSSCG00000013119	STX3	0.933891	0.125289	1.12921	0.00261425	0.677323	0.355941	0.442698	0.494857
ENSSSCG00000013124	PATL1	0.30225	0.311217	0.551685	0.000367416	0.298932	0.379666	0.235541	0.406255
ENSSSCG00000013227	KBTBD4	0.0273368	0.998319	-0.573792	0.0219584	0.2486	0.894825	-0.00094021	0.999636
ENSSSCG00000013238	SLC39A13	0.00456899	1	-0.491382	0.0157581	0.103073	0.986125	-0.194546	0.644907
ENSSSCG00000013248	LRP4	-0.228072	0.915024	0.7758	0.0401069	0.259472	0.986125	0.616922	0.266416
ENSSSCG00000013262	AMBRA1	-0.0821626	0.970023	1.03506	7.18247e-05	-0.044762	0.995226	-0.0383733	0.973023
ENSSSCG00000013263	CREB3L1	-0.272077	0.905646	-0.982582	0.0256251	0.0345485	0.997622	-0.366101	0.703732
ENSSSCG00000013278	TSPAN18	-0.695674	0.0608242	-1.31721	2.47038e-07	-0.760446	0.0361438	-0.702638	0.0572068
ENSSSCG00000013303	ABTB2	-0.328103	0.942544	1.59958	0.0065504	0.523084	0.955093	0.195219	0.916558
ENSSSCG00000013312	HIPK3	0.355288	0.523094	0.712264	0.00304319	-0.146238	0.986125	0.211706	0.702559
ENSSSCG00000013313	PRRG4	-0.670031	0.346148	-1.40029	5.18256e-05	-0.892857	0.108506	-0.49432	0.461286
ENSSSCG00000013318	RCN1	-0.236623	0.923701	-1.61892	2.37906e-05	0.0404374	0.997622	-0.361626	0.705291
ENSSSCG00000013320	PAX6	-0.270549	0.693409	-0.523327	0.0474605	-0.294376	0.86345	0.0957812	0.906048
ENSSSCG00000013336	CCDC34	-0.446425	0.710715	-1.05083	0.0148039	0.0976374	0.994945	-0.0400202	0.983122
ENSSSCG00000013360	TMEM86A	0.661863	0.673829	1.80175	0.000105403	0.0357052	0.997622	-0.0859231	0.960488
ENSSSCG00000013366	LDHA	-0.331943	0.835911	-0.969499	0.0171242	0.42541	0.887074	0.149665	0.906384
ENSSSCG00000013380		-0.0846212	0.956669	-1.28728	3.17959e-09	0.103565	0.986125	0.152005	0.832005
ENSSSCG00000013392	COPB1	0.0218917	0.993867	-0.384561	0.0107443	-0.0161573	0.997622	0.254966	0.279541
ENSSSCG00000013399	TEAD1	-0.0486016	0.994357	0.717481	0.0402073	0.252065	0.986125	0.40415	0.518497
ENSSSCG00000013426	PWWP3A	0.090087	0.948175	0.806427	1.36106e-05	-0.0454696	0.994945	0.0229431	0.977427
ENSSSCG00000013448	MKNK2	-0.0754245	0.98679	-0.94269	0.0104437	-0.0696519	0.995083	-0.255131	0.783017
ENSSSCG00000013507	MPND	0.420814	0.685262	0.770591	0.0264196	0.193081	0.986125	-0.553459	0.280643
ENSSSCG00000013551	C3	0.29019	0.94533	-0.409747	0.634672	-1.59093	0.0409087	-0.785522	0.470705
ENSSSCG00000013554	TRIP10	-0.149234	0.751998	0.58855	1.52045e-06	0.280477	0.220595	0.210508	0.353928
ENSSSCG00000013566	INSR	0.224125	0.877482	1.106	1.27335e-05	0.0674241	0.994945	0.18991	0.789232
ENSSSCG00000013576	STXBP2	-0.658761	0.824568	1.65274	0.0156214	0.0497499	0.997622	-0.162725	0.942848
ENSSSCG00000013595	CERS4	0.0686159	0.978744	0.689862	0.00261754	0.0353659	0.997343	0.0972338	0.89369
ENSSSCG00000013627	PRKCSH	0.0254339	0.993867	-0.490337	0.00349089	0.0291735	0.995226	-0.308626	0.238348
ENSSSCG00000013655	ICAM1	0.039014	0.998157	-0.889523	0.00628295	-0.0291198	0.997622	0.090673	0.933275
ENSSSCG00000013720	MAN2B1	0.0791789	0.95391	-0.183818	0.523798	-0.541525	0.0479581	-0.440967	0.131615
ENSSSCG00000013742	NFIX	-0.244586	0.542404	-0.516608	0.00213132	0.104492	0.986125	-0.0751388	0.88915
ENSSSCG00000013746	CALR	-0.420984	0.119654	-0.576263	0.00123038	-0.00920575	0.997916	-0.177244	0.660171
ENSSSCG00000013758	ZSWIM4	-0.376776	0.498413	0.701423	0.00295771	0.292249	0.78238	0.122192	0.847572
ENSSSCG00000013775	ADGRE5	0.16946	0.917404	0.664405	0.0235133	0.215617	0.986125	0.271249	0.658228
ENSSSCG00000013864	TMEM38A	-0.155684	0.936455	-0.815828	0.0122163	-0.19617	0.986125	-0.35144	0.601736
ENSSSCG00000013867	SIN3B	0.0830726	0.938385	0.474875	0.00332013	0.252634	0.625133	0.116114	0.778043
ENSSSCG00000013869	CPAMD8	1.66907	0.00735063	0.411174	0.578505	-0.859764	0.551812	-0.243116	0.878567
ENSSSCG00000013875	USE1	0.00975748	1	-0.674097	0.0100218	-0.000596663	1	-0.382219	0.363741
ENSSSCG00000013878	PGLS	-0.118785	0.919613	-0.453595	0.0354055	-0.0119264	0.997622	-0.381599	0.212054
ENSSSCG00000013893	ARRDC2	0.231242	0.61966	0.782559	8.8582e-08	0.657931	4.9181e-05	0.582059	0.000502079
ENSSSCG00000013928	CERS1	-0.169952	0.944752	0.744158	0.0467085	-0.450315	0.803979	-0.592396	0.286031
ENSSSCG00000014022	HNRNPH1	-0.387176	0.464889	0.342791	0.2551	0.257358	0.894825	0.647941	0.0326462
ENSSSCG00000014023	RUFY1	0.109904	0.931808	0.62728	0.00200296	-0.0460284	0.994945	0.052197	0.942188
ENSSSCG00000014036	TMED9	-0.187422	0.777785	-0.544392	0.00344852	0.0433064	0.994945	-0.241822	0.486063
ENSSSCG00000014038	FAM193B	-0.208306	0.79212	0.483828	0.0164777	0.172143	0.967276	0.269628	0.441713
ENSSSCG00000014063	SFXN1	0.112587	0.897826	-0.380118	0.0241901	-0.0300289	0.995083	0.146538	0.686446
ENSSSCG00000014081	CERT1	0.0595151	0.977	0.562873	0.0153402	0.00890715	0.998325	-0.023281	0.980864
ENSSSCG00000014088	IQGAP2	0.538968	0.845796	1.48209	0.00801045	0.694289	0.817516	0.861809	0.358817
ENSSSCG00000014126	MSH3	0.208957	0.921085	-0.952117	0.0134746	-0.0201795	0.997622	-0.163573	0.893559
ENSSSCG00000014149	MEF2C	-0.4129	0.795886	-1.08757	0.0249597	-0.495097	0.887027	-0.16979	0.906542
ENSSSCG00000014156	ARRDC3	-0.094682	0.963555	1.22604	8.63348e-06	-0.231417	0.986125	0.58177	0.193647
ENSSSCG00000014170		0.224534	0.685958	0.418217	0.0419988	0.141087	0.986125	0.220377	0.562457
ENSSSCG00000014171	ERAP1	-0.0169241	1	-0.794284	0.000105403	-0.42107	0.344646	-0.155861	0.783117
ENSSSCG00000014184	PAM	0.118869	0.926381	0.636849	0.00261754	-0.0539145	0.994945	0.0928569	0.890282
ENSSSCG00000014203	MCC	-0.832302	0.471109	-1.55624	0.00756757	-0.997619	0.51874	-0.759982	0.489729
ENSSSCG00000014221	LVRN	0.819313	0.70494	1.72131	0.016796	0.393097	0.986125	0.802999	0.556017
ENSSSCG00000014239	CEP120	0.157281	0.902514	0.718146	0.00158214	-0.0225975	0.997622	0.398032	0.286682
ENSSSCG00000014242		-0.660006	0.294983	0.621765	0.0375337	0.298956	0.888858	0.476423	0.287476
ENSSSCG00000014244	PHAX	0.00697934	1	0.261277	0.190612	0.232738	0.73776	0.645579	0.00010953
ENSSSCG00000014247	ALDH7A1	0.442046	0.00042912	0.466345	2.21488e-05	0.3925	0.00257635	0.570051	3.10669e-07
ENSSSCG00000014249	MARCHF3	0.1576	0.942451	-1.2312	0.00073942	-0.0791876	0.994945	0.102306	0.93486
ENSSSCG00000014302	CDKL3	-1.76574	0.277459	-2.86627	0.00811953	-1.29712	0.79663	-1.12593	0.604056
ENSSSCG00000014310	CXCL14	-0.364441	0.902514	-3.08878	1.17911e-08	-2.37376	0.00219524	-3.99506	5.10041e-13
ENSSSCG00000014314		-1.21901	0.124135	-1.33111	0.0205491	-1.18772	0.172385	-1.42889	0.0292738
ENSSSCG00000014316	TGFBI	-2.80116	0.00484744	-0.490282	0.717308	-0.0564986	0.997622	0.0881136	0.981519
ENSSSCG00000014327	BRD8	-0.0392265	0.990715	0.603607	0.00457459	-0.0735668	0.990372	0.256336	0.529881
ENSSSCG00000014331	KDM3B	0.110802	0.910273	0.531335	0.00158645	-0.0209966	0.997622	0.0326069	0.958496
ENSSSCG00000014372	IK	0.019303	1	0.469796	0.0174702	0.108888	0.986125	0.186059	0.652329
ENSSSCG00000014570	NRIP3	-0.109586	1	3.82238	1.17343e-05	3.57523	7.04479e-05	3.95643	5.17012e-06
ENSSSCG00000014575		-0.0303685	1	1.11348	1.37144e-05	1.2722	1.35401e-06	0.937164	0.000820541
ENSSSCG00000014580	RIC3	0.652207	0.222428	1.15238	5.7558e-05	0.717148	0.100102	0.351062	0.542957
ENSSSCG00000014792	STIM1	0.151823	0.803958	0.582861	9.224e-05	0.235822	0.66703	-0.0194131	0.975203
ENSSSCG00000014812	FOLR2	0.59742	0.209311	-0.60454	0.0563938	-0.520194	0.44975	-0.883717	0.00692128
ENSSSCG00000014831	PAAF1	-0.262281	0.787924	-0.616081	0.0392478	-0.529958	0.316909	-0.312509	0.56388
ENSSSCG00000014840	P4HA3	-0.583544	0.772392	-1.90643	0.000650327	0.594203	0.908859	-0.328539	0.844341
ENSSSCG00000014871	TSKU	-0.222301	0.846076	-0.659871	0.0207834	-0.449311	0.56395	-0.655959	0.0647058
ENSSSCG00000014891	GAB2	0.534847	0.564189	0.953599	0.0119012	0.0512951	0.997622	0.0469907	0.974338
ENSSSCG00000014901	PCF11	-0.0273999	0.998319	0.562642	0.0165642	0.114161	0.986125	0.416435	0.235122
ENSSSCG00000014919	ME3	-0.0845346	0.968623	-0.707162	0.0436211	-0.527937	0.551111	-0.546534	0.251391
ENSSSCG00000014920	FZD4	0.0336101	1	0.938739	0.016739	-0.13902	0.988245	0.107493	0.93333
ENSSSCG00000014921	PRSS23	0.759952	0.0430005	-0.786028	0.0123213	-0.04695	0.997622	-0.581156	0.273265
ENSSSCG00000014955	MRE11	-0.0978769	0.934636	-0.502109	0.0148095	0.0928606	0.986125	0.348298	0.300462
ENSSSCG00000014967	FAM76B	-0.127486	0.944533	0.723377	0.00406843	-0.0409807	0.995226	0.703734	0.0205872
ENSSSCG00000014969	CEP57	-0.242871	0.845279	0.758186	0.0108602	-0.0319374	0.997622	0.44199	0.37975
ENSSSCG00000014972	CCDC82	0.122229	0.961407	0.882016	0.0213565	-0.0585446	0.995226	0.432194	0.550371
ENSSSCG00000014980	CFAP300	0.944318	0.363175	-1.31289	0.0370046	-0.42076	0.986125	0.51392	0.74475
ENSSSCG00000014997		0.00882826	1	-0.762553	0.012256	0.0814646	0.994945	0.330792	0.5822
ENSSSCG00000015045	NCAM1	-0.628386	0.619509	-1.33153	0.00760397	0.132162	0.994945	-0.365844	0.765439
ENSSSCG00000015056	REXO2	0.350976	0.792216	-0.940303	0.0148095	0.359315	0.940125	-0.144837	0.905379
ENSSSCG00000015071	SIK3	-0.100379	0.938189	0.642199	0.000584738	-0.0946932	0.986125	-0.216019	0.578078
ENSSSCG00000015106	HYOU1	-0.173777	0.921085	-0.657729	0.038673	0.227675	0.986125	0.0149352	0.989337
ENSSSCG00000015140	HSPA8	-0.063004	0.98066	-0.616981	0.0367899	0.113737	0.986125	0.0623849	0.951223
ENSSSCG00000015214	STT3A	-0.00848163	1	-0.489693	0.000584738	0.00128861	0.999575	-0.0550834	0.908608
ENSSSCG00000015266	FMO4	0.226944	0.926381	0.993854	0.0172794	-0.224598	0.986125	-0.0407095	0.981519
ENSSSCG00000015268	FMO1	0.408984	0.948181	3.00503	9.95211e-05	0.461583	0.986125	0.337424	0.897158
ENSSSCG00000015281	PLEKHA6	-0.035614	1	-1.44996	0.0109485	-0.749089	0.782057	-1.10126	0.170056
ENSSSCG00000015326	COL1A2	-0.0231692	1	-1.83083	0.000121417	-0.0779217	0.997343	-0.958524	0.210736
ENSSSCG00000015334	PDK4	1.88897	0.224588	3.11951	1.50018e-05	-0.274061	0.98991	0.624581	0.738448
ENSSSCG00000015335	DYNC1I1	-0.29027	0.960675	0.194662	0.908753	-1.23382	0.696838	-2.36075	0.0146597
ENSSSCG00000015337		-0.0267773	0.994864	-0.436579	0.0294875	-0.106471	0.986125	-0.100911	0.853593
ENSSSCG00000015340	ASNS	0.00667608	1	-1.43157	0.00143587	0.244664	0.986125	-0.359803	0.751181
ENSSSCG00000015355	DGKB	8.14656	5.5238e-05	5.87317	0.0032059	4.5112	0.00115365	6.76765	0.0016997
ENSSSCG00000015380	CDCA7L	-0.203347	0.950865	-1.64287	0.00108808	0.0982076	0.995083	-0.548488	0.618657
ENSSSCG00000015390		0.800209	0.434051	-1.24092	0.0153035	-0.118949	0.994945	0.274979	0.848691
ENSSSCG00000015396	SEMA3D	-0.304983	0.64653	-0.926477	0.000180641	0.197824	0.986125	0.028665	0.981488
ENSSSCG00000015403	HGF	-1.41688	0.00995872	-2.99067	0.0182247	-0.510847	0.986125	-0.485823	0.83479
ENSSSCG00000015411	PTPN12	0.0185912	1	0.425814	0.0365106	0.198026	0.896223	0.345317	0.241074
ENSSSCG00000015462	TPK1	0.128396	0.972803	-1.49546	0.00302536	-0.291754	0.986125	0.211525	0.901206
ENSSSCG00000015487	TNFSF18	-0.520215	0.709426	-3.15793	0.00123255	-0.183504	0.994945	-0.790202	0.461169
ENSSSCG00000015507	TNN	0.145844	0.995182	-2.7376	0.0201241	-1.11098	0.975045	-0.50748	0.913936
ENSSSCG00000015540	MR1	-0.0135089	1	-1.71046	0.000239401	-1.20701	0.0843666	-0.968444	0.190485
ENSSSCG00000015567	NIBAN1	0.573641	0.161172	-0.839408	0.00120153	0.630916	0.10823	0.48563	0.245968
ENSSSCG00000015582	PTPN14	0.0535575	0.989248	-0.625752	0.0365103	0.00648935	0.998325	-0.0672199	0.947499
ENSSSCG00000015592	TATDN3	-0.303449	0.809645	-0.768352	0.0406368	-0.74855	0.191257	-0.48785	0.450458
ENSSSCG00000015595	ATF3	0.29833	0.944045	2.10809	0.000675446	-0.0395817	0.997622	-0.0178667	0.994101
ENSSSCG00000015616	HSD11B1	0.479914	0.871859	1.66214	0.00756757	0.341914	0.986125	0.236127	0.905379
ENSSSCG00000015664		0.432388	0.921085	-2.20102	0.00277344	0.931486	0.819413	0.327508	0.887581
ENSSSCG00000015694	ZRANB3	-0.108214	0.963159	-0.949796	0.0229618	-0.390695	0.903629	0.213419	0.863104
ENSSSCG00000015720	BIN1	0.360936	0.634211	0.673561	0.0233076	0.420905	0.669453	0.256789	0.68984
ENSSSCG00000015733	GLI2	0.175471	0.938458	0.824606	0.0358256	1.21045	0.00179676	0.368752	0.647539
ENSSSCG00000015766	WDR17	1.29986	9.50066e-05	1.46735	1.48437e-06	1.27334	0.000154619	1.85368	2.72948e-08
ENSSSCG00000015775	DCTD	-0.0360041	0.993682	-0.898783	5.10701e-05	-0.0868882	0.98987	-0.141961	0.835044
ENSSSCG00000015789	SNX25	0.558197	0.479157	1.80961	5.73772e-09	0.623829	0.436198	1.2798	0.000318949
ENSSSCG00000015791	CFAP97	0.21095	0.562023	0.282449	0.093481	0.175657	0.868818	0.435151	0.0151015
ENSSSCG00000015793	UFSP2	-0.13691	0.905646	-0.541122	0.0147121	-0.00840506	0.998325	0.197767	0.693251
ENSSSCG00000015801	TLR3	0.288086	0.94127	-2.29913	7.18247e-05	0.0308174	0.998065	-0.0759655	0.975248
ENSSSCG00000015802		0.0693999	0.992983	-0.902546	0.0443555	0.192762	0.986125	0.0220275	0.988563
ENSSSCG00000015814		0.086548	0.960938	0.960637	7.2482e-05	0.343528	0.775759	0.301604	0.5482
ENSSSCG00000015819	PLPP5	-0.0369771	1	-0.792781	0.0334392	0.231302	0.986125	-0.100565	0.93486
ENSSSCG00000015825	ADGRA2	0.19235	0.642402	-0.531491	0.000297499	0.163264	0.894825	-0.0501222	0.922162
ENSSSCG00000015840	WRN	0.234082	0.87416	0.427093	0.283758	0.343176	0.892138	0.912722	0.0209647
ENSSSCG00000015844	GSR	0.179287	0.814828	-0.536455	0.0118736	-0.112109	0.986125	-0.00973933	0.989715
ENSSSCG00000015846	RBPMS	-0.0664451	0.972585	0.677981	0.00692969	-0.00439653	0.998325	-0.122128	0.869037
ENSSSCG00000015866	FMNL2	0.261094	0.825893	0.977023	0.000623109	0.341256	0.868818	0.541584	0.235122
ENSSSCG00000015874	ACVR1	0.229383	0.657646	0.537961	0.00349262	-0.0181405	0.997622	0.0933458	0.866482
ENSSSCG00000015880	TANC1	0.0961282	0.960749	-0.730589	0.015401	-0.0920128	0.994945	-0.432106	0.414282
ENSSSCG00000015888	RBMS1	-0.0681682	0.959031	0.180117	0.510423	0.1851	0.952154	0.514723	0.0378034
ENSSSCG00000015892	PSMD14	-0.0140337	1	-0.548538	0.00808659	0.0373281	0.995083	0.262872	0.486063
ENSSSCG00000015905	SCN2A	-0.0815913	0.994929	-2.5935	0.000121417	0.167799	0.994945	-2.57557	0.180112
ENSSSCG00000015937	KLHL23	-0.0636676	0.986739	-0.718937	0.0402064	-0.198709	0.986125	0.105182	0.929302
ENSSSCG00000015938	SSB	-0.17452	0.787924	0.0219676	0.949249	0.201303	0.886514	0.507091	0.0198597
ENSSSCG00000015949	SLC25A12	0.00718659	1	-0.899272	0.000113791	-0.118228	0.986125	-0.260267	0.627306
ENSSSCG00000015955	ITGA6	-1.39782	0.433466	-2.33994	0.0211672	0.72943	0.97792	-0.577811	0.778098
ENSSSCG00000015958	PDK1	0.626548	0.00484744	-0.501338	0.0148095	-0.0724975	0.988878	-0.251118	0.508578
ENSSSCG00000015960	MAP3K20	0.329317	0.262132	0.189115	0.399828	0.145278	0.982502	0.500727	0.0128932
ENSSSCG00000015962	SP3	0.147129	0.801066	0.107239	0.645234	0.155496	0.928944	0.439615	0.0194895
ENSSSCG00000015981	HOXD10	0.714307	0.458287	1.15884	0.0153764	1.24415	0.0166985	0.895822	0.134015
ENSSSCG00000015988		-0.161534	0.79212	-0.149225	0.527807	0.200549	0.863937	0.469834	0.0213838
ENSSSCG00000015999	FKBP7	0.174419	0.917404	-1.51136	6.60018e-09	-0.131583	0.986125	-0.182285	0.830463
ENSSSCG00000016005	SESTD1	0.0353543	1	1.52589	1.13614e-06	0.290622	0.982502	0.561877	0.327436
ENSSSCG00000016008	CWC22	-0.015194	1	0.217109	0.377864	0.291841	0.628177	0.518417	0.0288475
ENSSSCG00000016017	DNAJC10	0.0805357	0.957705	-0.568658	0.0195477	-0.0378855	0.995226	0.233704	0.646247
ENSSSCG00000016018	FRZB	-1.35224	0.13356	-1.84562	0.0102093	-0.967535	0.877004	1.50477	0.587183
ENSSSCG00000016031	CALCRL	0.376263	0.890156	1.50328	0.00158214	-0.161859	0.992362	0.361055	0.765439
ENSSSCG00000016034	COL3A1	0.188948	0.936176	-1.36018	9.7119e-05	-0.637779	0.493686	-0.684165	0.233776
ENSSSCG00000016035	COL5A2	0.122	0.959357	-0.915728	0.0136989	-0.117861	0.992639	-0.188644	0.858397
ENSSSCG00000016061	MYO1B	-0.259254	0.768959	-0.605433	0.0241901	-0.125823	0.986125	0.431875	0.300511
ENSSSCG00000016062	NABP1	0.533126	0.65882	0.92079	0.040219	0.287131	0.986125	1.13408	0.0274418
ENSSSCG00000016074	ANKRD44	-0.386536	0.57936	0.794501	0.00349597	-0.37575	0.752471	0.0799263	0.931045
ENSSSCG00000016095	CLK1	0.326091	0.720785	0.701981	0.0222316	-0.0627584	0.994945	0.785299	0.0288475
ENSSSCG00000016130	ZDBF2	0.401874	0.79212	0.0513612	0.947988	0.188311	0.986125	1.13491	0.0248894
ENSSSCG00000016147	PIKFYVE	0.18996	0.873947	0.536562	0.0483555	0.0359738	0.997622	0.336379	0.468866
ENSSSCG00000016175	MREG	0.293802	0.962656	1.97417	0.0358256	-0.344785	0.986125	-0.118831	0.973406
ENSSSCG00000016223	ACSL3	0.0212286	1	0.813414	0.00108977	0.513688	0.308281	0.834594	0.00343766
ENSSSCG00000016230	EPHA4	0.108074	0.995011	-1.93905	0.0379046	0.893785	0.940125	-0.570715	0.844013
ENSSSCG00000016233	SERPINE2	-0.782244	0.408525	-1.28473	0.00720382	0.154834	0.99254	-0.159256	0.918902
ENSSSCG00000016258	DNER	-0.354683	0.929885	1.96067	0.00806814	1.56648	0.110126	1.92663	0.00964064
ENSSSCG00000016290	EFHD1	0.324557	0.925359	1.84826	0.000777944	0.543869	0.940125	0.751956	0.470308
ENSSSCG00000016306	USP40	-0.173484	0.907052	0.619788	0.0252743	-0.109424	0.986125	0.0534974	0.956708
ENSSSCG00000016379	HDLBP	-0.30101	0.519324	-0.560699	0.00701754	0.0982421	0.986125	-0.233547	0.569707
ENSSSCG00000016385		1.73314	0.000237745	1.8367	8.1929e-08	1.22522	0.00647224	1.4053	0.00356997
ENSSSCG00000016401	KIF1A	0.402909	0.824568	-1.73225	8.32455e-05	0.121289	0.994945	-0.200047	0.909599
ENSSSCG00000016409	UBE3C	0.0311646	0.980902	0.380799	0.00516991	0.046819	0.990372	0.125607	0.682126
ENSSSCG00000016443	TMEM176A	-0.6431	0.95391	-2.69991	0.191814	-4.85635	0.169411	-3.74094	0.0494424
ENSSSCG00000016448	KCNH2	-0.925061	0.744368	-1.98836	0.0391031	-0.314639	0.989433	-0.962487	0.624379
ENSSSCG00000016459	EPHA1	-1.41981	0.217637	1.80298	0.024699	0.370855	0.986125	0.83716	0.604806
ENSSSCG00000016461	ZYX	-0.341972	0.536506	0.967676	1.11409e-05	0.121518	0.986125	0.0647038	0.936934
ENSSSCG00000016494	BRAF	0.151556	0.878743	0.53119	0.0110212	-0.0699959	0.990372	0.281081	0.445801
ENSSSCG00000016497	DENND2A	0.93713	0.183297	2.90679	6.61279e-20	1.24809	0.000567364	1.16484	0.0012926
ENSSSCG00000016498		0.198814	0.785385	0.613025	0.00163425	0.0258393	0.997622	-0.0133828	0.986512
ENSSSCG00000016501	KDM7A	0.399202	0.507522	1.16703	1.7869e-07	0.142168	0.986125	0.397844	0.342912
ENSSSCG00000016522	PTN	-1.28169	0.342484	-0.917166	0.304802	-3.2949	5.80168e-06	-1.66158	0.0836224
ENSSSCG00000016554	MEST	0.993241	0.0400783	-0.284548	0.620404	0.557131	0.86345	0.762606	0.303577
ENSSSCG00000016581	CALU	0.274498	0.510292	-0.585825	0.00111944	0.0603451	0.992698	0.143099	0.753853
ENSSSCG00000016585	IMPDH1	-0.387892	0.764651	-1.03175	0.00766815	0.386247	0.911588	-0.412075	0.603407
ENSSSCG00000016613	AASS	0.595514	0.591709	0.960542	0.0423372	0.0548567	0.997622	0.0973037	0.951727
ENSSSCG00000016625	CTTNBP2	1.11964	0.260338	1.22685	0.0266678	0.87444	0.615263	0.456507	0.727147
ENSSSCG00000016653	DNAJB9	0.293723	0.791713	-0.686445	0.0359224	-0.0119609	0.998325	-0.0141331	0.989715
ENSSSCG00000016661	SEPTIN7	0.458028	0.0887118	0.0694112	0.830649	0.231193	0.855622	0.512439	0.0292738
ENSSSCG00000016664	NPSR1	-7.30407	0.00153274	-4.30991	0.0645055	-2.67378	0.617517	-2.82593	NA
ENSSSCG00000016665	BMPER	1.02125	0.0245547	1.1835	0.00141752	1.1809	0.00539287	1.28476	0.000713113
ENSSSCG00000016668	PDE1C	-0.994831	0.488365	-3.43068	0.000116594	-0.516177	0.986125	-0.485317	0.791445
ENSSSCG00000016676	INMT	0.700785	0.905646	1.96146	0.0448181	2.78312	0.00348227	1.3312	0.330724
ENSSSCG00000016677	GARS1	0.145545	0.944752	-0.815322	0.0131814	0.234507	0.986125	-0.095413	0.929851
ENSSSCG00000016678	NOD1	-0.211088	0.855606	-1.09831	1.50018e-05	-0.136024	0.986125	-0.390426	0.440023
ENSSSCG00000016679	GGCT	-0.415172	0.673829	-1.529	0.000703649	-0.457509	0.937333	0.124132	0.941231
ENSSSCG00000016684	SCRN1	0.253711	0.827077	-1.12295	0.000137425	-0.823763	0.0596597	-0.969107	0.0234379
ENSSSCG00000016687	CHN2	0.505097	0.704995	-1.3169	0.00592211	-0.709233	0.695818	-0.923835	0.194935
ENSSSCG00000016703	HOXA5	0.133239	0.95391	1.03105	0.00258119	0.296074	0.982232	0.551033	0.348101
ENSSSCG00000016717	PALS2	-1.52189	1.61407e-09	-2.0696	1.31335e-17	-1.32891	2.60774e-05	-1.76188	3.09152e-09
ENSSSCG00000016720	PGAM2	-0.486818	0.805206	-2.0547	0.000613612	-0.345291	0.986125	-1.84302	0.0644954
ENSSSCG00000016792	RETREG1	0.473285	0.638333	1.76649	2.1603e-09	-0.318692	0.940125	0.102312	0.927342
ENSSSCG00000016817	TARS1	0.0421342	0.993682	-0.834891	0.00217698	0.0974487	0.98991	0.327005	0.551384
ENSSSCG00000016846	WDR70	0.0747401	0.94533	-0.409776	0.0241901	-0.383699	0.145244	-0.0891301	0.859505
ENSSSCG00000016851	OSMR	0.250858	0.751998	0.846045	0.000165134	0.617529	0.0479581	0.866861	0.000323444
ENSSSCG00000016872	HMGCS1	0.00705488	1	-0.844382	0.0388327	0.415466	0.887074	0.0761433	0.958073
ENSSSCG00000016884	PELO	0.0128276	1	-0.533834	0.00902863	0.0806756	0.986125	-0.0666948	0.921327
ENSSSCG00000016922	GPBP1	0.0717038	0.948181	0.404287	0.0194245	0.0742994	0.986125	0.406679	0.0569028
ENSSSCG00000016929	PDE4D	-0.62565	0.82418	-0.430219	0.742047	1.28632	0.498095	1.96272	0.0292738
ENSSSCG00000016986	CREBRF	0.310485	0.824568	1.07402	0.000993386	0.188	0.986125	0.290709	0.704892
ENSSSCG00000017012	SLIT3	1.68782	0.000392759	0.559546	0.336685	1.2068	0.0445303	0.776203	0.299304
ENSSSCG00000017015	RARS1	0.00255116	1	-0.313697	0.00929588	-0.0923266	0.986125	-0.0629687	0.854972
ENSSSCG00000017033	SLU7	0.155561	0.88439	0.476071	0.0367195	0.147005	0.986125	0.620723	0.0125867
ENSSSCG00000017068	FAXDC2	0.601689	0.899091	1.06343	0.0105177	-0.661105	0.598235	-0.446427	0.553069
ENSSSCG00000017082	SPARC	-0.174465	0.95391	-1.30341	0.00448899	-0.48803	0.894825	-1.13749	0.0523551
ENSSSCG00000017087	GM2A	-0.146434	0.972585	-1.76085	0.000899928	-0.128278	0.994945	-0.877607	0.344305
ENSSSCG00000017094	MARCHF6	0.161303	0.80794	0.523458	0.002781	-0.00093012	1	0.163298	0.681454
ENSSSCG00000017100	MTRR	0.229983	0.519324	0.49186	0.000840596	0.222262	0.693003	0.467698	0.00586088
ENSSSCG00000017109	ADAMTS16	-1.81855	0.0275731	-3.93606	0.0105177	-0.67918	0.986987	-2.49412	0.624655
ENSSSCG00000017128	HEXD	0.254001	0.820248	-0.59936	0.0400582	-0.13933	0.986125	-0.456782	0.364475
ENSSSCG00000017238	TTYH2	-0.226327	0.834218	-1.05429	2.20688e-05	-0.216554	0.986125	-0.10268	0.907224
ENSSSCG00000017256	ABCA6	2.50512	0.74765	1.8617	0.00132777	0.831262	0.653705	0.756796	0.449145
ENSSSCG00000017257	ABCA9	2.00315	7.45525e-06	1.07518	0.00747415	0.480153	0.835185	0.765163	0.172919
ENSSSCG00000017272	HELZ	-0.122891	0.925359	1.02616	5.0991e-08	0.660931	0.00582809	0.603439	0.0145311
ENSSSCG00000017278	TEX2	0.0414056	0.983298	0.583723	0.0013207	-0.174265	0.950217	0.0976733	0.858238
ENSSSCG00000017300	MRC2	0.0707201	0.992983	-0.943214	0.0421411	0.0388939	0.997622	-0.33327	0.754379
ENSSSCG00000017306	ITGB3	0.140131	0.938755	0.61437	0.0444717	0.164945	0.986125	-0.112976	0.902493
ENSSSCG00000017311	MAPT	0.14674	0.942451	-1.36341	2.24697e-05	-0.220238	0.986125	-0.416457	0.612968
ENSSSCG00000017316	NSF	0.0147325	1	-0.375632	0.0392478	-0.10271	0.986125	0.0342452	0.957494
ENSSSCG00000017324		1.00777	0.790652	-2.92329	0.0464028	0.318834	0.995083	-3.49624	0.399549
ENSSSCG00000017330	MAP3K14	-0.207913	0.883973	0.622987	0.0412306	0.43593	0.630756	0.363423	0.490863
ENSSSCG00000017340	DCAKD	-0.350846	0.6213	-0.815472	0.00401468	-0.680084	0.0887764	-1.13635	4.20291e-05
ENSSSCG00000017352	CCDC43	-0.191092	0.820219	-0.531456	0.0244839	-0.0505679	0.994945	-0.268285	0.535192
ENSSSCG00000017359	RUNDC3A	0.629933	0.815735	2.38412	0.00220377	1.34693	0.35651	0.682213	0.633955
ENSSSCG00000017376	MEOX1	0.0166682	1	1.74436	0.312305	2.49376	0.0180323	1.22062	0.662104
ENSSSCG00000017378	DHX8	0.000825394	1	0.473683	0.00257936	0.258097	0.566088	0.189036	0.535192
ENSSSCG00000017393	CNTNAP1	-0.101231	0.972585	-1.34664	0.000290145	-0.276179	0.986125	-0.00823857	0.995167
ENSSSCG00000017415	ODAD4	-0.292452	0.845796	-0.814173	0.0172794	-0.159684	0.986125	-0.304016	0.699918
ENSSSCG00000017422	FKBP10	-0.144665	0.947089	-0.933353	0.00453999	0.154906	0.986125	-0.521164	0.352564
ENSSSCG00000017427	HAP1	-0.450038	0.594153	-0.80876	0.0343057	0.501913	0.726193	-0.25363	0.77699
ENSSSCG00000017429	P3H4	-0.378354	0.598164	-0.903755	0.00108942	0.189787	0.986125	-0.111072	0.905271
ENSSSCG00000017496	MIEN1	-0.0368504	0.998021	-0.68086	0.0309488	-0.240999	0.985582	-0.579223	0.178352
ENSSSCG00000017511	PLXDC1	0.258598	0.907339	-2.22079	4.19548e-10	-1.06128	0.0650575	-1.21178	0.0146597
ENSSSCG00000017513	NPEPPS	0.171374	0.68742	0.421884	0.00401832	-0.00944544	0.997622	0.202935	0.44679
ENSSSCG00000017521	SCRN2	-0.34334	0.795473	-1.0153	0.0195502	-0.248814	0.986125	-0.593688	0.445144
ENSSSCG00000017526	COPZ2	0.0566245	0.98958	-1.40954	2.97835e-07	-0.0792192	0.994945	-0.618671	0.162594
ENSSSCG00000017538	HOXB7	-0.112064	0.982762	0.05161	0.959458	-0.428949	0.981505	-1.50757	0.0124985
ENSSSCG00000017553	KAT7	-0.0595384	0.966149	0.474967	0.0203554	-0.0357302	0.995083	0.0553085	0.93333
ENSSSCG00000017561	ABCC3	0.136363	0.959357	-1.05225	0.0116387	-0.748567	0.407145	-0.793721	0.192143
ENSSSCG00000017567	RSAD1	-0.442415	0.551379	-0.729486	0.0309632	-0.8434	0.0465416	-0.75941	0.0684373
ENSSSCG00000017571	EME1	-0.829811	0.79212	-2.94536	0.00156452	0.454356	0.986125	0.309857	0.921359
ENSSSCG00000017577		-0.190921	0.975781	-2.07527	0.0378192	-0.673854	0.986125	-2.06354	0.51633
ENSSSCG00000017615	DGKE	-0.0112474	1	0.499461	0.11112	0.367864	0.764241	0.782362	0.0146597
ENSSSCG00000017623	VEZF1	-0.0157504	1	0.357895	0.0377859	0.173672	0.887027	0.340772	0.131244
ENSSSCG00000017671	RNFT1	0.00511772	1	-1.16874	2.70018e-06	0.147578	0.986125	0.285811	0.625693
ENSSSCG00000017748	NF1	0.114113	0.94127	0.593683	0.0156214	-0.0462938	0.995058	0.159033	0.799497
ENSSSCG00000017788	TP53I13	-0.349434	0.763389	-0.777541	0.0355594	0.13942	0.986125	-0.404571	0.555652
ENSSSCG00000017868	P2RX5	0.504029	0.677649	-1.39776	0.0276179	0.316199	0.990372	-1.94	0.384207
ENSSSCG00000017873	CAMKK1	-0.630997	0.0426503	-0.240113	0.471046	-0.468201	0.361999	-0.465547	0.214483
ENSSSCG00000017904	ENO3	-2.15048	6.68414e-05	-0.0367708	0.973141	-0.218043	0.986125	0.00795197	0.996659
ENSSSCG00000017913		-0.183743	0.837367	-0.526476	0.0250371	0.0643091	0.994945	-0.176562	0.740809
ENSSSCG00000018019	ARHGAP44	-0.709294	0.82268	-2.19615	0.0333623	-0.648995	0.986125	-1.54382	0.324
ENSSSCG00000018027		-0.0483809	0.974794	-0.0804549	0.798093	0.252699	0.782057	0.482237	0.0439615
ENSSSCG00000018045	ULK2	0.283591	0.505404	0.471724	0.0152744	0.397412	0.208312	0.306833	0.327496
ENSSSCG00000018049	PRPSAP2	0.125611	0.934759	0.57893	0.0175143	0.00103269	1	0.0579352	0.944331
ENSSSCG00000018063		-1.10404	0.324839	-1.29898	0.0446487	-0.887736	0.676515	-1.93217	0.00334764
ENSSSCG00000018065	ND1	-1.70017	1.04995e-11	-1.66283	1.70854e-11	-1.80951	2.38671e-13	-1.73163	3.12006e-12
ENSSSCG00000018069	ND2	-0.958196	0.00649428	-0.789501	0.0117667	-1.05324	0.00133209	-0.961153	0.00422007
ENSSSCG00000018070		-7.66779	0.0018486	-6.34081	0.005173	-7.77601	0.00126534	-6.57931	0.0118961
ENSSSCG00000018071		-8.26769	2.78893e-05	-7.5631	4.78821e-05	-8.06419	4.86331e-05	-7.6438	0.00013305
ENSSSCG00000018075	COX1	-0.437586	0.519362	-1.11303	7.11806e-05	-0.73506	0.0812543	-0.432554	0.419028
ENSSSCG00000018078	COX2	-0.430692	0.4706	-0.580466	0.0517371	-0.813095	0.013547	-0.664671	0.0613723
ENSSSCG00000018080	ATP8	-6.28998	3.93934e-44	-5.5401	2.45524e-42	-6.42986	4.94051e-52	-6.29995	3.91833e-49
ENSSSCG00000018095		-7.25637	0.00178883	-6.77657	0.00101763	-7.62855	0.000567364	-6.98582	0.00216882
ENSSSCG00000018096		-2.50545	0.20317	-2.89312	0.146834	-3.98037	0.0367256	-3.33476	0.174783
ENSSSCG00000020657	BCAM	0.107504	0.998646	-2.26211	0.018079	0.0348092	0.998325	-0.731132	0.743453
ENSSSCG00000020701	TTC9	-0.383787	0.74103	-1.14457	0.00105013	-0.205866	0.986125	-0.186361	0.859246
ENSSSCG00000020736	ADD2	0.157791	0.95391	-2.44664	2.37906e-05	0.788283	0.903629	1.76621	0.456682
ENSSSCG00000020758	NQO2	0.545401	0.00133538	0.459224	0.00279723	0.235859	0.665091	0.136637	0.706483
ENSSSCG00000020872		0.109213	0.96959	-3.22611	4.88938e-17	-1.66546	0.00433752	-1.73444	0.000620082
ENSSSCG00000020906	GHSR	0.209025	0.94533	-1.2395	0.0113056	0.706576	0.704243	0.850145	0.283983
ENSSSCG00000020912	HECTD2	0.00549465	1	-0.822866	0.0313087	0.0597602	0.995226	0.247496	0.800446
ENSSSCG00000020915	P4HA2	0.219504	0.897493	-1.35637	4.46256e-06	0.16264	0.986125	-0.23141	0.779873
ENSSSCG00000020945	SMDT1	-0.163593	0.920367	-0.634452	0.0358608	-0.182511	0.986125	-0.512195	0.2346
ENSSSCG00000020963	EPDR1	-0.10589	0.957544	-1.1599	5.61042e-05	-0.558601	0.421093	-0.867194	0.0205595
ENSSSCG00000020964	SEC22B	0.0432535	0.981863	-0.596631	0.00176158	-0.0671963	0.990372	0.129092	0.802657
ENSSSCG00000021023	SCAF4	-0.0424128	0.987897	0.457925	0.0379393	0.157307	0.986125	0.0391652	0.958312
ENSSSCG00000021027	PGBD5	2.03296	0.0711818	2.80958	0.00128842	2.12643	0.198668	1.07408	0.550649
ENSSSCG00000021041		-0.420421	0.727329	-1.55113	6.59354e-06	-1.7508	7.24492e-06	-1.55046	8.24705e-05
ENSSSCG00000021067	BLVRB	-0.177775	0.944752	-1.17327	0.00534465	-0.176843	0.986125	-0.221584	0.84185
ENSSSCG00000021069		0.718513	0.283603	0.835339	0.0395848	0.452044	0.86345	0.866185	0.122636
ENSSSCG00000021129	PFKM	-0.130293	0.948181	-1.01829	0.000779178	-0.119145	0.986987	-0.445279	0.440018
ENSSSCG00000021206	IL1RAP	-0.197479	0.945218	0.879999	0.0476007	0.0022473	1	0.253087	0.828014
ENSSSCG00000021220	CKB	-1.05476	0.048918	-0.281602	0.633382	-0.144004	0.98991	-0.618988	0.374723
ENSSSCG00000021238	STX1B	-0.0373319	1	-1.76854	0.0227757	-0.678596	0.950217	-0.903649	0.501348
ENSSSCG00000021250	FKBP9	-0.281415	0.840883	-1.14363	0.000411104	-0.149865	0.986125	-0.324212	0.667722
ENSSSCG00000021275	DDX52	-0.0310664	0.998646	-0.622848	0.0359897	0.0824702	0.994945	0.0842333	0.929851
ENSSSCG00000021284	GPR20	-3.41507	0.0216023	-3.94735	0.0348413	-5.71163	0.0551462	-2.88137	0.489654
ENSSSCG00000021672	WBP2	0.13038	0.927572	0.624371	0.0112522	-0.0886357	0.988235	-0.121627	0.865088
ENSSSCG00000021738	PTPN2	0.325285	0.448181	0.445776	0.0436995	0.0892576	0.986125	0.253695	0.485386
ENSSSCG00000021803	RANBP10	-0.019035	1	0.419094	0.0430728	-0.0298042	0.997343	-0.0446167	0.949521
ENSSSCG00000021828	TAPT1	0.298672	0.757607	0.80943	0.00346283	0.123364	0.986125	0.238514	0.7099
ENSSSCG00000021873	CRABP1	-5.88259	5.14633e-12	-3.95495	2.34998e-13	-1.8465	0.0331569	-2.2785	0.0058065
ENSSSCG00000021874	UNC5C	1.25619	0.00576734	0.00229564	1	-0.222274	0.992362	1.60597	0.30469
ENSSSCG00000021902	GABRP	-2.52036	0.000322213	-2.81407	1.01534e-05	-0.824282	0.850769	-1.05862	0.402235
ENSSSCG00000021973	GPX8	-0.0988814	0.937815	-0.941303	1.34287e-07	-0.188036	0.950217	-0.00163851	0.997948
ENSSSCG00000022031	CHST2	-0.430147	0.64496	-1.65432	1.91826e-08	-0.416387	0.86345	-0.402741	0.544386
ENSSSCG00000022128	MXI1	0.697342	0.45294	1.2175	0.0039896	0.0449352	0.997622	0.420052	0.648719
ENSSSCG00000022159	FNDC3A	0.226708	0.704995	0.488685	0.0174418	0.309584	0.615621	0.587573	0.00897793
ENSSSCG00000022168	APBB2	-0.35886	0.505139	-0.584831	0.0182134	0.00468581	0.998325	0.178862	0.761696
ENSSSCG00000022197	HS6ST1	0.248317	0.498413	-0.406914	0.0165604	0.363343	0.160247	0.131819	0.736321
ENSSSCG00000022250	SPACA9	-1.52838	0.00705984	-1.28853	0.024546	-0.627438	0.792516	-1.353	0.0151398
ENSSSCG00000022256	DEPP1	0.905821	0.266127	2.60022	7.91684e-11	0.444396	0.930284	0.240327	0.857157
ENSSSCG00000022295		-0.0564886	0.991819	-1.09147	0.000410373	-0.0889404	0.994945	-0.592943	0.24092
ENSSSCG00000022296	CDK15	0.467184	0.673829	-1.12736	0.0144997	-0.499401	0.886514	-1.08253	0.123295
ENSSSCG00000022345	CHN1	-0.633726	0.691864	-3.0779	6.60018e-09	-1.39403	0.18689	-0.975997	0.450071
ENSSSCG00000022347	WNT11	0.404796	0.949447	2.64483	0.000406452	0.417067	0.986125	0.333546	0.88915
ENSSSCG00000022353	RAP1GDS1	0.0745757	0.979048	-1.0078	0.00122184	-0.179824	0.986125	-0.251318	0.749486
ENSSSCG00000022404	SLC3A2	0.0452308	0.977968	-0.459197	0.0184446	0.0054758	0.998325	-0.255413	0.458246
ENSSSCG00000022478	STK10	0.161697	0.845796	0.455477	0.0309142	0.288833	0.692578	0.0703418	0.911834
ENSSSCG00000022592	FIBIN	0.893556	0.827077	-2.68388	0.0101973	-2.31449	0.257883	-2.74564	0.0482172
ENSSSCG00000022636	DENND5B	0.288729	0.867463	0.828991	0.0355091	-0.0817762	0.994945	-0.105234	0.93333
ENSSSCG00000022649	SLC7A11	0.127908	0.973818	-1.8646	0.000117945	0.821917	0.615621	1.20119	0.156236
ENSSSCG00000022661	FCHO2	0.188045	0.879508	0.707933	0.00576396	0.212943	0.984236	0.364016	0.429025
ENSSSCG00000022742	PRDX6	0.0786458	0.974061	-1.19383	1.98231e-05	-0.336163	0.886514	-0.171286	0.84428
ENSSSCG00000022797	PPP1R3B	-0.655286	0.745197	-1.63947	0.00993648	-0.249827	0.986125	-0.141488	0.951033
ENSSSCG00000022804	RHOJ	0.247088	0.828096	-0.505511	0.140972	0.60656	0.233042	0.743986	0.0442587
ENSSSCG00000022815	PYGB	-0.681528	0.504445	-1.15268	0.0415649	-0.885301	0.496726	-1.12617	0.156866
ENSSSCG00000022830	KANSL1L	-0.0489178	0.991695	0.579161	0.0474642	-0.100154	0.986987	0.119768	0.888113
ENSSSCG00000022839	IFFO2	-0.877856	0.025805	-0.0720823	0.900336	-0.287294	0.97157	-0.481424	0.400826
ENSSSCG00000022896	CRMP1	-1.03498	0.349184	-1.79438	0.00611196	-1.0576	0.555053	-2.16542	0.00857036
ENSSSCG00000022933	EFR3B	-2.22574	0.067728	-4.21764	0.00148552	-2.37534	0.148385	-0.110606	0.984174
ENSSSCG00000022945	UCHL1	0.42458	0.681562	-1.54909	6.86559e-06	0.0429706	0.997622	-0.400162	0.618079
ENSSSCG00000022963	UNKL	0.131291	0.940062	0.559901	0.0334734	0.302489	0.845217	0.376531	0.368815
ENSSSCG00000022993	TBC1D8B	-0.440086	0.620858	-1.0146	0.00268029	0.135415	0.986125	0.287394	0.728712
ENSSSCG00000023026	CLCN5	0.246664	0.83673	0.37521	0.285337	0.4044	0.68893	0.740476	0.0292738
ENSSSCG00000023028	JAM2	0.830011	0.048918	-0.0563987	0.925216	-0.202766	0.986125	-0.288868	0.718518
ENSSSCG00000023032	SCG2	-2.19137	0.675362	-6.66931	0.00692969	-4.36288	0.447174	-4.29589	NA
ENSSSCG00000023033	PARP3	-0.196839	0.733555	-0.422635	0.0309632	-0.215457	0.868818	-0.36262	0.193809
ENSSSCG00000023091	PEX19	0.23771	0.793473	0.541076	0.0454928	0.075131	0.994945	0.0328503	0.974338
ENSSSCG00000023105	NET1	-1.5594	8.5297e-09	0.144583	0.777007	0.25975	0.976502	0.342139	0.55495
ENSSSCG00000023141	RNLS	0.0365291	1	-1.05444	0.0435105	-0.509419	0.894825	-0.336388	0.795149
ENSSSCG00000023176	TROAP	-1.53885	0.430733	-3.19196	0.0424817	0.669994	0.986125	-0.396771	0.906938
ENSSSCG00000023186	CA4	-0.398272	0.889603	-3.9664	5.62168e-10	-2.09515	0.131621	-3.82238	0.00127574
ENSSSCG00000023247	OPTN	0.53264	0.0670044	0.503166	0.0241901	-0.0906784	0.986125	0.0215779	0.981519
ENSSSCG00000023267	SCN1B	-0.26153	0.926904	-1.11376	0.0293032	0.145272	0.994945	-0.21632	0.888113
ENSSSCG00000023318	MARS1	-0.0508916	0.992677	-0.814379	0.00724721	0.123151	0.986125	-0.0695838	0.949065
ENSSSCG00000023324	KMT2A	0.145076	0.944752	0.853835	0.00808659	0.0726261	0.994945	0.277827	0.702391
ENSSSCG00000023325	ACY1	-0.247349	0.739722	-0.672047	0.00383832	-0.334932	0.737577	-0.578945	0.055184
ENSSSCG00000023376	PARD6G	0.0915293	0.968623	-1.36851	0.000252061	-0.714226	0.550619	-0.679403	0.392926
ENSSSCG00000023434	PPM1L	-0.417173	0.858363	1.10384	0.00419742	-0.115633	0.994945	0.16289	0.896672
ENSSSCG00000023437	ITPR1	0.0924137	0.963159	0.715219	0.0197107	0.167124	0.986125	0.649344	0.0992026
ENSSSCG00000023445	AVL9	0.260365	0.466639	0.550481	0.000402623	0.0434239	0.994945	0.243279	0.391814
ENSSSCG00000023451	KCNK2	-0.285173	0.993682	-5.4859	0.0292882	-4.12358	0.527146	-4.95897	0.148165
ENSSSCG00000023478	SLC46A1	-0.226434	0.871859	-0.800084	0.015025	-0.429811	0.761543	-0.494007	0.312386
ENSSSCG00000023483	PLXNA3	-0.321364	0.909	-1.08878	0.0457587	0.304614	0.986125	-0.449507	0.69711
ENSSSCG00000023520	PCSK5	-1.01517	0.00178883	-0.342732	0.341187	-0.176239	0.986125	0.191374	0.797096
ENSSSCG00000023548	GSTCD	-0.152679	0.920367	-0.700694	0.0290204	-0.200415	0.986125	0.345292	0.575567
ENSSSCG00000023604	LAP3	0.420492	0.308254	0.634226	0.00456919	0.349835	0.617603	0.243672	0.596564
ENSSSCG00000023611	TNXB	0.206743	0.948175	0.787339	0.158578	1.59738	0.00206191	0.49855	0.620527
ENSSSCG00000023618	FRMD7	-1.35309	0.621836	-3.71344	0.0161426	-0.0931687	0.998325	-1.49351	0.858345
ENSSSCG00000023630	CPM	-3.58612	1.15092e-14	0.436525	0.491441	0.0881629	0.995083	0.577138	0.512984
ENSSSCG00000023653	GLIS2	-0.528648	0.303193	-0.713191	0.0148095	0.330551	0.868818	-0.143206	0.866482
ENSSSCG00000023762	TRPM2	1.16209	0.800106	2.53849	0.047319	0.641151	0.986125	-0.0175607	0.995211
ENSSSCG00000023784	SEMA3C	-0.18751	0.910273	-1.20672	1.05514e-05	0.24361	0.985582	0.219378	0.768576
ENSSSCG00000023801	LANCL2	-0.293109	0.13356	-0.277874	0.0471616	-0.0837283	0.986125	-0.151132	0.55263
ENSSSCG00000023829	CCP110	-0.126838	0.913102	0.554433	0.00593019	0.128614	0.986125	0.326279	0.330996
ENSSSCG00000023850		0.124414	0.972585	-1.03399	0.0226558	-0.180468	0.986125	0.11975	0.93844
ENSSSCG00000023890	ATG2A	-0.0795165	0.970694	0.986369	0.000117467	0.159843	0.986125	0.130552	0.875172
ENSSSCG00000023894	AKNA	0.340661	0.841177	-1.76896	5.76834e-06	0.369988	0.982232	0.168926	0.903427
ENSSSCG00000023920	P3H1	-0.204604	0.905646	-0.76672	0.0188629	0.239797	0.986125	-0.168065	0.854118
ENSSSCG00000023935	GMPPA	-0.152415	0.845796	-0.436038	0.0328	0.0556091	0.994945	-0.0546397	0.93333
ENSSSCG00000023996	GOLM2	0.153801	0.892409	-0.493676	0.0356143	-0.105089	0.986125	0.394463	0.26579
ENSSSCG00000024015	FADS1	-0.0549343	0.992677	-0.140899	0.782707	0.863333	0.0316478	0.478473	0.391607
ENSSSCG00000024018	SLC16A3	-1.5864	0.0142321	-0.596859	0.445962	0.579086	0.897833	0.081949	0.967266
ENSSSCG00000024019	GTF2H5	0.201959	0.875454	-0.837613	0.00250303	-0.262464	0.952147	-0.185243	0.8029
ENSSSCG00000024030	AKAP10	-0.00356449	1	0.379228	0.0285838	0.100535	0.986125	0.064458	0.902674
ENSSSCG00000024043	ADAMTS2	0.0374566	0.993575	-0.663374	0.0046296	-0.0591187	0.994945	-0.316441	0.462294
ENSSSCG00000024064	RNF6	0.27833	0.611063	0.435503	0.0473308	0.146703	0.986125	0.121596	0.831058
ENSSSCG00000024109	BDH1	-0.0590229	1	1.4811	0.0148507	-0.322173	0.986125	-0.582846	0.604806
ENSSSCG00000024134	MGLL	-0.767991	0.567041	-1.21677	0.0409174	-1.01056	0.401333	-1.00325	0.241135
ENSSSCG00000024184	FASTK	-0.142781	0.895226	-0.468726	0.0424817	0.0407642	0.995083	-0.367071	0.280643
ENSSSCG00000024189	SIL1	-0.29303	0.516898	-0.671377	0.000362763	-0.252393	0.812823	-0.443092	0.0948408
ENSSSCG00000024233	RAB39B	0.141795	0.972585	-2.64738	0.0259509	1.41819	0.676515	1.92011	0.69707
ENSSSCG00000024263	SERF2	0.225924	0.788306	-0.676271	0.00362385	-0.0353509	0.997622	-0.364436	0.363741
ENSSSCG00000024290	RAD54B	0.268272	0.845796	-1.20376	0.00383752	0.175548	0.986125	0.451511	0.727147
ENSSSCG00000024300	TMEM254	0.350857	0.84269	1.1414	0.00747415	0.268434	0.986125	0.580747	0.44984
ENSSSCG00000024341	USP20	-0.0417817	0.994387	0.576263	0.0470587	0.227337	0.982913	0.0679654	0.943396
ENSSSCG00000024393	B3GNT5	-0.200023	0.950837	-1.25483	0.0211672	0.0356597	0.997622	-0.368441	0.833468
ENSSSCG00000024396	NOVA1	0.811485	0.00745045	0.357794	0.275796	0.513325	0.332114	0.655824	0.0549076
ENSSSCG00000024403	PRRT1	0.44457	0.673829	0.948138	0.00801013	1.16564	0.00920066	0.785848	0.13113
ENSSSCG00000024418	RHOU	0.399106	0.573663	-0.643263	0.0409574	-0.0229987	0.997622	-0.425852	0.425658
ENSSSCG00000024437	AP2M1	-0.211777	0.520074	-0.344689	0.0243275	-0.0589801	0.986125	-0.199967	0.451158
ENSSSCG00000024439	PTGER4	0.743353	0.0634238	0.714325	0.0153868	0.953407	0.00177385	1.16068	2.83633e-05
ENSSSCG00000024552	CFAP92	0.835649	0.826488	-3.61382	0.0445951	-0.832199	0.986125	0.982285	0.903377
ENSSSCG00000024563	CEP83	-0.262111	0.640254	-0.515574	0.0308089	-0.150557	0.986125	-0.235128	0.688235
ENSSSCG00000024570	KDM4B	-0.201278	0.855302	0.598739	0.0227757	-0.0321454	0.997622	-0.127961	0.864161
ENSSSCG00000024578	PHLDB1	-0.131708	0.926342	0.54283	0.0299585	0.379807	0.579019	0.0790302	0.919009
ENSSSCG00000024626	TNFAIP1	0.0570967	0.957973	0.465864	0.00434014	-0.0636192	0.986125	-0.0362741	0.951727
ENSSSCG00000024633	JAKMIP3	0.951534	0.645987	1.36338	0.0395953	1.3674	0.16138	1.54485	0.0447493
ENSSSCG00000024669	NBL1	-0.176788	0.921085	-0.103274	0.838494	-0.255587	0.982502	-0.768835	0.0416929
ENSSSCG00000024678	MEGF6	0.000522639	1	-1.60372	0.00108285	-0.652859	0.894344	-2.26629	0.0133093
ENSSSCG00000024692	RRBP1	-0.503446	0.70136	-1.1329	0.012483	0.377112	0.982232	0.191868	0.889671
ENSSSCG00000024736	ACP4	-0.0890453	0.974656	-0.496192	0.255329	-0.182042	0.986125	-0.931597	0.036882
ENSSSCG00000024754	BBS9	0.422318	0.464889	0.606282	0.0340508	0.309237	0.868818	0.658268	0.0549076
ENSSSCG00000024780	ZFAND1	0.732209	0.00200872	0.151629	0.646179	0.653223	0.0177286	0.877402	0.000168032
ENSSSCG00000024809	CLCN4	-0.425612	0.788546	-3.34478	4.50867e-09	0.392687	0.986125	-0.527626	0.648796
ENSSSCG00000024813	MAP3K3	0.152851	0.886814	0.64943	0.00138156	0.115416	0.986125	0.0895306	0.890186
ENSSSCG00000024823	RCN3	-0.368574	0.804089	-1.44825	0.000122993	0.425125	0.894825	-0.353405	0.70056
ENSSSCG00000024827	ABTB1	0.278533	0.854434	0.790721	0.0319105	0.622311	0.421093	0.575906	0.311603
ENSSSCG00000024837	SYT12	-0.350008	0.866562	-1.93652	2.68809e-05	-0.415317	0.985582	-0.859715	0.290394
ENSSSCG00000024841	SLC35A2	-0.314916	0.728951	-0.69447	0.0233339	0.117861	0.986125	-0.348438	0.542927
ENSSSCG00000024860		2.14738	0.000240756	2.25855	8.22912e-06	1.62209	0.0166985	2.8094	5.76558e-06
ENSSSCG00000024881	TCP11L2	0.392381	0.634492	0.726777	0.0231306	-0.0182149	0.997622	0.165346	0.85119
ENSSSCG00000025005	B4GALT6	-0.225668	0.962098	-1.87915	0.0140033	-0.940308	0.742641	-0.390178	0.843219
ENSSSCG00000025053	RYBP	0.0936933	0.950865	0.480203	0.0494095	0.0924986	0.986125	0.441771	0.188681
ENSSSCG00000025108	G6PD	-0.133804	0.903435	-0.49129	0.0224718	0.2389	0.868818	-0.112207	0.851026
ENSSSCG00000025126	LGI4	0.103908	0.959357	-1.08399	0.000489863	0.124374	0.986987	-0.763215	0.104122
ENSSSCG00000025186	ASCC2	-0.198451	0.736221	-0.542178	0.00401468	-0.112167	0.986125	-0.206801	0.600808
ENSSSCG00000025240	DDIT4L	-2.24818	0.0276207	-2.45565	0.0791054	-0.470516	0.986125	1.05455	0.721054
ENSSSCG00000025260	CARD10	-0.359023	0.841177	-1.76654	0.00064935	-0.0396883	0.997622	-0.707674	0.433477
ENSSSCG00000025270	CHRD	0.204617	0.898661	-1.33868	5.03037e-06	-0.239232	0.986125	-0.900607	0.0214211
ENSSSCG00000025306	PAK3	0.118028	0.948175	-0.931607	0.00840068	-0.112233	0.994945	-0.041484	0.982527
ENSSSCG00000025345	GUCY2D	1.16756	0.817946	5.59053	0.012911	2.83439	0.383029	4.2278	0.19189
ENSSSCG00000025417	BBS2	-0.310817	0.6213	-0.537196	0.0394431	-0.567797	0.111314	-0.462884	0.199155
ENSSSCG00000025492	NUDT13	0.281428	0.70494	-0.575371	0.031277	-0.235099	0.963977	0.043957	0.963544
ENSSSCG00000025514	RUFY3	0.381761	0.451605	0.568242	0.0211672	-0.183474	0.986125	0.21234	0.695899
ENSSSCG00000025532	CACNG7	0.618289	0.390658	1.16492	0.0039979	1.24783	0.013547	1.82796	5.51541e-05
ENSSSCG00000025560	PGLYRP2	-2.12964	0.567512	-2.97823	0.0407299	-1.3371	0.937401	-0.983048	0.752236
ENSSSCG00000025561	VASN	-0.33022	0.628953	-0.581242	0.0342683	0.0844896	0.992639	-0.225968	0.704336
ENSSSCG00000025589	SMIM26	0.177926	0.933923	-0.834229	0.0401132	0.137165	0.986987	-0.131896	0.909599
ENSSSCG00000025598	COBLL1	-0.163283	0.921085	-0.89472	0.0020247	0.105952	0.990372	-0.0971208	0.928061
ENSSSCG00000025653	THOC1	0.0440188	0.987897	0.385893	0.115251	0.118908	0.986125	0.669876	0.00546543
ENSSSCG00000025729	IRS1	-0.454861	0.235313	0.49168	0.0342447	-0.0237967	0.997622	-0.110622	0.864161
ENSSSCG00000025768	CALM1	-0.23861	0.845279	-0.8047	0.00637551	-0.00720643	0.998325	-0.33016	0.572936
ENSSSCG00000025788	ENPP4	-0.109182	0.98958	-1.79007	0.00216155	0.0876333	0.997622	0.374792	0.810925
ENSSSCG00000025792	NOA1	0.485207	0.466809	0.724308	0.0217356	0.268323	0.972097	0.467955	0.366798
ENSSSCG00000025820	SLC15A4	0.348778	0.395271	0.675119	0.000390313	0.157425	0.986125	0.132656	0.799497
ENSSSCG00000025822	SFRP1	-1.50876	0.01723	-1.66391	0.00110713	-0.57387	0.887027	-0.112859	0.953528
ENSSSCG00000025830	NUP93	0.0285733	0.992314	-0.367714	0.039965	-0.084484	0.986125	-0.21995	0.4635
ENSSSCG00000025924	IGFBP5	-1.39994	0.0125593	-0.897884	0.091232	-0.594348	0.822766	-0.47692	0.64282
ENSSSCG00000025981	SLC38A5	-0.0415071	1	-1.37596	0.000395493	0.312151	0.986125	-0.0971529	0.947608
ENSSSCG00000026001	DNAJC1	0.092853	0.94127	0.545327	0.00244458	-0.0197364	0.997622	0.27428	0.383742
ENSSSCG00000026146	GALNT5	-0.0830968	0.98958	-1.08312	0.0209192	0.119302	0.994945	-0.0436118	0.982527
ENSSSCG00000026290	BBS12	0.50463	0.388121	-0.699913	0.0332393	-0.146879	0.986125	-0.0864944	0.936934
ENSSSCG00000026294	GMFB	0.0309957	0.994864	-0.022927	0.956057	0.225824	0.894825	0.539675	0.0444032
ENSSSCG00000026301	RAP2C	-0.063122	0.982441	-0.64459	0.0357187	-0.141935	0.986125	0.153422	0.856522
ENSSSCG00000026326	CCNF	-1.59763	0.0226261	-0.252592	0.794939	0.226671	0.986125	-0.320085	0.847873
ENSSSCG00000026349	ALDH3B2	3.86462	3.17386e-06	2.59154	0.000112847	4.85091	3.35157e-07	2.50961	0.000334349
ENSSSCG00000026367	IFT172	-0.27176	0.610905	-0.56216	0.00747415	-0.351855	0.498095	-0.279955	0.454242
ENSSSCG00000026412	PLXNA2	-0.439102	0.826649	-1.21091	0.0234496	0.259565	0.986125	-0.325306	0.814919
ENSSSCG00000026453	ACSM5	-3.53998	0.00884444	-1.37403	0.185551	-1.68883	0.362792	-1.73295	0.206504
ENSSSCG00000026516	EPHB3	-0.583424	0.303193	-0.757231	0.0243061	0.302218	0.950217	0.275783	0.712858
ENSSSCG00000026564		-1.12577	0.156187	-0.449181	0.505896	-1.83707	0.000479235	-1.05953	0.139301
ENSSSCG00000026663	DTD2	0.262262	0.567041	-0.451853	0.0316858	-0.0894774	0.986125	-0.0316819	0.96664
ENSSSCG00000026665	PPM1D	0.0810114	0.96662	0.673541	0.0112165	-0.0866364	0.992054	0.155826	0.829948
ENSSSCG00000026710	CARHSP1	-0.0874788	0.962656	-1.145	5.92998e-06	-0.107803	0.986125	-0.345016	0.512872
ENSSSCG00000026729	TMEM150C	-0.21509	0.919477	1.0646	0.00077439	1.21704	0.00011481	1.1642	0.000167809
ENSSSCG00000026780	EDIL3	-0.496922	0.861998	-1.58966	0.0216341	0.402241	0.986125	-0.13193	0.957851
ENSSSCG00000026784	LMNB2	-1.01386	0.0117239	-0.481202	0.254368	0.248796	0.986125	0.159714	0.878309
ENSSSCG00000026818	CTC1	-1.13769	0.0401119	0.124796	0.868217	-0.785139	0.376766	-0.637362	0.381038
ENSSSCG00000026842	CDH18	-0.116552	0.972206	-1.97419	3.73622e-07	-1.58471	0.000562519	-1.7903	9.98324e-05
ENSSSCG00000026863	FARP1	-0.348472	0.744439	-0.933784	0.00486622	-0.216385	0.986125	-0.456442	0.451158
ENSSSCG00000026886	DCHS2	-0.20409	0.921085	-1.19809	0.085761	2.29142	0.00148862	2.36158	0.0639937
ENSSSCG00000026934	PIGX	0.515616	0.334388	-0.701816	0.0235115	-0.15579	0.986125	0.140736	0.876026
ENSSSCG00000026940	CASP10	0.0486627	0.995011	-0.8516	0.0201241	-0.265491	0.986125	0.0486641	0.973406
ENSSSCG00000027017	NR1D2	0.325769	0.702621	0.957947	0.000471319	0.318335	0.886514	0.637681	0.0992026
ENSSSCG00000027030	BDKRB2	-0.0882188	0.992983	1.63704	0.0120268	0.334129	0.986125	0.224718	0.896926
ENSSSCG00000027063	DPY19L1	-0.0919239	0.960961	0.679831	0.0169469	-0.148639	0.986125	0.270884	0.652041
ENSSSCG00000027072	ATP5IF1	-0.151081	0.884562	-0.477197	0.0382724	-0.118201	0.986125	-0.4778	0.0970338
ENSSSCG00000027114	PODN	0.637551	0.0396865	-0.276988	0.372754	-0.192961	0.985694	0.0404874	0.962856
ENSSSCG00000027124		0.250838	0.948181	-1.8552	0.00101369	0.428109	0.986125	-0.0631003	0.979554
ENSSSCG00000027176	SACM1L	0.0984189	0.921085	-0.10161	0.6956	-0.00602168	0.998325	0.468169	0.0220632
ENSSSCG00000027206	PARD6B	0.43295	0.895226	1.42853	0.0200203	-0.49436	0.982232	0.364702	0.822397
ENSSSCG00000027266	PNPLA3	-3.77197	0.458287	-3.71684	0.0082534	-1.4568	0.903629	-1.30812	0.675676
ENSSSCG00000027312	PTCH1	0.0822204	0.972585	1.3639	1.33663e-09	0.358804	0.703258	0.49505	0.174783
ENSSSCG00000027340	PI4K2B	0.155972	0.919613	0.800145	0.00109169	0.266679	0.894825	0.572487	0.0921003
ENSSSCG00000027378	SH3PXD2B	-0.129088	0.930733	1.13883	1.75327e-07	0.0628152	0.994945	0.183679	0.759392
ENSSSCG00000027417	LDLRAD4	0.874545	0.258838	0.999189	0.0225606	-0.000576379	1	-0.0702182	0.962856
ENSSSCG00000027434	OLFM2	1.22797	0.01723	0.473707	0.355251	0.214331	0.986125	0.141732	0.911354
ENSSSCG00000027466	PCOLCE	-0.064309	0.966803	-1.35473	1.97454e-13	-0.491165	0.135046	-0.593366	0.0214099
ENSSSCG00000027467	DZIP1L	-0.023944	1	-1.32751	2.20543e-09	-0.555217	0.173369	-0.918099	0.000589556
ENSSSCG00000027551	NUDT15	-0.0243988	1	-0.740977	0.0505815	-0.698143	0.277099	-1.04836	0.00788794
ENSSSCG00000027621	NDUFA4L2	-0.527185	0.768697	-1.50268	0.0258426	0.0560574	0.997622	0.521946	0.807464
ENSSSCG00000027628	IL6R	0.377266	0.885829	1.26976	0.0165642	0.0984015	0.995083	0.458801	0.692245
ENSSSCG00000027681	ZFR	0.102897	0.868954	0.319805	0.0287577	0.101188	0.986125	0.263081	0.204244
ENSSSCG00000027684	TRIM63	-0.292303	0.959622	1.99946	0.000119047	-0.247584	0.986125	-0.829242	0.393178
ENSSSCG00000027768	SLC29A4	1.01317	0.144719	1.72966	1.99751e-07	1.09963	0.00825015	1.30571	0.000450813
ENSSSCG00000027860	ERAP2	-0.294395	0.940474	-2.05667	0.000537947	-0.357971	0.986125	-0.634303	0.644431
ENSSSCG00000027872	MYBL1	-1.27752	0.0499506	-0.147005	0.867034	0.403299	0.985582	-0.0333795	0.986512
ENSSSCG00000027894	FAM76A	0.750033	0.00153274	0.241583	0.386365	0.326301	0.652679	0.484723	0.0990674
ENSSSCG00000027898	ATP2B1	-0.0731544	0.957083	0.689362	0.000341073	0.139173	0.986125	0.340809	0.289466
ENSSSCG00000027902	ZMPSTE24	0.0208937	0.997188	-0.422893	0.0100954	-0.141525	0.976963	0.132783	0.730971
ENSSSCG00000027907		-0.0887112	0.944752	-0.477886	0.0162998	0.0376948	0.994945	-0.327854	0.294128
ENSSSCG00000027928	TMEM9	-0.929295	0.0994593	-1.6328	7.61457e-06	-1.19194	0.0131905	-1.60888	3.46986e-05
ENSSSCG00000027935	FHOD3	0.337301	0.94127	-2.17138	0.00901751	-0.626154	0.986125	0.271252	0.958868
ENSSSCG00000027946	MVP	-0.361343	0.408437	-0.605644	0.00467469	-0.122131	0.986125	-0.405875	0.208253
ENSSSCG00000027956	SSH3	0.140547	0.853964	0.273402	0.193623	0.48292	0.031574	0.0506249	0.931691
ENSSSCG00000027986	ABCB8	-0.501425	0.230037	-0.71755	0.00446627	-0.00923043	0.998325	-0.174212	0.796313
ENSSSCG00000028076	ZBTB7C	-0.0377573	1	-0.95585	0.0201241	0.399466	0.910714	-0.276237	0.790631
ENSSSCG00000028080	ELOVL4	0.528049	0.49021	-0.992054	0.0181454	-0.22987	0.986125	-0.598851	0.482106
ENSSSCG00000028092		0.37751	0.902514	-0.026056	0.982119	-1.6502	0.0166985	-0.393068	0.792778
ENSSSCG00000028101	SLC9B2	0.440582	0.614033	0.811697	0.0141023	0.211836	0.986125	0.466417	0.419462
ENSSSCG00000028109	SNTB2	0.230346	0.79212	-0.564938	0.0309158	0.245407	0.913488	0.030231	0.975203
ENSSSCG00000028112	CLIC6	-2.1472	0.446383	-5.34292	0.0306251	-2.57049	0.78083	-1.07658	NA
ENSSSCG00000028124	SNRPN	0.16467	0.704995	-0.456445	0.00290397	-0.174236	0.887027	-0.296427	0.256026
ENSSSCG00000028190	HOMEZ	0.178442	0.885829	0.658107	0.0072794	0.0457898	0.995083	0.172851	0.771485
ENSSSCG00000028225	DICER1	-0.162942	0.853004	0.430317	0.0482626	0.107273	0.986125	0.10872	0.852863
ENSSSCG00000028227	RPN2	-0.245674	0.736929	-0.955414	6.34876e-06	0.000585003	1	-0.0302025	0.974338
ENSSSCG00000028258	AZI2	0.229566	0.4657	0.172263	0.354893	-0.0232581	0.995226	0.416606	0.0145311
ENSSSCG00000028304	ZFP36L1	-0.241871	0.846076	0.747196	0.0148095	-0.224443	0.986125	0.184599	0.823599
ENSSSCG00000028397		-0.0672901	0.988846	-0.931078	0.0082663	-0.494311	0.713898	-0.711223	0.152806
ENSSSCG00000028406	FOCAD	-0.00802519	1	-0.422355	0.00753348	-0.236984	0.666745	-0.236198	0.406533
ENSSSCG00000028461		0.463434	0.600075	1.13804	0.000552889	0.291218	0.982502	0.302073	0.697987
ENSSSCG00000028481	CALCOCO1	0.321137	0.492561	0.870013	4.39849e-06	-0.0316781	0.997343	-0.122404	0.835044
ENSSSCG00000028522	KRT10	-0.29521	0.893437	-1.13327	0.0118736	-0.566203	0.850455	-1.00745	0.115658
ENSSSCG00000028523	HUS1	0.990456	0.000237745	1.07366	2.91659e-05	1.12748	3.08796e-05	1.14316	2.5968e-05
ENSSSCG00000028635		0.254289	0.69087	0.451871	0.0479026	-0.0953051	0.986125	0.117812	0.846592
ENSSSCG00000028671	CEL	-9.18187	6.67328e-07	-8.24579	3.76987e-06	-7.91507	4.86331e-05	-7.68201	7.80405e-05
ENSSSCG00000028712	ATPAF2	-0.348118	0.390658	-0.479526	0.0396475	0.0187417	0.997622	-0.384729	0.2203
ENSSSCG00000028720	NXN	-0.355985	0.640171	-0.766518	0.00885718	0.108366	0.986987	-0.2269	0.747487
ENSSSCG00000028759	ASAP1	0.483576	0.0431125	0.206161	0.38858	0.0297501	0.995226	0.0394283	0.953986
ENSSSCG00000028827	PARVA	-0.040657	0.98066	0.395949	0.0359767	0.319441	0.421093	0.47843	0.0258745
ENSSSCG00000028889	VPS37B	-0.0107957	1	0.734388	0.00766815	0.163077	0.986125	0.0529744	0.958264
ENSSSCG00000028925	CEP95	0.181104	0.895761	0.93536	0.000138964	-0.0706227	0.994945	0.490516	0.216206
ENSSSCG00000028974	UST	-0.213042	0.515613	0.522958	0.000146521	0.0715799	0.986125	0.0653474	0.888233
ENSSSCG00000028977	DOK6	-1.9957	0.019626	-2.19001	0.00765554	-1.15869	0.835185	-1.81173	0.294657
ENSSSCG00000028979	UVRAG	0.140545	0.914022	0.529691	0.0205368	0.173973	0.986121	0.18376	0.719327
ENSSSCG00000029003		1.85735	0.0401119	0.275474	0.815244	1.6719	0.137078	0.316836	0.88915
ENSSSCG00000029070	PAFAH1B3	0.124153	0.959168	-0.922706	0.0216573	-0.0123259	0.998325	-0.977201	0.0429929
ENSSSCG00000029082	KMT2E	-0.276304	0.545351	0.465642	0.0213565	0.253208	0.792364	0.363866	0.215068
ENSSSCG00000029168	MARF1	0.210725	0.673241	0.398805	0.0306251	-0.0344782	0.994945	0.0532655	0.928061
ENSSSCG00000029201	AJUBA	0.036751	0.993867	-0.589442	0.0464047	0.319109	0.868818	0.345016	0.544386
ENSSSCG00000029256	AKR1A1	-0.339556	0.596132	-0.680139	0.00873993	-0.162703	0.986125	-0.44551	0.266416
ENSSSCG00000029260	NDNF	1.15636	0.00279979	0.534623	0.193432	0.770282	0.115877	1.04829	0.00627895
ENSSSCG00000029392	HUNK	-3.81679	0.299803	2.84527	2.92764e-06	0.321707	0.986125	-0.352327	0.839983
ENSSSCG00000029393	CENPJ	0.364271	0.699365	1.01224	0.00101258	0.994455	0.00582809	1.45033	3.25491e-06
ENSSSCG00000029438	SESN2	-0.106179	0.966803	-1.42445	1.98349e-05	0.00160064	1	-0.18709	0.865123
ENSSSCG00000029456	SLC7A1	-0.319649	0.83673	-0.957701	0.0152744	0.245358	0.986125	-0.115031	0.929851
ENSSSCG00000029464	KDM5A	0.122355	0.921085	0.435498	0.0471616	-0.0998501	0.986125	0.189238	0.678664
ENSSSCG00000029474	AVEN	-0.476577	0.235982	-0.657644	0.0119066	-0.548352	0.177825	-0.791847	0.00427676
ENSSSCG00000029507	RASGEF1B	-0.304393	0.955492	2.74348	3.66668e-06	0.727855	0.846955	0.495613	0.719327
ENSSSCG00000029521	CD82	-0.0634831	0.979048	-0.885654	0.000656121	-0.0913115	0.992142	-0.113306	0.890967
ENSSSCG00000029578	NFATC3	0.20409	0.673829	-0.395857	0.0309632	-0.225031	0.802649	-0.0311753	0.960488
ENSSSCG00000029592	GPRC5A	-0.446542	0.855302	1.99162	0.000249699	-0.684811	0.850948	-0.35028	0.822461
ENSSSCG00000029598	FAM124A	1.62382	0.137064	1.46235	0.0475241	0.800176	0.86345	-0.157137	0.947499
ENSSSCG00000029621	BMPR1B	-0.736884	0.411941	-1.37719	0.00368388	-0.49153	0.897833	0.236251	0.873279
ENSSSCG00000029633	USP24	0.0547047	0.973646	0.521226	0.0142675	-0.132392	0.986125	0.0229356	0.978365
ENSSSCG00000029662	RASSF4	-0.613249	0.434051	-1.01406	0.0108332	0.0745731	0.995083	0.188088	0.875172
ENSSSCG00000029668	IL2RB	-0.688991	0.584592	-1.31468	0.0194779	0.147386	0.994945	-1.1016	0.386827
ENSSSCG00000029696		1.28346	0.000949081	0.879941	0.0189639	0.458013	0.802649	0.832815	0.0892798
ENSSSCG00000029744	PLCH2	-0.673753	0.571666	-1.59377	0.0021111	-0.468216	0.982913	-0.73112	0.549135
ENSSSCG00000029763	IFI35	-0.341867	0.74103	-1.03281	0.00159148	-0.365167	0.887027	-0.450485	0.453483
ENSSSCG00000029781	SELENOM	-0.263043	0.866238	-0.75603	0.0445269	0.169326	0.986125	-0.19029	0.85119
ENSSSCG00000029783	MKX	0.150172	0.956228	-1.34183	0.00141752	0.5134	0.86345	0.999292	0.103383
ENSSSCG00000029813	TSPAN5	1.05669	0.0125593	1.0591	0.0046401	1.14036	0.00658515	0.044208	0.975248
ENSSSCG00000029837	VWA8	0.52619	0.0430212	0.0166219	0.966913	0.127359	0.986125	0.0331704	0.964806
ENSSSCG00000029860	EPB41L4A	0.336098	0.880891	-0.901876	0.131725	-0.710111	0.868818	-1.89871	0.0271649
ENSSSCG00000029949	CD248	-0.334505	0.768959	-0.857298	0.0112911	0.179088	0.986125	-0.0114821	0.992712
ENSSSCG00000030044	TMEM184C	0.0470796	0.974071	-0.436567	0.0227757	-0.230682	0.822812	-0.104565	0.844013
ENSSSCG00000030053	ARCN1	-0.0496119	0.966149	-0.523997	0.00108942	-0.0706292	0.986125	0.114394	0.791206
ENSSSCG00000030123	CDS2	0.180719	0.845796	1.03689	6.18155e-08	0.172694	0.985582	0.223861	0.623003
ENSSSCG00000030125	SELENOF	0.0260855	0.998646	-0.501989	0.0366629	0.17297	0.986125	-0.067652	0.929851
ENSSSCG00000030130	DPYSL2	0.328497	0.653182	0.691728	0.0118736	0.519392	0.306583	0.411279	0.366787
ENSSSCG00000030154	RSBN1	0.117975	0.925359	0.583398	0.00306892	-0.0445374	0.994945	0.489663	0.0503982
ENSSSCG00000030156	APBB1IP	0.37628	0.848119	0.994518	0.0460319	0.481018	0.894825	0.175754	0.906048
ENSSSCG00000030165	MAFF	0.30065	0.902555	1.84579	4.20054e-06	0.630748	0.679647	0.345755	0.73572
ENSSSCG00000030206	STK33	0.570968	0.923941	2.04789	0.0187491	1.47742	0.383754	1.3946	0.264264
ENSSSCG00000030211	NBR1	0.181629	0.903909	0.631399	0.0303959	-0.0826518	0.994945	0.175362	0.815789
ENSSSCG00000030222	ANAPC7	0.0361772	0.989248	-0.458906	0.0260987	0.0471216	0.994945	0.017043	0.984044
ENSSSCG00000030229	ABHD14A	-0.309193	0.235313	-0.467522	0.00174738	-0.496732	0.00411715	-0.648804	1.41545e-05
ENSSSCG00000030268	ZFAND5	0.185629	0.905646	1.49728	1.45383e-09	0.00912398	0.998325	0.220123	0.74927
ENSSSCG00000030291	RPRD2	0.137951	0.860512	0.419251	0.0217923	0.0440645	0.994945	0.181224	0.628976
ENSSSCG00000030300	MT1X	2.39389	0.0207373	3.37265	2.55354e-05	1.24598	0.602845	-0.763607	0.635918
ENSSSCG00000030309	NDRG2	1.59534	0.294983	2.44268	1.67326e-05	0.00505494	0.999575	-0.24659	0.898555
ENSSSCG00000030362		0.173206	0.950865	0.90214	0.0489525	0.933163	0.0912392	-0.143911	0.907224
ENSSSCG00000030369	YARS1	0.0432678	0.991819	-0.635343	0.0116061	0.0104917	0.998325	-0.14902	0.829948
ENSSSCG00000030415	DPP3	-0.298531	0.708921	-0.856583	0.00152677	-0.031615	0.997622	-0.293845	0.605279
ENSSSCG00000030424	USP31	-0.17581	0.921675	0.674099	0.0260056	0.468239	0.550843	0.215097	0.762783
ENSSSCG00000030480	DYRK1A	0.117512	0.917404	0.543504	0.00428796	-0.0108752	0.997622	0.171935	0.688957
ENSSSCG00000030485	ELFN1	1.08025	0.328438	2.1614	0.000116594	3.09768	0.000600339	2.71	0.000424543
ENSSSCG00000030486	TBC1D23	0.336277	0.143541	-0.143676	0.496154	-0.154053	0.918289	0.405435	0.0365468
ENSSSCG00000030535	SNX9	0.492382	0.519362	1.01531	0.0021111	0.527333	0.615263	0.703471	0.139396
ENSSSCG00000030544	TMEM143	-0.0626182	0.984985	-1.30838	6.87905e-06	-0.436218	0.763247	-0.597124	0.216218
ENSSSCG00000030560	IGF1R	0.146085	0.922862	0.885193	0.000244952	0.104148	0.986125	0.397971	0.357605
ENSSSCG00000030581	VGLL4	-0.0616084	0.989111	0.969167	0.0017587	0.105599	0.992054	0.411674	0.48103
ENSSSCG00000030610	FNBP4	0.0397205	0.98958	0.721213	0.000339584	0.189315	0.968831	0.442901	0.1396
ENSSSCG00000030617	INTS12	0.320833	0.706994	0.692706	0.0215969	-0.0204493	0.997622	-0.167964	0.833561
ENSSSCG00000030653	GANAB	0.126129	0.916071	-0.516501	0.0153109	0.0954232	0.986125	-0.0281089	0.973406
ENSSSCG00000030655	MAMDC2	0.343785	0.94127	1.70371	0.00113851	0.761191	0.66703	1.05011	0.10508
ENSSSCG00000030706	FAM43B	0.960077	0.582108	-3.99169	8.05385e-08	-1.22199	0.914294	-3.49188	0.35608
ENSSSCG00000030996	XBP1	0.105162	0.932285	-0.899887	9.94377e-07	0.12279	0.986125	0.0504529	0.944331
ENSSSCG00000030998	WIF1	-0.143116	0.981863	0.0124226	0.994567	2.22656	0.0013787	1.72422	0.0288475
ENSSSCG00000031103	TBK1	0.0986716	0.94127	0.332414	0.166356	0.14281	0.986125	0.591354	0.0131658
ENSSSCG00000031118	PREX1	-0.542159	0.451605	0.824992	0.0188883	0.253363	0.986125	0.288187	0.710337
ENSSSCG00000031141	ABCA13	0.799784	0.111399	1.13015	8.38787e-05	0.0260583	0.997622	0.417014	0.451529
ENSSSCG00000031170		-0.444591	0.54682	-0.672116	0.0479026	-0.221157	0.986125	0.038762	0.975248
ENSSSCG00000031262	TXNIP	1.40259	0.00530486	0.605545	0.263106	-0.197523	0.986125	0.179089	0.899409
ENSSSCG00000031267	NIPAL2	-1.29971	0.673829	-2.96081	0.0148507	-1.68746	0.873304	-0.433308	0.900267
ENSSSCG00000031292		-0.325221	0.988085	1.80811	0.0146424	0.46441	0.986125	0.408637	0.839983
ENSSSCG00000031356	HES1	0.198823	0.956564	-1.42099	0.0202681	0.671961	0.86345	0.134168	0.947689
ENSSSCG00000031392	UBE2E2	0.0509048	0.979205	-0.748682	0.000525178	-0.275702	0.846955	-0.475722	0.13465
ENSSSCG00000031432	KDELR2	0.0314811	0.996881	-0.612473	0.0107443	0.18885	0.985582	0.0991844	0.894104
ENSSSCG00000031459	KMT5B	0.0488646	0.966149	0.350049	0.0389222	0.152452	0.939075	0.328442	0.143043
ENSSSCG00000031487	LSP1	-0.709981	0.69087	-1.96363	0.00182132	0.376732	0.986125	0.0252925	0.991712
ENSSSCG00000031514	CCDC28B	-0.697249	0.570914	-1.25482	0.0242448	0.158936	0.994945	0.0255811	0.989715
ENSSSCG00000031579	PCP4L1	-0.965541	0.282271	-2.17546	5.47065e-06	-0.496391	0.937333	-0.720747	0.441027
ENSSSCG00000031629	MOSMO	0.295403	0.498413	0.40928	0.0521814	0.164051	0.982502	0.499479	0.043574
ENSSSCG00000031664	SRP9	0.292215	0.295978	-0.363478	0.0337848	-0.0145062	0.997622	0.105331	0.813806
ENSSSCG00000031713	MACROH2A2	-0.65297	0.23769	-0.904068	0.0349134	-0.301968	0.986125	-0.584992	0.462978
ENSSSCG00000031733	AKAP12	0.316328	0.744672	0.833052	0.00543135	0.0927569	0.994945	0.274468	0.684835
ENSSSCG00000031736	MGST2	-0.605992	0.657646	-2.04782	0.000185912	-1.60136	0.0410495	-2.6216	7.80405e-05
ENSSSCG00000031821	HASPIN	-1.36478	0.0310391	-0.588674	0.505837	-0.480695	0.976963	-0.659007	0.545588
ENSSSCG00000031855		2.02231	6.0611e-05	1.45823	0.00206249	1.38632	0.0479581	1.59419	0.00503265
ENSSSCG00000031860	MRPS12	-0.257257	0.892409	-0.834278	0.0444717	0.16764	0.986125	-0.544577	0.431844
ENSSSCG00000031905	KCNS3	0.302206	0.915742	-1.32662	0.0395363	0.320914	0.986125	0.0219493	0.992712
ENSSSCG00000031912	JUN	-0.333466	0.897886	1.96816	1.27335e-05	-0.0773837	0.995848	0.0533585	0.979542
ENSSSCG00000031942	YES1	0.15712	0.779589	0.295977	0.0921566	0.27422	0.471357	0.419787	0.0303356
ENSSSCG00000031970	RASSF5	0.276335	0.866928	-0.989783	0.0146827	0.0950991	0.994945	0.313417	0.730818
ENSSSCG00000032015	SH3BGRL2	-1.16991	0.323545	-4.62742	9.86768e-06	-2.48592	0.0356299	-2.90179	0.0310193
ENSSSCG00000032055	RO60	0.159619	0.902555	0.526564	0.0401132	0.129104	0.986125	0.19114	0.740905
ENSSSCG00000032073		0.0880177	0.948181	-0.497745	0.0253741	0.163903	0.986125	-0.360071	0.296436
ENSSSCG00000032081	NDUFS3	0.0396192	0.990654	-0.608192	0.00590687	-0.130108	0.986125	-0.354669	0.327496
ENSSSCG00000032097	DUSP16	-0.382008	0.709801	1.05566	0.000801067	0.0338635	0.997622	0.187247	0.834763
ENSSSCG00000032116	OGFOD3	0.0106443	1	-0.672795	0.0173787	0.10313	0.988245	-0.220801	0.738685
ENSSSCG00000032151	CPZ	-0.355146	0.850372	0.318573	0.609047	-1.69301	9.07636e-05	-1.41646	0.00227696
ENSSSCG00000032180	MCM7	-0.823396	0.00759434	0.372689	0.255229	0.0805242	0.994945	-0.163696	0.824922
ENSSSCG00000032182	CGGBP1	0.108302	0.903909	0.218252	0.288641	0.171346	0.897833	0.494908	0.00816589
ENSSSCG00000032193	NKAIN1	-1.35912	0.0245101	-1.32381	0.00470259	-1.88744	8.50794e-05	-2.04013	1.01324e-05
ENSSSCG00000032198	SPOPL	-0.0179305	1	0.539233	0.0244452	0.218765	0.942277	0.566272	0.0554578
ENSSSCG00000032216		0.273672	0.524484	0.449933	0.0235115	-0.0321934	0.995226	0.256652	0.454242
ENSSSCG00000032242	HMGA1	-0.0836279	0.996957	1.32824	0.0488032	1.3997	0.131597	0.470422	0.75423
ENSSSCG00000032279	SAPCD2	-1.2453	0.708558	-4.87417	0.0373219	0.616013	0.986125	-0.285244	0.944546
ENSSSCG00000032330		0.119243	0.972585	-1.34671	0.00155205	0.46029	0.894825	-0.344051	0.745862
ENSSSCG00000032423	SPOCK1	-1.14306	0.558804	-1.72904	0.0401132	-1.58796	0.206492	-2.6048	0.0205872
ENSSSCG00000032443	MATCAP1	-0.451162	0.73658	-1.24554	0.0284031	-0.151498	0.994945	-0.292477	0.862651
ENSSSCG00000032452	WFS1	-0.701273	0.201916	-0.825776	0.0169469	-0.578983	0.479752	-0.596665	0.254621
ENSSSCG00000032473	NYNRIN	-0.0418426	0.998739	0.845741	0.0226133	-0.51228	0.701211	-0.315045	0.695899
ENSSSCG00000032506	ZNF317	0.367207	0.159363	0.303973	0.113546	0.244263	0.676515	0.564814	0.00169077
ENSSSCG00000032552	RFFL	0.240251	0.425632	0.58792	4.39849e-06	-0.141183	0.910718	-0.057489	0.896875
ENSSSCG00000032578	TNFRSF17	-6.75473	0.00142568	-8.27611	3.67613e-06	-6.58895	0.00183966	-4.80519	6.29983e-05
ENSSSCG00000032591		-0.376008	0.902005	-1.21956	0.0446013	0.381795	0.986125	-0.577475	0.633625
ENSSSCG00000032607	ALPL	-1.1502	0.795886	-2.85058	0.0342923	0.894359	0.990372	0	1
ENSSSCG00000032621	TOR1AIP1	0.205535	0.768959	0.486315	0.0210328	-0.0865401	0.986125	0.113954	0.844242
ENSSSCG00000032632	CMTM4	0.08282	0.977	-1.09722	0.000793419	-0.162166	0.986125	0.221122	0.823256
ENSSSCG00000032637	EVC	-0.0959185	0.926342	-0.441024	0.0116531	-0.21522	0.82358	-0.330131	0.194676
ENSSSCG00000032648	RBL2	0.189296	0.925359	0.769996	0.0261333	-0.209293	0.986125	0.24811	0.76029
ENSSSCG00000032652	SLFN11	-0.205889	0.959528	-1.65863	0.00796736	0.56075	0.96319	-0.201416	0.922173
ENSSSCG00000032674	TCEA3	0.302162	0.792873	-1.08104	0.000501065	-0.214565	0.986125	-0.030512	0.982527
ENSSSCG00000032722	GLRB	-0.276686	0.962423	-2.83561	0.025701	-1.15996	0.886382	-1.30207	0.718228
ENSSSCG00000032741	TBC1D9	0.318132	0.277899	0.740947	1.77937e-07	0.0232924	0.997622	-0.0278909	0.960488
ENSSSCG00000032748	SWI5	-0.205118	0.878821	-0.617751	0.0475241	-0.0296304	0.997622	-0.207758	0.774634
ENSSSCG00000032749	PCDH18	0.152023	0.96872	-1.42767	0.0072794	-0.0212714	0.998325	0.314893	0.833792
ENSSSCG00000032763	PYCR3	-0.659194	0.0276207	-0.855909	0.000318855	-0.362409	0.673973	-0.652588	0.027643
ENSSSCG00000032768	EBP	-0.0953028	0.963975	-0.692878	0.0343057	0.138374	0.986125	-0.361733	0.558184
ENSSSCG00000032782	PNPO	0.189432	0.77952	0.453606	0.022505	0.253887	0.761866	-0.0892276	0.875172
ENSSSCG00000032877	MEGF10	-0.101245	0.959152	-1.24522	0.00111944	-1.00179	0.0699677	-1.01118	0.0511504
ENSSSCG00000032917	USP30	0.148424	0.771285	0.330228	0.0302968	0.0679852	0.986125	-0.0323433	0.951358
ENSSSCG00000032956	BMERB1	0.0102697	1	-1.30644	0.000200601	-0.0326745	0.997622	-0.900365	0.132651
ENSSSCG00000032996	SLC7A5	-0.294922	0.94127	-2.19888	0.000186267	0.581829	0.952147	0.0224508	0.992434
ENSSSCG00000033025	C21orf91	-0.0900681	0.95391	0.810329	0.000157048	0.157943	0.986125	0.347137	0.377078
ENSSSCG00000033095	KIN	0.0624051	0.957358	0.437763	0.0148095	0.0663854	0.986125	0.506498	0.0129227
ENSSSCG00000033168	TMEM161A	-0.0967387	0.950837	-0.50431	0.0477298	-0.0591346	0.994945	-0.447757	0.220599
ENSSSCG00000033175	SASH1	0.272896	0.828494	0.799266	0.0136989	0.0312691	0.997622	0.173546	0.848691
ENSSSCG00000033177	CDC26	0.0374205	0.994753	-0.57515	0.0380584	-0.171302	0.986125	-0.125346	0.87341
ENSSSCG00000033178	HAUS4	-0.225982	0.913929	-1.00607	0.0215733	-0.163193	0.986125	-0.197527	0.870555
ENSSSCG00000033214	GNMT	-2.09723	0.577218	2.08441	2.12235e-07	0.16735	0.986125	0.628257	0.349497
ENSSSCG00000033268	CABCOCO1	0.412688	0.6996	-1.02689	0.0188883	-0.487369	0.853137	0.0783225	0.958868
ENSSSCG00000033385		-0.316799	0.964711	-1.6261	0.263325	-0.872307	0.982207	-3.38086	0.047989
ENSSSCG00000033411	ZBED5	0.0138534	1	0.490016	0.0295379	0.0872496	0.986125	0.48189	0.0987774
ENSSSCG00000033457		-1.36832	0.94127	4.24332	0.0206966	0.461002	0.986125	0.436706	0.901677
ENSSSCG00000033608	LOXL2	-0.178564	0.928366	-1.24798	6.36269e-05	-0.338348	0.911685	-0.964792	0.0128932
ENSSSCG00000033636	AFMID	-0.153765	0.951265	-0.987986	0.0267506	-0.316108	0.986125	-0.510301	0.558184
ENSSSCG00000033655	TUBB2B	0.375608	0.83673	0.746612	0.316359	1.65014	0.00539287	0.915715	0.252589
ENSSSCG00000033657	GREM1	0.00554805	1	1.61351	0.00285081	0.628118	0.868818	0.944102	0.267036
ENSSSCG00000033695	KCTD15	-0.257812	0.846076	-0.703124	0.0406368	0.290278	0.960289	-0.106558	0.920344
ENSSSCG00000033732	ANKRD10	0.636909	0.000237745	0.302806	0.0783037	0.242583	0.623528	0.420998	0.0252989
ENSSSCG00000033733	HMGN1	-0.165222	0.79212	-0.413885	0.0263935	-0.245105	0.746144	-0.0936541	0.857157
ENSSSCG00000033750		-1.47474	0.0121879	-0.942833	0.0406368	-0.80999	0.345618	-1.1497	0.027643
ENSSSCG00000033788	OXLD1	-0.0794163	0.984794	-0.652008	0.133314	-0.0555672	0.997622	-1.00256	0.0352929
ENSSSCG00000033816		1.10626	0.123317	1.03171	0.0247533	0.0114131	0.998325	0.369211	0.717172
ENSSSCG00000033854	LGALS1	-0.395429	0.837815	-1.08141	0.0309158	0.371153	0.986125	-0.483772	0.633625
ENSSSCG00000033860	ZMAT3	0.448069	0.377856	-0.726826	0.0050408	-0.697159	0.0392401	-0.665843	0.043574
ENSSSCG00000033894		0.595363	0.346148	0.830814	0.0136536	0.11992	0.988245	0.430746	0.474155
ENSSSCG00000033919	DCLK1	0.649047	0.45294	-0.184023	0.786461	1.34129	0.00413431	1.04047	0.0548985
ENSSSCG00000033958	RYR3	-0.75794	0.768959	-1.85596	0.0209754	-1.31143	0.485845	-1.58265	0.17493
ENSSSCG00000033982	ZNHIT1	-0.033246	0.995011	-0.590918	0.0150177	-0.148897	0.986125	-0.37297	0.348101
ENSSSCG00000033993	PLCXD3	2.96879	0.02504	1.22579	0.253733	1.4914	0.73776	2.30741	0.104985
ENSSSCG00000034035	TMEM69	-0.703692	0.0714562	-0.807947	0.00386341	-1.11773	7.69477e-05	-1.0761	0.000184479
ENSSSCG00000034045	ERGIC3	0.134412	0.892715	-0.432884	0.0365884	-0.283985	0.689085	-0.386919	0.171595
ENSSSCG00000034131	TXNDC5	-0.201613	0.826118	-0.653055	0.0049987	0.0942308	0.986125	-0.19677	0.718228
ENSSSCG00000034137	PPIB	-0.257168	0.551379	-0.41039	0.0339962	0.00404629	0.998325	-0.0982524	0.852141
ENSSSCG00000034153	TAF6	-0.100165	0.83673	-0.115682	0.482833	-0.0190526	0.995878	-0.306041	0.0444032
ENSSSCG00000034178	AIF1L	-0.791206	0.839704	-2.28266	0.025701	-0.995584	0.897833	-0.869498	0.688957
ENSSSCG00000034181	NKX3-2	-0.358621	0.833816	-1.21235	0.0050408	0.543798	0.846955	0.0198838	0.990245
ENSSSCG00000034192		-0.545089	0.890978	-2.00087	0.0119012	-1.62357	0.198668	-1.36486	0.192573
ENSSSCG00000034213	ACER2	-0.0425707	1	1.50851	0.0211412	0.0908031	0.997622	0.134527	0.952163
ENSSSCG00000034260	GDF15	0.494319	0.845968	-1.71363	0.0123213	0.302455	0.986125	-0.662462	0.678664
ENSSSCG00000034262	FIGN	0.0297802	1	-0.658665	0.0482626	0.248839	0.985582	0.522935	0.299304
ENSSSCG00000034398	CFAP418	0.274394	0.852337	0.779821	0.0269276	-0.200804	0.986125	0.329855	0.651196
ENSSSCG00000034427	MEX3C	0.290896	0.62634	0.621649	0.00652345	0.150649	0.986125	0.358872	0.345856
ENSSSCG00000034444	EIF4EBP2	0.230824	0.787882	0.563061	0.0224718	0.0296558	0.997622	0.0571198	0.945259
ENSSSCG00000034465	LRP10	0.128232	0.860893	0.571064	0.000253257	-0.0185237	0.997622	-0.195262	0.542933
ENSSSCG00000034491	PRICKLE1	0.0802241	0.972596	-0.945902	0.00126769	-0.32172	0.894825	-0.246341	0.733669
ENSSSCG00000034493	ST3GAL6	-0.127475	0.925359	0.255322	0.367293	0.446393	0.258303	0.588992	0.0325046
ENSSSCG00000034711		0.0372273	0.987402	0.205221	0.381003	-0.120647	0.986125	0.494525	0.0250814
ENSSSCG00000034723	PYCR1	-0.326379	0.829939	-1.67503	1.34173e-06	0.332167	0.980114	-0.51748	0.461286
ENSSSCG00000034725	UBE2R2	0.134772	0.791713	0.360962	0.0118411	-0.0784984	0.986125	0.0446011	0.923964
ENSSSCG00000034741	HOXD11	1.4683	0.00734105	1.32454	0.00551459	1.80777	0.000546272	1.23511	0.0528788
ENSSSCG00000034758	PDXK	0.199693	0.919613	0.904286	0.00527605	0.135035	0.986125	0.186659	0.841578
ENSSSCG00000034763	IRS2	0.624976	0.425632	1.21353	0.00056479	0.396443	0.887027	0.0749543	0.955456
ENSSSCG00000034774	TBX6	-0.405249	0.768697	-1.04661	0.0390454	1.0256	0.260186	1.11427	0.105716
ENSSSCG00000034846		0.383528	0.956564	-1.06736	0.465468	0.801226	0.986125	-3.19718	0.00978998
ENSSSCG00000034874	FANCG	-0.94629	0.000122876	-0.808881	0.000321254	-0.938902	7.69477e-05	-0.881403	0.000233746
ENSSSCG00000034893	COPS6	-0.0897146	0.927572	-0.479358	0.0058741	-0.00603023	0.998325	-0.0830052	0.87341
ENSSSCG00000034948	RASSF9	-0.670056	0.710715	-1.79064	0.00602946	-0.0933513	0.997622	-0.274622	0.896672
ENSSSCG00000035027	ZDHHC14	0.491072	0.771718	1.14232	0.0999162	1.31268	0.0326993	0.41001	0.676276
ENSSSCG00000035037	SIK1	-0.517206	0.618571	1.86691	6.18155e-08	0.828252	0.126402	0.591519	0.31521
ENSSSCG00000035038	CGNL1	0.673245	0.37666	1.35072	1.67326e-05	-0.0387586	0.997622	-0.422007	0.508196
ENSSSCG00000035058	PID1	-0.0902336	0.95391	1.0325	8.36213e-07	0.0673394	0.994945	0.359887	0.363741
ENSSSCG00000035069	CHSY3	-0.369015	0.926381	-2.13688	0.0015277	-0.353462	0.986125	-0.309132	0.887113
ENSSSCG00000035136	SDCCAG8	-0.128187	0.948181	-0.816648	0.00608652	-0.257135	0.982502	-0.0160144	0.988862
ENSSSCG00000035196	BTBD8	0.319111	0.767062	0.850681	0.00475306	-0.194343	0.986125	0.124119	0.8932
ENSSSCG00000035209		-0.669445	0.040486	-0.528026	0.0636105	0.02884	0.997622	0.33095	0.490524
ENSSSCG00000035249	GADD45G	0.264665	0.889459	1.21799	0.000459177	0.341294	0.950217	0.112448	0.927059
ENSSSCG00000035293		0.357235	0.820264	0.228227	0.713913	1.28322	0.00493858	1.57517	9.52218e-05
ENSSSCG00000035299	SFRP4	-0.522352	0.79212	-2.41571	6.86559e-06	-0.832997	0.669412	-1.45302	0.0482172
ENSSSCG00000035331		-1.10146	0.303978	-2.66739	1.61255e-05	-2.47398	0.000398517	-3.02302	1.32587e-05
ENSSSCG00000035374	TRAPPC6A	-0.757202	0.4657	-0.887059	0.0934415	-0.849113	0.387756	-1.16192	0.0354313
ENSSSCG00000035390	C2orf49	0.424635	0.270325	0.469323	0.0417218	0.13665	0.986125	0.316689	0.404747
ENSSSCG00000035392	IGFBP2	-1.51685	1.12562e-06	-0.571814	0.129359	-0.779918	0.100102	-0.838466	0.0410622
ENSSSCG00000035393	SAAL1	0.198527	0.70494	0.265215	0.208879	0.00286587	0.998325	0.43924	0.0494424
ENSSSCG00000035454	B4GALT1	-0.21549	0.79212	-0.60046	0.00942674	-0.126657	0.986125	-0.0719316	0.924968
ENSSSCG00000035478	RMND5A	0.341113	0.58052	0.601189	0.0173111	0.00263684	0.999052	0.252092	0.625355
ENSSSCG00000035501	SMARCAL1	0.14704	0.787924	0.329738	0.0342794	-0.0505243	0.990372	0.047631	0.921359
ENSSSCG00000035505	YTHDC1	-0.121655	0.925359	0.488218	0.0310208	0.0101637	0.998065	0.381588	0.256026
ENSSSCG00000035539	ST8SIA4	-0.362092	0.897886	-0.222322	0.803243	-0.193538	0.989433	1.49989	0.0183184
ENSSSCG00000035544	NUSAP1	-0.841502	0.0312677	-0.235387	0.610248	0.0749221	0.994945	-0.187357	0.835369
ENSSSCG00000035582	GIPC2	0.212373	0.979048	-2.7956	0.0317225	0.077104	0.997622	-0.382232	0.896672
ENSSSCG00000035628	CCDC115	0.0343473	1	-0.781413	0.034675	0.16072	0.986125	-0.149098	0.88915
ENSSSCG00000035675		0.400438	0.709426	0.792084	0.0372183	0.505784	0.705558	0.143042	0.899658
ENSSSCG00000035741	TOR1AIP2	0.0120555	1	0.554871	0.000100844	0.0297205	0.994945	0.298169	0.18527
ENSSSCG00000035762		0.198824	0.728951	-0.616754	0.000675446	-0.205375	0.887027	0.111953	0.839905
ENSSSCG00000035825	UBE2QL1	0.0461607	1	1.63586	0.00259217	1.06379	0.325958	1.1229	0.228987
ENSSSCG00000035839	TOP3A	-0.153324	0.861394	0.681315	0.000116594	0.268072	0.705558	0.074824	0.899981
ENSSSCG00000035895	JDP2	0.13838	0.926381	-0.645779	0.016661	0.238082	0.955207	0.0297586	0.977138
ENSSSCG00000035987	EHD3	-0.397191	0.800445	-1.28594	0.00463817	1.00705	0.13604	0.922439	0.152123
ENSSSCG00000035993	C1QTNF2	0.174929	0.944752	-1.08288	0.00628788	0.345429	0.982232	-0.360064	0.693199
ENSSSCG00000036007	MFAP4	0.194817	0.950865	-1.04496	0.041623	0.606253	0.812823	0.206082	0.892002
ENSSSCG00000036011	ISLR2	0.241173	0.956564	-2.56727	6.9016e-05	0.921909	0.802649	-0.087166	0.975248
ENSSSCG00000036030	INKA2	-0.106035	0.981179	-1.38044	0.0046551	-1.54259	0.0207733	-1.84147	0.000713113
ENSSSCG00000036081	TBC1D20	0.290972	0.61966	0.480338	0.0450195	0.0882296	0.986125	0.0573112	0.941815
ENSSSCG00000036135	COL1A1	-0.164069	0.980902	-2.18643	0.00215577	-0.00221687	1	-1.21572	0.303577
ENSSSCG00000036169	UMAD1	0.270864	0.82418	0.774419	0.0131572	-0.0920153	0.994945	0.323501	0.61089
ENSSSCG00000036206	DIPK2A	0.328992	0.723154	0.95034	0.000834681	0.233528	0.986121	0.767653	0.0344057
ENSSSCG00000036208	SHMT1	-0.823231	0.64496	2.37481	6.60018e-09	0.274302	0.986125	0.222822	0.858397
ENSSSCG00000036352	RAB7B	-0.477925	0.73658	-1.34272	0.00314742	-0.377778	0.985582	-0.580773	0.489975
ENSSSCG00000036436	FZD1	-0.708521	0.180408	-0.791767	0.0222758	-0.141325	0.986125	-0.260895	0.745862
ENSSSCG00000036438	GPX3	-0.377576	0.89279	1.57351	0.00340614	-0.239435	0.986125	-0.118943	0.951803
ENSSSCG00000036494	ERG28	0.00134657	1	-0.511079	0.0119066	-0.225427	0.882558	-0.0890149	0.887581
ENSSSCG00000036545		3.72765	0.00484744	5.15259	0.000270377	2.53953	0.0367256	3.08582	0.00384827
ENSSSCG00000036549	DPYSL3	-0.470534	0.688829	-1.02317	0.0143404	0.251016	0.986125	0.200705	0.86896
ENSSSCG00000036569	PTP4A3	-0.44555	0.754986	-1.20497	0.00720564	-0.869936	0.316909	-1.04017	0.0794469
ENSSSCG00000036589	BEGAIN	-2.2957	0.637954	-3.01348	0.329217	2.42932	0.316066	3.84541	0.00381843
ENSSSCG00000036656		0.346331	0.773698	0.240907	0.612731	0.283109	0.982207	0.938334	0.0337896
ENSSSCG00000036686	CDC42SE2	0.107308	0.873947	-0.316705	0.0468009	0.0167664	0.997622	0.0173741	0.976663
ENSSSCG00000036742	KLF15	0.562666	0.43974	0.701535	0.0409174	0.0472424	0.997622	0.0934846	0.930844
ENSSSCG00000036751	PPM1H	-0.205708	0.949447	-1.4491	0.00332669	0.125683	0.994945	-0.237176	0.85119
ENSSSCG00000036758	HSPA12A	0.166648	0.875454	-0.603534	0.010072	-0.153088	0.986125	0.166388	0.76954
ENSSSCG00000036785	MTMR7	-0.547605	0.82418	-1.49452	0.0422922	-0.17509	0.994945	-0.146705	0.951494
ENSSSCG00000036871	EXOC3L4	-0.667132	0.666075	-1.6812	0.00359743	-0.399834	0.986125	-0.281793	0.892002
ENSSSCG00000036933	NR1D1	-0.100492	0.954302	1.33189	5.05519e-08	0.122756	0.986125	0.308133	0.553275
ENSSSCG00000036941	AKR1E2	-1.50084	0.0140792	-1.69087	0.00073942	-2.42392	3.93223e-07	-2.22736	9.17036e-06
ENSSSCG00000036954	MORN4	-0.519094	0.0867781	-0.676476	0.00217262	-0.527272	0.092866	-0.795635	0.000405429
ENSSSCG00000036973	RAC3	-0.0268614	1	-0.819422	0.0161298	0.105585	0.992639	-0.529575	0.333866
ENSSSCG00000036975	PSRC1	-0.910924	0.641387	-2.64558	0.0134023	0.812101	0.942277	-0.229978	0.941815
ENSSSCG00000036990	DIO3	0.875193	0.69417	0.201469	0.854188	1.64353	0.0499225	1.40772	0.103428
ENSSSCG00000037077	SHMT2	0.0491249	0.992429	-0.786381	0.00498514	0.127248	0.986125	-0.0576277	0.955456
ENSSSCG00000037105	EVL	-0.426577	0.408525	-0.619514	0.0221324	-0.431797	0.554824	-0.53905	0.143043
ENSSSCG00000037144	CDKN1B	0.136642	0.921085	0.842403	9.28519e-05	0.125983	0.986125	0.346912	0.378038
ENSSSCG00000037158	MTURN	0.415721	0.594663	0.720606	0.0247533	-0.0404094	0.997622	0.135816	0.887113
ENSSSCG00000037159	MNT	-0.0363129	0.992983	0.447818	0.0407366	0.0947705	0.986125	-0.185627	0.687192
ENSSSCG00000037174	ASMTL	0.329778	0.585491	0.699342	0.00158645	0.425017	0.366511	0.345736	0.366727
ENSSSCG00000037201	MPV17	-0.538701	0.346148	-0.752781	0.022467	-0.85465	0.0306255	-0.839112	0.0260749
ENSSSCG00000037307	PRC1	-1.30162	0.450146	-1.92471	0.0370236	0.277943	0.99159	-0.296653	0.911834
ENSSSCG00000037313	MTIF3	-0.493174	0.121188	-0.221449	0.418338	-0.585813	0.0219198	-0.31342	0.384207
ENSSSCG00000037358		0.461012	0.866562	-2.10549	0.000516628	-1.06238	0.527146	-0.56668	0.686344
ENSSSCG00000037371	TMPPE	1.10327	0.00192849	0.556777	0.0938742	0.69643	0.131597	0.215764	0.772643
ENSSSCG00000037424	CDK19	0.106374	0.933625	0.695905	0.000175341	0.149185	0.986125	0.324432	0.318636
ENSSSCG00000037449	CSF1	0.124437	0.90924	0.573819	0.002781	0.233096	0.859102	0.0273047	0.972813
ENSSSCG00000037468	GNE	0.121339	0.914022	0.77357	9.76551e-06	0.0329027	0.995226	0.346101	0.209975
ENSSSCG00000037483	RFTN2	-0.0166407	1	-0.8872	0.00112962	-0.291712	0.908859	-0.316961	0.578268
ENSSSCG00000037509	EIF1AY	0.102241	0.938755	0.0243203	0.950124	-0.141623	0.986125	0.537855	0.0375484
ENSSSCG00000037530	TACC2	0.420168	0.637954	0.752921	0.0364192	0.386297	0.86345	0.0871941	0.937307
ENSSSCG00000037561	ATP11A	0.217445	0.798135	0.570964	0.0172095	0.58765	0.0582116	0.542708	0.0705254
ENSSSCG00000037562	SLC2A4RG	-0.256979	0.713673	-0.396931	0.135775	0.0486623	0.994945	-0.658521	0.0133093
ENSSSCG00000037575	FKBP14	-0.268831	0.677649	-1.6494	1.48768e-16	-0.251962	0.894825	0.152783	0.828485
ENSSSCG00000037591	AMMECR1	-0.0127825	1	0.59399	0.0351914	-0.167647	0.986125	0.0458615	0.963929
ENSSSCG00000037600	C1orf216	-0.0681104	0.972513	0.0599947	0.887309	-0.0353023	0.997622	-0.607629	0.0482172
ENSSSCG00000037616	SULT1C4	0.188396	0.943109	-0.654349	0.145627	-0.75972	0.311154	-1.0515	0.0310193
ENSSSCG00000037642	ARID3A	-0.705193	0.434051	0.865095	0.00102354	0.392404	0.648551	0.296676	0.563696
ENSSSCG00000037652		-1.62003	0.277899	-2.0502	0.0166556	-1.54029	0.1628	-1.32816	0.146429
ENSSSCG00000037697	MGP	0.441188	0.861115	-1.28062	0.0358066	-0.184413	0.993753	-0.344983	0.832005
ENSSSCG00000037733	TRIQK	-0.0110869	1	-1.04164	0.00401832	-0.106751	0.994945	0.408149	0.61453
ENSSSCG00000037803	MARCKS	0.129368	0.910273	-0.679672	0.000553205	-0.246926	0.856754	-0.0747095	0.909599
ENSSSCG00000037890	ZNF853	-0.0684188	0.97399	0.611909	0.0289638	0.166371	0.986125	-0.273504	0.60808
ENSSSCG00000038005		-0.399537	0.861202	-1.59591	0.00401832	-0.988252	0.501822	-0.421804	0.753877
ENSSSCG00000038044	GYG2	0.01538	1	0.515647	0.0105562	0.126935	0.986125	0.0538781	0.93486
ENSSSCG00000038071	RASL12	-0.432614	0.536506	1.68539	2.95684e-10	0.422362	0.733595	0.618163	0.152679
ENSSSCG00000038094	GPX7	-0.358027	0.824568	-1.07193	0.0112756	-0.0014847	1	-0.143969	0.915887
ENSSSCG00000038141		0.454104	0.625326	-0.870397	0.0358608	0.198077	0.986125	-0.255832	0.795149
ENSSSCG00000038144		-0.122469	0.956108	0.955574	0.00467469	0.122694	0.988878	0.493719	0.412983
ENSSSCG00000038180	ADAMTS3	1.36531	0.497977	2.32126	0.00838516	2.57862	0.00348227	2.28157	0.0135028
ENSSSCG00000038189	SMCR8	0.0742504	0.961635	0.55646	0.012955	0.148647	0.986125	0.00418881	0.995167
ENSSSCG00000038190	MPST	1.38157	3.57921e-05	1.74773	1.24822e-10	1.15274	0.000222562	1.30071	1.41545e-05
ENSSSCG00000038222	CACUL1	0.107494	0.895761	-0.446094	0.00431808	-0.0487059	0.994945	0.0948537	0.832005
ENSSSCG00000038285	KLHL36	0.0995564	0.925359	0.374772	0.043666	0.105354	0.986125	-0.0987703	0.835023
ENSSSCG00000038307	POLE4	0.0740283	0.967967	-0.85108	0.000734206	-0.0589526	0.994945	-0.301203	0.554589
ENSSSCG00000038329	PIGK	0.0951189	0.960961	-0.740416	0.0126302	-0.757631	0.0479581	-0.239006	0.727948
ENSSSCG00000038348	NME1	-0.241844	0.885174	-0.785036	0.0382147	-0.00767661	0.998325	-0.237301	0.797032
ENSSSCG00000038404	SERPINB6	0.717728	0.196847	0.759128	0.0418654	0.52296	0.652679	0.288654	0.721877
ENSSSCG00000038420	PERP	-1.98226	0.161172	-4.89112	0.0266507	-4.12528	0.345758	-2.38789	0.577203
ENSSSCG00000038428	PAXX	-0.136705	0.902514	-0.438191	0.054248	-0.0079612	0.998325	-0.534633	0.0429929
ENSSSCG00000038452	ADAMTS17	-0.266181	0.921909	-2.2589	2.84993e-07	0.0345449	0.997622	-0.987159	0.215377
ENSSSCG00000038466	EIF4E2	-0.00655042	1	0.348879	0.0317225	0.120781	0.986121	0.138759	0.688952
ENSSSCG00000038478	HEATR6	0.210239	0.641513	0.411151	0.0148095	-0.00246317	0.998533	0.128615	0.741053
ENSSSCG00000038487	TMPO	-2.2463	1.91075e-09	-1.79373	4.50117e-05	-1.81886	7.1931e-06	-1.04649	0.0344057
ENSSSCG00000038500	TRIB1	0.135043	0.95391	1.17197	0.000531059	0.155468	0.986125	0.0408599	0.97703
ENSSSCG00000038540		0.804335	0.736929	-2.81701	0.0213565	-3.09662	0.669412	-2.02756	0.299495
ENSSSCG00000038594		0.274447	0.866195	1.01833	0.00487854	0.0129219	0.998325	0.008722	0.994311
ENSSSCG00000038617	PCMTD2	0.172123	0.84269	0.481623	0.0223158	-0.0925352	0.986125	0.0551236	0.93486
ENSSSCG00000038623	TMED1	-0.0777589	0.959993	-0.741551	0.00155205	0.0627589	0.994945	-0.295285	0.520673
ENSSSCG00000038644	HOXC8	-0.534839	0.325741	-0.872565	0.00908264	-0.356347	0.887027	-0.87844	0.0600316
ENSSSCG00000038646	ENAH	-0.0383247	0.994864	-0.603057	0.0308705	-0.267407	0.911259	-0.230342	0.706483
ENSSSCG00000038694	CCND2	-0.131282	0.915742	-0.920849	3.75392e-06	-0.298661	0.758619	-0.127486	0.840271
ENSSSCG00000038712	ZNF577	1.04064	0.00192849	0.987097	0.000656121	1.0833	0.000665508	0.781553	0.0389767
ENSSSCG00000038730	ITPRID2	-0.257777	0.614033	0.529912	0.00704637	0.308328	0.598235	0.31987	0.318636
ENSSSCG00000038767	MBP	0.511908	0.857814	1.58096	0.0119066	0.07207	0.997622	0.314504	0.85119
ENSSSCG00000038772	IKBIP	0.309951	0.43605	-0.0829822	0.790105	0.202212	0.894825	0.552072	0.0132991
ENSSSCG00000038777	C7orf50	-0.459216	0.483014	-0.662509	0.045403	-0.291457	0.93768	-0.614466	0.149788
ENSSSCG00000038801	NPNT	0.880226	0.689248	2.02103	0.0153109	0.895279	0.855622	0.40621	0.86254
ENSSSCG00000038811	MOB3B	-1.38029	0.284408	1.37337	5.65552e-06	0.622284	0.24321	0.437768	0.392926
ENSSSCG00000038856	TRIM8	-0.00785399	1	0.275467	0.208947	0.47221	0.0479581	0.108633	0.83261
ENSSSCG00000038872	GMEB1	-0.0110554	1	0.564818	0.0244839	-0.0564611	0.994945	0.289705	0.520673
ENSSSCG00000038948	ETS2	0.0987753	0.971576	0.769777	0.0386457	0.339382	0.928981	0.214081	0.822397
ENSSSCG00000038968	TMEM263	-0.144601	0.927572	-0.667124	0.0171955	0.117272	0.986125	0.412297	0.38051
ENSSSCG00000039009		0.324007	0.874328	-0.972168	0.0418654	0.268827	0.986125	-0.0136637	0.993583
ENSSSCG00000039012	GLTP	-0.407562	0.490222	-1.23166	5.78335e-07	-0.27514	0.908859	-0.421102	0.36576
ENSSSCG00000039024	SPSB3	0.0632424	0.971138	0.867534	5.03037e-06	0.277567	0.758179	0.0737065	0.909599
ENSSSCG00000039025	FREM1	0.921629	0.805206	-4.59431	0.0468009	0	1	0	1
ENSSSCG00000039045	SLC26A2	0.148182	0.896254	-1.55176	2.71671e-19	-1.29265	1.51657e-12	-1.39639	3.12097e-15
ENSSSCG00000039074	TNFRSF13C	-1.37706	0.0833427	-1.56997	0.013294	-1.94787	0.0115124	-1.32488	0.0779283
ENSSSCG00000039089		-1.80555	0.441026	-4.30386	0.0081356	-1.50258	0.846955	-3.1915	0.195057
ENSSSCG00000039094	PLEC	-0.576235	0.663755	-1.02812	0.0443555	0.402428	0.982502	-0.456255	0.665052
ENSSSCG00000039148	P4HB	-0.515754	0.328317	-0.626202	0.0377552	0.305784	0.887587	-0.230277	0.730749
ENSSSCG00000039157	CLASP1	-0.174974	0.787924	0.557046	0.00149986	0.0388037	0.994945	0.260338	0.414012
ENSSSCG00000039191	CBX5	-0.443261	0.388624	-0.635981	0.0186574	-0.0537568	0.994945	0.133291	0.86254
ENSSSCG00000039194	KANK2	0.157931	0.736221	0.378753	0.0119961	0.119375	0.985582	-0.0623736	0.893456
ENSSSCG00000039216	CENPN	-1.52196	0.434051	-2.75158	0.0241901	0.5412	0.986125	-0.225939	0.949989
ENSSSCG00000039222		-0.112615	0.950837	0.746087	0.00715156	-0.0206644	0.997622	0.0640351	0.948684
ENSSSCG00000039285	MFN1	-0.0355894	0.978162	0.00799421	0.978172	-0.0084977	0.997622	0.383703	0.043191
ENSSSCG00000039307	H2AJ	0.088677	0.972585	0.645601	0.0460319	-0.153011	0.986125	-0.345162	0.55677
ENSSSCG00000039309	YIPF5	0.176687	0.827298	-0.478591	0.0264525	-0.0679626	0.99254	0.0194257	0.982527
ENSSSCG00000039332	SEC16B	-0.0108702	1	-1.84883	0.000116594	0.40688	0.986067	0.238306	0.885928
ENSSSCG00000039336	GNA13	0.395237	0.537661	0.792194	0.00392612	0.00510757	0.998325	0.054948	0.957851
ENSSSCG00000039340	CCDC184	-0.208273	0.967957	-4.28362	0.000651734	-0.0912984	0.997622	-0.495556	0.899658
ENSSSCG00000039372	EMC10	-0.351789	0.518485	-0.57598	0.0220006	0.147931	0.986125	-0.319747	0.466857
ENSSSCG00000039408	ADCY7	-1.20643	4.7843e-08	-0.784499	0.000692395	-0.32025	0.78083	-0.274279	0.565555
ENSSSCG00000039426	FSTL1	0.231831	0.778168	-0.943259	9.64458e-06	-0.189418	0.985582	-0.281564	0.529881
ENSSSCG00000039468	SERPINH1	-0.245614	0.841177	-1.28979	1.66192e-06	0.137549	0.986125	-0.220802	0.765058
ENSSSCG00000039473		-0.00819188	1	0.526796	0.00382606	0.0464193	0.994945	0.249297	0.453483
ENSSSCG00000039488	SPON2	-0.517712	0.845244	-1.6375	0.0116929	0.348467	0.986125	-0.0866046	0.973406
ENSSSCG00000039539	DHTKD1	-0.228671	0.918362	0.786596	0.0317747	-0.120145	0.990372	0.117697	0.91677
ENSSSCG00000039548	PTGFR	-0.545224	0.454187	-0.772849	0.0279262	-0.497171	0.66703	-0.0159148	0.989715
ENSSSCG00000039549	PLEKHF2	0.0219617	1	0.555749	0.0418654	0.17563	0.986125	0.432023	0.279065
ENSSSCG00000039609	ANKRD33B	-0.12664	0.926904	0.887968	2.66538e-05	0.189081	0.982913	0.220302	0.654872
ENSSSCG00000039658		0.690143	0.437308	1.31144	0.00201299	0.271866	0.986125	0.709105	0.31084
ENSSSCG00000039760	PRR16	0.878385	0.598164	1.24202	0.00011591	0.688889	0.222936	0.948834	0.0129044
ENSSSCG00000039770	SLC6A9	0.0905402	0.999899	-1.82549	0.0317411	1.06004	0.786791	0.137402	0.96251
ENSSSCG00000039780	RTN4RL1	0.0413468	0.998319	-0.733574	0.0495844	0.416449	0.86345	-0.425825	0.522204
ENSSSCG00000039842	ZSCAN25	0.888591	0.334388	1.15358	0.0303959	1.43303	0.0157281	1.21959	0.0468128
ENSSSCG00000039854	TLCD4	-0.893315	0.516898	-2.05235	0.00374379	-0.815628	0.86345	-1.52494	0.12888
ENSSSCG00000039860		-0.489024	0.787924	-1.4026	0.0103832	0.14853	0.994945	-0.727455	0.461286
ENSSSCG00000039867	UCK2	0.0253369	0.998021	0.46046	0.0294123	0.0668127	0.991898	0.0672687	0.918902
ENSSSCG00000039875	NKD1	-2.22878	0.000310165	-1.32973	0.0192943	-0.398075	0.986125	-0.722891	0.4635
ENSSSCG00000039909	ERN1	0.280913	0.498413	0.467397	0.0116061	0.187332	0.897833	0.310813	0.282055
ENSSSCG00000039947	KCNJ2	-0.21021	0.944069	-2.42617	5.73772e-09	-0.423915	0.976963	-0.359045	0.756414
ENSSSCG00000039985	CES1	4.67282	0.262983	3.87308	0.0243275	2.32561	0.610086	2.70075	0.233873
ENSSSCG00000039996	FAM168A	-0.352442	0.302293	-0.455111	0.0210328	-0.0853587	0.986125	-0.110279	0.839905
ENSSSCG00000040013	MTUS1	0.635145	0.34467	1.01091	0.00154287	-0.234822	0.986125	-0.0480104	0.969322
ENSSSCG00000040017	NKX2-2	-1.01587	0.13356	-1.14644	0.0203555	-0.46942	0.911729	-0.598587	0.505073
ENSSSCG00000040025	NANOS1	0.316576	0.963159	-2.7122	0.0082534	0.322056	0.994945	-1.05597	0.678148
ENSSSCG00000040056		0.295596	0.645987	-0.612906	0.012483	-0.49978	0.218496	-0.317371	0.469153
ENSSSCG00000040139	B3GNT9	-0.00251775	1	-0.879074	0.00181504	0.233447	0.985582	-0.191429	0.799522
ENSSSCG00000040184	LMO7	-0.390643	0.816586	-1.55077	0.000321418	-0.0783375	0.995226	-0.173545	0.908616
ENSSSCG00000040199	AFG1L	0.269216	0.732425	-0.117375	0.774377	0.323805	0.835185	0.893591	0.00308345
ENSSSCG00000040215	TFAP4	-0.129272	0.962727	0.788437	0.0460319	0.147789	0.986125	0.139081	0.905379
ENSSSCG00000040265	UBFD1	0.0327166	0.974071	-0.328261	0.0115682	-0.0228495	0.995226	-0.0997025	0.746895
ENSSSCG00000040286	CYLD	0.0251576	0.99501	0.496927	0.00349089	-0.102249	0.986125	-0.0204707	0.975248
ENSSSCG00000040317	SOD2	1.01464	0.0887118	2.5239	4.09283e-12	0.383354	0.956938	1.05114	0.048384
ENSSSCG00000040344	TES	-0.952514	0.225917	-1.45492	0.00868447	0.00898705	0.998325	0.132222	0.939957
ENSSSCG00000040366	ADAMTSL1	-0.865672	0.284408	-1.81897	2.76473e-05	-1.25908	0.0730499	-0.788652	0.354494
ENSSSCG00000040388	ZBTB46	0.328833	0.948181	1.92355	0.00902875	-0.101546	0.997622	-0.0649242	0.981519
ENSSSCG00000040397	COLEC12	-0.96631	0.0285106	0.086884	0.88373	-0.408826	0.86345	-0.175796	0.862655
ENSSSCG00000040401	EEF1A2	0.655156	0.646994	0.958614	0.15037	2.32499	8.80666e-05	2.87866	2.75527e-06
ENSSSCG00000040422	C12orf76	-0.699527	0.282932	-0.953932	0.0105177	-0.95695	0.0331538	-0.777184	0.124563
ENSSSCG00000040435	STAT6	0.10622	0.831793	0.374405	0.00184606	0.085465	0.986125	0.0258231	0.954112
ENSSSCG00000040457	EPN2	-0.0189821	1	0.814056	1.7154e-07	0.464134	0.0316478	0.230559	0.455867
ENSSSCG00000040461	CDKN1C	0.029711	1	1.44213	0.0180623	0.616535	0.887027	0.176337	0.926383
ENSSSCG00000040479	NDE1	-0.331151	0.816586	1.00774	0.0069771	0.203803	0.986125	0.228866	0.824922
ENSSSCG00000040535	LY6E	2.1204	0.0226261	1.2394	0.117046	1.89187	0.0618624	2.00917	0.108196
ENSSSCG00000040562	C8orf88	-1.22708	0.0335726	-0.883271	0.0892534	-0.870775	0.454164	-0.507837	0.652329
ENSSSCG00000040617	TNFAIP8	0.518588	0.498413	-0.81353	0.0332997	-0.164547	0.986125	0.167375	0.877128
ENSSSCG00000040629	IL34	0.39594	0.630309	-0.87848	0.00411566	-0.399451	0.813109	-1.02125	0.00391845
ENSSSCG00000040678	TYMS	0.483658	0.399392	-0.612198	0.0474642	-0.108229	0.986987	-0.333606	0.557854
ENSSSCG00000040702	CCDC174	-0.0288604	0.996881	0.359608	0.133735	0.151994	0.986125	0.667191	0.00379027
ENSSSCG00000040719	KIAA0040	-0.345393	0.925728	-1.95041	0.013402	0.204248	0.994945	-1.10345	0.406533
ENSSSCG00000040731	TMEM65	0.0623899	0.974656	-0.690503	0.00777298	-0.103514	0.986125	0.202715	0.747816
ENSSSCG00000040773	TOB1	0.106072	0.921085	-0.619569	0.000244952	-0.475337	0.0479581	-0.552809	0.00715046
ENSSSCG00000040786	SPTBN1	0.423603	0.00187398	0.495615	1.30717e-05	0.337084	0.0316478	0.326196	0.0310193
ENSSSCG00000040820		-4.88166	0.00212556	-5.12235	0.014429	-2.53849	0.893191	-3.81571	0.253819
ENSSSCG00000040833	BRF2	0.23653	0.817005	0.582135	0.0291923	0.012521	0.997622	0.114786	0.87641
ENSSSCG00000040887	HEATR3	-0.185401	0.783392	-0.534533	0.00551459	-0.179314	0.955093	-0.13774	0.787634
ENSSSCG00000040959	ZNF131	0.18235	0.831629	0.157433	0.607466	0.0699616	0.992475	0.547499	0.0378034
ENSSSCG00000040989	GPRC5C	0.245179	0.942451	-1.81686	0.000350921	-0.619033	0.868818	-0.727137	0.466212
ENSSSCG00000041163		0.231406	0.954097	1.39036	0.0254115	0.545908	0.950217	0.94054	0.366886
ENSSSCG00000041810		0	1	2.18131	0.0220006	0.529725	0.986125	0.677351	0.657388
ENSSSCG00000041959		0.693186	0.612963	0.931366	0.0241901	0.130691	0.992362	0.524307	0.469579
ENSSSCG00000042259	ABHD14B	0.565447	0.02883	0.0131002	0.973619	0.156371	0.986125	0.243263	0.551671
ENSSSCG00000042365		0.0947401	0.991277	1.31607	0.0040385	-0.201908	0.986125	0.248674	0.851026
ENSSSCG00000042523	TINCR	0.623294	0.916071	2.09894	0.0302968	0.562893	0.986125	1.43301	0.294474
ENSSSCG00000042787		0.325593	0.651958	0.427459	0.178185	0.473085	0.447174	0.714157	0.0349487
ENSSSCG00000043447		-0.125315	0.98066	-2.07253	0.000286533	0.11646	0.995083	0.201346	0.93486
ENSSSCG00000043562		0.238917	0.785385	0.50954	0.0303884	-0.124959	0.986125	0.0388483	0.962856
ENSSSCG00000043592		3.39914	0.0352464	-0.197298	NA	-3.27087	NA	-2.07307	NA
ENSSSCG00000044141	PHLDA1	-0.737169	0.673241	-2.17824	0.000982292	0.199992	0.994945	-0.204271	0.930514
ENSSSCG00000044762	CCL11	-0.463684	0.838379	-0.578808	0.848786	-2.48788	0.154368	-2.10716	0.0416929
ENSSSCG00000044841		0.705807	0.0310391	-0.114751	0.786145	0.153726	0.986125	0.52834	0.158248
ENSSSCG00000045171		3.09162	0.58052	2.13274	0.000157048	0.207431	0.990372	0.57969	0.657388
ENSSSCG00000045712	OLFML3	-0.65261	0.02504	-1.36194	2.07318e-11	-0.610215	0.0496835	-0.823365	0.000802044
ENSSSCG00000045735		-0.55263	0.0670044	-0.70926	0.00198394	-0.288693	0.823979	-0.580866	0.0463103
ENSSSCG00000045950	C1orf54	1.34792	0.0263899	0.0978135	0.89312	-0.0382353	0.997622	0.447455	0.633955
ENSSSCG00000046003	TSC1	-0.0754289	0.95391	0.611704	0.00140753	0.0335443	0.995226	0.0698919	0.911853
ENSSSCG00000046071		-0.765278	0.53136	-1.74126	0.00300877	-2.73578	0.092866	-2.45085	0.07789
ENSSSCG00000046214		-0.455008	0.407094	-0.906789	0.000665294	-0.901705	0.00238001	-0.955556	0.00106108
ENSSSCG00000046461		0.0629797	0.972803	0.582256	0.012955	0.0766628	0.991926	0.19467	0.714601
ENSSSCG00000046498		-0.121546	0.991277	-2.09999	0.0289229	-0.607894	0.986125	-1.52856	0.394798
ENSSSCG00000046640	OAS1	2.3446	0.0580756	1.99266	0.023002	3.48168	3.92783e-05	2.72654	0.00308345
ENSSSCG00000046700		0.352601	0.424804	0.467105	0.0281529	0.0962292	0.986125	-0.0111825	0.988193
ENSSSCG00000046841		-0.303368	0.930733	-2.48776	0.000100844	-1.44818	0.521102	1.51945	0.672975
ENSSSCG00000046947		-1.0874	0.0131736	-1.04282	0.00493273	-0.968574	0.0479581	-0.65689	0.266225
ENSSSCG00000047099		-1.46094	0.412463	-2.1734	0.00801621	-1.06606	0.689085	-0.796474	0.620447
ENSSSCG00000047466		0.269603	0.537875	0.518853	0.00445869	0.267666	0.689085	0.37156	0.157995
ENSSSCG00000047798		-0.137635	0.998157	1.70895	0.00871609	0.183884	0.994945	0.209075	0.913206
ENSSSCG00000047974		6.17009	0.011872	5.78239	0.006489	4.17167	0.0177286	4.15546	0.00476683
ENSSSCG00000048318	STAC	0.19503	0.988846	-2.4062	0.043354	-0.21335	0.994945	-0.653749	0.835044
ENSSSCG00000049656		0.717037	0.0122702	0.714749	0.00261425	0.290758	0.846955	0.490612	0.151704
ENSSSCG00000050204		-1.83139	0.00896892	-4.19769	1.86285e-06	-2.09979	0.0496835	-2.79342	0.00391845
ENSSSCG00000050487	RILP	0.288681	0.910893	1.39218	0.000315601	0.218611	0.986125	-0.0810057	0.955417
ENSSSCG00000050616	PGF	-1.30509	0.0226261	-3.31705	0.0334952	-1.67963	0.708248	-1.78753	0.373506
ENSSSCG00000050627		0.0608216	0.954545	0.40422	0.0181706	-0.0883615	0.986125	0.0331227	0.957272
ENSSSCG00000050793	ssc-mir-10390	6.6036	5.76777e-79	5.2129	5.82829e-49	6.49946	8.77995e-73	6.89281	9.98853e-79
ENSSSCG00000050974		1.88779	0.346148	2.08828	0.0119066	1.42705	0.317976	1.35394	0.234106
ENSSSCG00000050998	DDIT3	0.664565	0.0935401	-1.13202	1.3166e-05	-0.242538	0.983141	-0.379786	0.473299
ENSSSCG00000051049		0.492711	0.944752	-2.53625	0.0421796	-1.91328	0.498095	-1.4335	0.51633
ENSSSCG00000051054		0.235657	0.94127	-2.07019	0.000311945	-0.987096	0.4214	-0.804342	0.463829
ENSSSCG00000051205	P2RX4	0.0228732	1	-0.930997	0.0213565	-0.0907576	0.994945	-0.478322	0.505846
ENSSSCG00000051317		0.238338	0.988676	1.82054	0.0479026	-0.0942123	0.997622	0.125047	0.96664
ENSSSCG00000051359	NIPSNAP1	-0.466926	0.782793	-1.55059	0.0156214	-0.339321	0.986125	-0.984476	0.20446
ENSSSCG00000051794	FGF11	-0.503407	0.625326	-1.15418	0.00418717	-0.626499	0.64329	-0.54745	0.479106
ENSSSCG00000051819	MYCBP	-0.14815	0.921797	-0.662975	0.0178575	-0.130061	0.986125	-0.0170055	0.987805
ENSSSCG00000051838	CRTAP	-0.0212552	1	-0.666803	0.00607825	-0.207699	0.982207	-0.447543	0.228511
ENSSSCG00000051889		1.95601	0.600684	2.85526	0.0241901	1.28877	0.792516	0.972461	0.634218
ENSSSCG00000052675	RDH16	-3.00782	0.645229	-2.84829	0.0812613	-4.97892	0.0036875	-8.11774	0.000125449
ENSSSCG00000052785		-0.140861	0.986739	-3.67605	5.37406e-06	-3.05382	0.00166757	-3.87056	1.94458e-06
ENSSSCG00000052887		0.360549	0.929458	1.18868	0.043354	0.26214	0.986125	0.146152	0.936934
ENSSSCG00000052963	SSH2	0.287859	0.790219	0.776894	0.00087451	0.0346167	0.997622	0.0930521	0.905571
ENSSSCG00000053273		0.0886584	0.993533	0.791373	0.157397	1.49167	0.0394146	2.12826	0.00183766
ENSSSCG00000053405	PLA2G12A	-0.317477	0.664791	-0.941474	0.000193527	-1.08527	6.83873e-05	-1.11094	2.72276e-05
ENSSSCG00000053422	THBD	0.0407624	1	-1.54626	0.0156214	-0.144534	0.994945	-0.425238	0.795134
ENSSSCG00000053444		6.52498	0.00752662	2.6467	0.00221773	0.779436	0.974628	0.713046	0.732544
ENSSSCG00000053482		-0.0519422	1	-1.73858	0.00942674	-1.09663	0.742285	-1.39352	0.267564
ENSSSCG00000053658	NREP	-0.532115	0.520074	-1.7285	2.80446e-07	-0.420402	0.887027	-0.47065	0.555423
ENSSSCG00000053742		5.32402	0.0605441	5.05171	0.0180425	1.777	0.641801	3.29017	0.366727
ENSSSCG00000053961		-5.51442	0.0398596	-6.7201	0.00087451	-5.76631	0.0272399	-5.35518	0.0310193
ENSSSCG00000054177		0.342337	0.303193	0.634809	0.000185912	0.0577023	0.993707	0.37212	0.1396
ENSSSCG00000054202	SEC61G	0.0500884	0.986974	-0.538565	0.0427847	0.305742	0.833923	0.111986	0.883307
ENSSSCG00000054293		-2.97034	0.62845	2.04164	0.0185394	1.09988	0.771649	1.03144	0.499368
ENSSSCG00000054301	COA8	-0.207296	0.79212	-0.219417	0.466903	-0.225329	0.91062	-0.613429	0.0202588
ENSSSCG00000054394	HYPK	-0.434984	0.159223	-0.588165	0.00539523	0.0750125	0.988878	-0.0608688	0.929963
ENSSSCG00000054506	VEGFB	0.312627	0.63215	0.522239	0.0423761	-0.12514	0.986125	-0.249983	0.623003
ENSSSCG00000054543		4.41667	0.000407819	8.85845	4.03812e-07	7.04137	0.000500661	6.82551	0.000707983
ENSSSCG00000054571	CYP2B6B	3.36416	0.00839373	1.2384	0.393294	1.2254	0.894825	1.28794	0.565004
ENSSSCG00000054645		9.02017	8.22553e-07	10.198	4.50867e-09	9.01539	1.85836e-06	8.19751	2.19296e-05
ENSSSCG00000054668		-2.24294	0.744163	1.35231	0.0103693	0.332747	0.986125	0.572356	0.603407
ENSSSCG00000054731	PARP6	0.0790509	0.950865	0.470813	0.0180425	-0.0982495	0.986125	0.127665	0.797759
ENSSSCG00000054789	YPEL1	-0.161289	0.941798	0.960587	0.0052801	-0.0421518	0.997622	-0.120855	0.911834
ENSSSCG00000054848		0.0650434	0.979338	1.08837	1.70347e-05	-0.0689516	0.994945	0.241794	0.707785
ENSSSCG00000054963		0.328227	0.893851	1.04877	0.00288181	0.301347	0.982232	0.545509	0.371209
ENSSSCG00000054974		0.186442	0.892715	-0.592178	0.0409174	0.00969949	0.998325	0.0677472	0.943961
ENSSSCG00000055078		-0.134768	0.971851	1.00984	0.0140085	-0.200904	0.986125	0.0512165	0.974338
ENSSSCG00000055095		-1.10486	3.17386e-06	-1.52311	8.76964e-11	-1.28205	2.8529e-07	-1.25448	1.5365e-06
ENSSSCG00000055131		-0.673703	0.826647	-2.27328	0.00746202	0.0040783	1	-0.607453	0.866181
ENSSSCG00000055161	NKD2	-0.778011	0.272823	-1.29931	0.00101369	-0.167433	0.986125	-0.465939	0.565258
ENSSSCG00000055181	HECW2	-0.987614	0.788998	-2.29586	0.0381567	0.178293	0.995083	0.651094	0.800446
ENSSSCG00000055210		-0.0129076	1	0.605155	0.0310461	-0.0765577	0.994945	0.146365	0.848273
ENSSSCG00000055288		-0.126074	0.998319	-3.53243	0.0285151	1.50226	0.985582	-3.07564	0.495721
ENSSSCG00000055308	SPIN3	0.565197	0.523094	-0.123578	0.848786	0.350238	0.981505	1.16966	0.037978
ENSSSCG00000055473	SNURF	0.0750461	0.961603	-0.592369	0.0231161	0.144678	0.986125	-0.290648	0.578268
ENSSSCG00000055678	C1QTNF6	-0.90713	0.11554	-2.22459	6.90508e-11	-1.25027	0.00493858	-2.10037	5.58414e-09
ENSSSCG00000055692		0.383343	0.729695	0.7507	0.0201241	1.40604	7.27301e-06	1.06035	0.000950772
ENSSSCG00000055768	SRA1	0.0381828	0.993682	-0.617934	0.0231194	0.185645	0.986125	-0.175304	0.796988
ENSSSCG00000055769	MSANTD3	0.157677	0.920367	-0.627824	0.042194	-0.146873	0.986125	0.0240848	0.984174
ENSSSCG00000055934		0.66824	0.732154	1.2551	0.0243061	0.736853	0.73776	1.06911	0.172919
ENSSSCG00000055960		0	1	2.64303	0.0225184	1.04161	0.893794	1.28893	0.474739
ENSSSCG00000056213		-1.39731	0.0236684	1.80015	7.82391e-05	0.823364	0.501822	0.91627	0.209975
ENSSSCG00000056217	DPH3	-0.349058	0.408525	-0.606418	0.00431808	-0.489862	0.113092	-0.283295	0.461286
ENSSSCG00000056342		1.74131	0.0375231	0.970332	0.072972	0.952892	0.372443	0.670784	0.475203
ENSSSCG00000056442		0.0274494	0.994445	-0.412461	0.0370046	-0.168423	0.965097	0.0489391	0.940824
ENSSSCG00000056685	PLCXD2	-0.547989	0.845279	-2.3467	0.0170386	-0.300091	0.986125	0.11519	0.972813
ENSSSCG00000056754		0.484699	0.640171	1.08662	0.00485943	0.108231	0.994945	0.564927	0.411968
ENSSSCG00000056756		0.717047	0.821784	1.9939	0.0161478	0.325628	0.986125	1.5081	0.11201
ENSSSCG00000056766		1.71747	0.0741494	3.39158	7.74015e-08	2.84877	4.61765e-06	2.68729	5.76558e-06
ENSSSCG00000056997	FGF7	0.156831	0.948181	-0.353519	0.471046	0.303878	0.984236	0.921189	0.0444032
ENSSSCG00000057004	VKORC1	-0.120093	0.94533	-0.765542	0.00447648	-0.0720904	0.994945	-0.588328	0.113668
ENSSSCG00000057119		0.467474	0.673829	0.718893	0.10062	0.636894	0.534385	1.16669	0.011898
ENSSSCG00000057393	HSD17B13	2.5789	0.157736	3.0566	0.00673414	4.76962	0.131621	2.791	0.088763
ENSSSCG00000057415	DSC3	-2.48482	0.258508	-5.11241	0.0283816	-3.47549	0.184417	-3.94546	0.248723
ENSSSCG00000057525		-3.37515	0.485037	-2.90124	0.00364267	-8.09262	4.22797e-05	-3.12004	3.82782e-05
ENSSSCG00000057600		-0.148646	0.953383	-1.85473	4.03812e-07	-1.34474	0.00539287	-1.39725	0.00651476
ENSSSCG00000057685	PHLDA3	-0.206502	0.917404	-0.848818	0.0176093	0.171092	0.986125	-0.767053	0.103428
ENSSSCG00000057748		0.154463	0.936749	0.60975	0.0377787	0.453389	0.550619	0.517067	0.228987
ENSSSCG00000057945	ZNF215	-4.22094	0.0615091	-6.90994	0.00084982	-3.36931	0.146779	-6.13838	0.0146597
ENSSSCG00000058015	SGCB	-0.184912	0.925359	-1.01668	0.00154091	-0.850699	0.0496835	-0.974545	0.00923161
ENSSSCG00000058056	TAL1	0.124561	0.944902	-0.700434	0.0200756	-0.059708	0.994945	0.0219524	0.985506
ENSSSCG00000058057	LBH	0.325865	0.921085	-1.3246	0.024454	0.119946	0.994945	0.00325005	0.999002
ENSSSCG00000058083		-8.55202	7.84361e-06	-3.86594	7.26717e-05	-4.7824	0.000168837	-3.84868	0.00127574
ENSSSCG00000058136	DHRS11	-0.141554	0.942619	-0.853462	0.00684543	-0.416332	0.775759	-0.455694	0.403163
ENSSSCG00000058216	IGFBP3	2.76941	0.00686787	1.14914	0.256576	0.165896	0.994945	0.296546	0.911448
ENSSSCG00000058229		-1.1567	0.835911	2.47908	0.00244458	1.31146	0.532736	2.00973	0.051689
ENSSSCG00000058238		-1.30528	0.0128169	-2.14754	2.2019e-07	-1.51303	0.0282323	-1.25462	0.103619
ENSSSCG00000058254	FAM171A2	0.393665	0.846076	1.70206	0.000405872	0.391506	0.985582	-0.368591	0.751181
ENSSSCG00000058475	OPA3	0.10653	0.95391	-0.902394	0.00232132	0.178002	0.986125	-0.0459611	0.964529
ENSSSCG00000058492	ARSD	0.0759097	0.954302	-0.684257	0.000337684	-0.237525	0.868818	-0.805011	6.79368e-05
ENSSSCG00000058502		-0.827612	0.30283	-0.94123	0.0754673	-1.65096	0.00525467	-2.02518	0.000317071
ENSSSCG00000058636	PPCS	-0.210978	0.629909	-0.184989	0.372034	-0.241724	0.669412	-0.564846	0.000657863
ENSSSCG00000058782		0.218293	0.958713	1.38049	0.031242	0.581987	0.925754	0.454213	0.752968
ENSSSCG00000058830	ZFP64	0.0236955	0.999364	-0.722492	0.000927353	0.170555	0.986125	-0.0479004	0.955456
ENSSSCG00000058834		0.660726	0.934759	2.50087	0.0156214	-0.378765	0.986125	0.740843	0.737162
ENSSSCG00000058888		1.41685	0.00129194	1.06499	0.0233076	-0.173206	0.986125	0.310934	0.756038
ENSSSCG00000059027		-0.182054	0.963041	1.59148	5.25548e-07	1.42492	3.08796e-05	1.37606	4.80138e-05
ENSSSCG00000059119		-1.50568	0.176028	-1.61757	0.00589148	-0.352108	0.986125	0.0884146	0.969863
ENSSSCG00000059518		0.510423	0.860621	1.37604	0.0409174	0.42794	0.986125	1.32437	0.149047
ENSSSCG00000059519		-0.854904	0.0670044	-1.56921	6.86559e-06	-0.771553	0.232628	-0.730212	0.248576
ENSSSCG00000059551	EIF4EBP3	0.293162	0.763389	-1.28581	2.24684e-06	0.0036267	0.999052	-0.345771	0.581747
ENSSSCG00000059578	C16orf74	1.21379	0.14585	0.695131	0.350212	2.48949	2.95643e-05	0.693914	0.512984
ENSSSCG00000059591	ADM2	-0.394066	0.675418	-1.07807	0.0119961	0.231274	0.986125	0.315786	0.844013
ENSSSCG00000059603		0.705134	0.888133	2.26674	0.0132115	1.05457	0.792516	1.03907	0.479106
ENSSSCG00000059608	ANG	1.18422	0.166746	1.20337	0.0264338	0.329285	0.986125	0.385083	0.762783
ENSSSCG00000059700		0.693918	0.567041	1.36115	0.022467	0.138928	0.994945	0.30157	0.83261
ENSSSCG00000059723		-0.0104486	1	-2.14787	0.00198394	-1.44551	0.491505	-0.0488674	0.989602
ENSSSCG00000059817		-3.23346	0.0108317	-4.70414	0.00181046	-4.14095	0.0392401	-3.81914	0.00419125
ENSSSCG00000059895	FKBP11	-0.336398	0.472589	-1.0485	9.117e-08	-0.0779932	0.98991	-0.389256	0.265425
ENSSSCG00000059995		1.04999	0.286073	1.3589	0.00244458	1.22911	0.0310234	0.996343	0.120129
ENSSSCG00000060071		-0.0453226	1	-1.57165	0.00811953	-0.858763	0.463389	-1.64907	0.00183766
ENSSSCG00000060236	CBX7	0.760805	0.639214	1.21074	0.0203554	0.121928	0.994945	-0.0648461	0.972813
ENSSSCG00000060354	LDOC1	0.226847	0.66098	-0.420668	0.0425659	-0.146474	0.986125	-0.04183	0.955456
ENSSSCG00000060360		-0.139056	0.974656	-1.25697	0.0431059	-0.784412	0.792516	-1.42008	0.0598529
ENSSSCG00000060441		-0.8887	0.871637	2.19115	0.0258634	0.194227	0.994945	-0.264469	0.931691
ENSSSCG00000060477		-0.97351	0.00664023	-0.539468	0.11186	-0.787614	0.0401616	-0.418805	0.438231
ENSSSCG00000060496	OSR1	0.425	0.777785	1.10193	0.0224499	0.729082	0.574964	-0.0062181	0.996659
ENSSSCG00000060537		0	1	2.37101	0.0460319	1.15611	0.880694	2.03314	0.186784
ENSSSCG00000060594		-1.19276	1.21606e-05	-0.212046	0.592924	-0.583105	0.195196	-0.460084	0.300462
ENSSSCG00000060622		-2.76044	0.0139898	-2.66223	0.00310254	-0.401477	0.986125	-0.835458	0.671683
ENSSSCG00000060628	DNM1L	-0.00209491	1	-0.42536	0.013605	-0.0827286	0.986125	0.416882	0.0574992
ENSSSCG00000060807	HYAL1	0.111508	0.981945	-1.24649	0.0216297	-0.00214252	1	-0.106904	0.955417
ENSSSCG00000061058		-2.3913	0.781757	-0.717024	0.533971	-0.744441	0.955093	-2.18867	0.0365468
ENSSSCG00000061081	MT1A	-1.3984	0.944752	6.12088	0.0174485	0.95569	0.986125	-1.11107	0.786858
ENSSSCG00000061173		0.352036	0.498413	0.504325	0.043236	0.50241	0.178262	0.568997	0.0549076
ENSSSCG00000061257	ST3GAL2	0.280945	0.542912	-0.24534	0.31081	-0.262567	0.765504	-0.493922	0.0436535
ENSSSCG00000061398		-0.365672	0.937753	-2.2706	0.0161426	-0.0868251	0.997622	-0.591438	0.757316
ENSSSCG00000061436	ACACB	1.22878	0.026226	0.554633	0.317336	0.336908	0.986125	0.491465	0.574443
ENSSSCG00000061504	CFAP69	0.332389	0.890239	-1.16564	0.0334952	0.0522339	0.997622	0.0749002	0.973985
ENSSSCG00000061647	CASQ2	-1.51231	0.664237	-3.35002	0.0105177	-1.71633	0.71256	-1.02225	0.753877
ENSSSCG00000061680		-0.344854	0.37666	-0.409189	0.0478596	0.112472	0.986125	-0.28151	0.402955
ENSSSCG00000061752		0.130102	0.956108	0.77991	0.0259616	0.478914	0.69411	0.708712	0.132256
ENSSSCG00000061897		-3.78092	0.00200872	-1.5839	0.273931	-2.7703	0.172392	-1.42346	0.53072
ENSSSCG00000061997		0.0431835	0.995011	0.961489	0.000815348	0.101325	0.990372	0.428845	0.41663
ENSSSCG00000062050	TUBB2A	-0.85657	0.388624	-1.24366	0.0225651	0.0941892	0.995083	-1.05374	0.146982
ENSSSCG00000062065	GSC2	-0.400161	0.959357	-5.23263	0.0249575	0.652109	0.986125	0.66381	NA
ENSSSCG00000062171		0.248067	0.972585	1.59409	0.0481362	0.385652	0.986125	0.819061	0.58958
ENSSSCG00000062441	ADH7	4.65442	0.316011	3.78671	0.0361198	1.4161	0.981505	0.246167	0.966262
ENSSSCG00000062528	GMPPB	-0.145041	0.926381	-0.621454	0.0249823	0.230205	0.97792	-0.00787387	0.993583
ENSSSCG00000062670		-0.0336883	1	-0.932603	0.0465274	0.0436355	0.997622	0.068524	0.97135
ENSSSCG00000062903		1.68455	0.0398877	0.466444	0.612256	0.833825	0.77119	1.07199	0.353739
ENSSSCG00000062952		-0.0575883	1	1.35598	0.0018173	-0.166205	0.986987	0.0963999	0.952163
ENSSSCG00000063044		1.06849	0.944752	2.16584	0.000379753	0.540545	0.982207	0.0739548	0.976381
ENSSSCG00000063163		-0.138263	0.930113	0.454326	0.11874	0.341235	0.770252	0.687102	0.0258745
ENSSSCG00000063428	MYL6B	0.422496	0.726002	-1.39056	0.00064935	-0.247084	0.986125	-0.272446	0.857333
ENSSSCG00000063471		0.753546	0.591709	1.22776	0.0112756	1.03125	0.162841	0.199204	0.887581
ENSSSCG00000063479		0.291188	0.661935	-0.880973	0.000128691	-0.0402232	0.995226	0.065478	0.939957
ENSSSCG00000063532		0.156229	0.95391	1.10213	0.00330007	0.0293189	0.997622	0.127645	0.918862
ENSSSCG00000063595	ZFP69	0.342811	0.629909	0.8687	0.000627578	0.555158	0.215444	0.722455	0.0274418

## Sheet: S4
Table S4: Top 10 GO and KEGG enriched terms (ranked by fold enrichment) of Differentially expressed genes (DEGs) and differentially accessible regions (DARs) in osteogenic-induced vs. control SMSCs at days 7, 14, and 21.
Comparison	ID	Description	GeneRatio	BgRatio	RichFactor	FoldEnrichment	zScore	pvalue	p.adjust	qvalue	geneID	Count	Data
Ost_D7_Vs_Con_D7	GO:0051302	regulation of cell division	34/1873	69/6971	0.492754	1.83395	4.21951	5.5045e-05	0.00644481	0.00545167	SFRP2/TXNIP/CAT/E2F7/MYC/MDK/BCL2L1/TGFB1/E2F8/FGFR2/PGF/CDC6/CALM3/FGF1/RAB11A/PLK3/AURKB/CDC42/VEGFD/CALM1/KIF20A/CETN2/ARF6/AURKA/CDC25B/TGFB3/EFHC1/IL1A/DLL1/PDGFA/PTN/MLLT3/LOC100525798/EVI2B	34	RNA-seq
	GO:1901990	regulation of mitotic cell cycle phase transition	39/1873	80/6971	0.4875	1.8144	4.44042	2.18376e-05	0.00363423	0.0030742	KLF11/WEE1/NEK6/ACVR1/CHEK1/FOXO4/CDKN1B/SPDL1/UBE2C/APP/CCL2/BIRC5/CDK1/CDC6/MDM2/SKA1/RAB11A/NABP1/CCNB1/CCND2/PLK3/AURKB/CDK4/GEN1/MNAT1/PSME2/APPL1/ZWINT/MAD2L1/CDC25B/PSME1/PKD2/INHBA/RNASEH2B/CDC25C/TRIP13/ANAPC5/RGCC/RFWD3	39
	GO:0051301	cell division	97/1873	202/6971	0.480198	1.78722	6.88167	5.90425e-11	1.86692e-07	1.57923e-07	SFRP2/TXNIP/MAPRE2/EXT1/GNAI1/CAT/CDCA7/WEE1/SKA2/NEK6/SPC25/HAUS1/CDCA7L/CDC20/E2F7/MYC/SPDL1/MDK/PARD6G/NCAPG/BCL2L1/TGFB1/E2F8/KIF11/SGO2/FGFR2/PGF/BIRC5/SEPTIN7/CDK1/TOP2A/KIF4A/CDC6/CFL1/CALM3/CCNB3/SKA1/NUF2/CDCA5/ARL3/PTTG1/KLHL21/FGF1/ARHGEF2/RAB11A/CCNB1/CDC45/OIP5/CCND2/KIF2C/SEPTIN11/CDK2/SGO1/CCNB2/ANAPC10/PLK3/AURKB/CDC42/SPAG5/CCNA2/ARPP19/SEPTIN8/CENPA/VEGFD/CDK4/FBXO5/CALM1/CDCA3/…	97
	GO:0006260	DNA replication	38/1873	80/6971	0.475	1.76787	4.18676	5.74926e-05	0.00644481	0.00545167	CDK9/MCM2/MCM3/GINS1/RPA2/POLE2/E2F7/ZNF365/RFC3/E2F8/RAD51/BLM/PCNA/TIPIN/TRAIP/CDC6/RMI1/GINS4/NFIX/NFIB/CDC45/ENDOG/RBBP6/POLD1/CCNA2/GEN1/POLA2/RFC5/FAM111B/RFC4/GTPBP4/FEN1/GINS3/TSPYL2/DYNLL1/EME1/INO80C/RFWD3	38
	GO:0048638	regulation of developmental growth	36/1873	77/6971	0.467532	1.74008	3.95798	0.000134517	0.0109062	0.00922556	DUSP10/SEMA3G/GHSR/LEP/DUSP6/MEF2C/CDKN1B/COL14A1/ZFYVE27/FGFR2/APP/YBX3/HEY2/NPY1R/SIX1/AR/GDF15/NRP1/SMO/RBPJ/RND2/STAT5B/MFSD2A/RTN4/STAT5A/BMPR2/DLL1/NTN1/SOCS2/IL7/GATA6/GDF5/TLL2/CAPN3/WT1/RTN4R	36
	GO:0045444	fat cell differentiation	32/1873	69/6971	0.463768	1.72607	3.67367	0.000374699	0.0194229	0.0164299	SFRP2/ATAT1/DUSP10/FOXO1/ALDH6A1/DDIT3/GDF10/LEP/ZFP36/SFRP1/ADIRF/CMKLR1/TGFB1/BMP2/CEBPD/SIX1/ATF5/ADIG/ZBTB7A/FABP4/SIRT1/CEBPA/INHBB/PSMB8/CEBPB/ARL4A/FRZB/INSIG1/EBF2/JAG1/NR4A2/RGS2	32
	GO:0007059	chromosome segregation	52/1873	115/6971	0.452174	1.68292	4.47576	1.55251e-05	0.00272724	0.00230698	TUBB/EML4/SKA2/NEK6/SPC25/HAUS1/HSP70.2/CDC20/SPDL1/NCAPG/KIF11/UBE2C/SGO2/CENPH/RMI2/PPP2R2A/BIRC5/RAD18/TOP2A/KIF4A/CDC6/SKA1/NUF2/HAUS2/MND1/PTTG1/KIF22/RAB11A/SIRT7/CCNB1/PSMC3IP/KIF2C/SGO1/GEM/REC8/CCNB2/AURKB/CDC42/SPAG5/KIF18B/HJURP/GEN1/KNSTRN/ZWINT/MAD2L1/KIF18A/DSN1/TRIP13/CENPW/ANAPC5/CENPQ/RANGRF	52
	GO:0060485	mesenchyme development	42/1873	93/6971	0.451613	1.68083	4.00621	0.000103539	0.00960097	0.00812147	SFRP2/EXT1/SEMA3G/SEMA6C/PDPN/TGFBR3/WNT11/FGF19/ACVR1/SFRP1/MEF2C/TGFB1/BMP2/FGFR2/HEY2/MDM2/SIX1/RFLNB/NRP1/SIX2/SMO/TBX3/RBPJ/MEOX1/PKD2/TGFB3/RTN4/ENG/SEMA6D/BAMBI/BMPR2/ACTA2/JAG1/RGCC/SPRY2/SOX10/WT1/WNT16/SEMA3E/ACTA1/SOX9/SOX4	42
	GO:1903047	mitotic cell cycle process	86/1873	193/6971	0.445596	1.65843	5.62246	6.33092e-08	0.000100092	8.46678e-05	KLF11/EML4/MCM3/GINS1/WEE1/SKA2/NEK6/SPC25/HSP70.2/ACVR1/CHEK1/FOXO4/CDKN1B/MYC/SPDL1/NCAPG/KIF11/UBE2C/CENPH/APP/CCL2/RAD51/BIRC5/FOXM1/TIPIN/CDK1/KIF4A/CDC6/CFL1/MDM2/CALM3/CAV2/SKA1/NUF2/ARL3/PLK2/KIF22/RAB11A/NFIB/NABP1/CCNB1/CCND2/CCNB2/PLK3/AURKB/CCNA2/ARPP19/CENPA/KIF18B/CDK4/FBXO5/CALM1/KIF20A/ARF6/GEN1/RAD9A/CEP55/CKS2/CCNF/MNAT1/KNSTRN/PSME2/AURKA/APPL1/ZWINT/MAD2L1/CDC25B/PSME1/PKD2/IN…	86
	GO:0050673	epithelial cell proliferation	61/1873	138/6971	0.442029	1.64516	4.63966	7.18357e-06	0.00162246	0.00137244	SFRP2/KLF9/F3/ANG/DUSP10/IL6/CAV1/HGF/LEP/AGTR1/B4GALT1/MAGED1/STAT6/ZFP36/SFRP1/MEF2C/CDKN1B/MYC/TGFB1/EPHA2/FGFR2/CCL2/SIDT2/TNFAIP3/BIRC5/IGFBP5/CAV2/SIX1/NME1/LGR5/FGF1/NFIB/THBS1/AR/VASH1/CDK4/PSEN1/CCN3/APLN/AREG/SMO/CCL5/RBPJ/SDR16C5/OSR2/GLI2/SIRT1/RTN4/CEBPB/BMPR2/IFT52/EGFL7/FUT1/PTN/JAG1/ESR1/GATA6/RGCC/GDF5/WNT16/SOX9	61
	ssc04152	AMPK signaling pathway	52/2167	122/9430	0.42623	1.8548	5.19061	9.96882e-07	4.20087e-05	2.67107e-05	FOXO3/INSR/FOXO1/IRS2/EIF4EBP1/LEP/CREB5/CD36/ADIPOQ/CAB39/CRTC2/PPP2R5A/PPP2R2C/LOC100511937/LIPE/IRS1/TBC1D1/PPP2R2A/CPT1A/PRKAG2/PFKFB1/CAMKK2/CIDEA/CPT1C/PPARG/CPT1B/ACACA/PCK1/CCNA2/PFKM/MLYCD/PPP2R1B/CCND1/ULK1/AKT3/SLC2A4/PCK2/ADIPOR1/RHEB/GYS1/IGF1R/SREBF1/SIRT1/PPP2R3C/ACACB/ADIPOR2/PIK3R1/CREB3L4/PIK3CB/HMGCR/PFKFB3/IGF1	52
	ssc04068	FoxO signaling pathway	54/2167	131/9430	0.412214	1.79381	4.9973	2.17533e-06	5.78973e-05	3.68133e-05	FOXO3/GADD45G/INSR/IL6/FOXO1/IRS2/CAT/DEPP1/RBL2/GABARAPL1/FOXO4/CDKN1B/TGFB1/LOC100511937/IRS1/PRKAG2/MDM2/CCNB3/PLK2/SGK2/LOC100521447/CCNB1/CCND2/TGFB2/CDK2/PLK4/CCNB2/BNIP3/PRMT1/PLK3/BCL2L11/PCK1/MAPK11/CCND1/AKT3/SLC2A4/HOMER1/SOD2/PLK1/PCK2/IGF1R/SIRT1/TGFB3/HOMER2/GABARAPL2/STK4/PIK3R1/PIK3CB/CCNG2/GRM1/FBXO32/MAPK10/IGF1/SGK1	54
	ssc04512	ECM-receptor interaction	36/2167	90/9430	0.4	1.74066	3.85628	0.000214261	0.00255636	0.00162543	COL4A1/COL4A2/LAMB1/COL4A6/ITGA9/COL4A5/ITGA11/ITGB3/CD36/LAMC1/COL6A6/CD47/ITGB4/LAMB4/SDC4/HMMR/THBS1/TNXB/ITGA1/FREM1/THBS4/ITGA7/ITGA3/NPNT/CD44/FREM2/COL6A5/HSPG2/LAMA3/COMP/ITGA5/FN1/THBS2/SDC1/TNC/SPP1	36
	ssc04310	Wnt signaling pathway	66/2167	171/9430	0.385965	1.67958	4.89847	2.74107e-06	6.77436e-05	4.30739e-05	SFRP4/SFRP2/FZD8/PRICKLE1/SFRP5/FZD7/CAMK2A/GPC4/ZNRF3/FZD4/FZD6/WNT11/APCDD1/WNT2B/SFRP1/CAMK2D/TCF7/RSPO1/APC/MYC/MCC/CAMK2G/TCF7L2/CTNNB1/TBL1X/PRKCA/LGR5/VANGL2/RYK/CCND2/NFATC4/NKD2/CTNNBIP1/FOSL1/DKK2/PSEN1/CCND1/WNT5B/FZD5/SIAH1/CCN4/TLE2/SIRT1/PPP3CA/ROR2/CCND3/FRAT2/DAAM1/LEF1/BAMBI/RAC3/TLE4/FZD3/FRZB/CTNND2/RSPO2/FRAT1/RSPO3/NKD1/PLCB4/PORCN/APC2/MAPK10/RNF43/WNT16/NFATC2	66
	ssc04015	Rap1 signaling pathway	79/2167	213/9430	0.370892	1.61399	4.95061	1.88724e-06	5.78973e-05	3.68133e-05	FGF2/PFN2/INSR/HGF/PLCE1/GNAI1/CTNND1/FGF19/ITGB3/PARD6G/TLN2/LOC100511937/EPHA2/FGFR2/PGF/RASGRP2/ADCY2/CTNNB1/RAPGEF1/ACTB/EFNA4/ACTG1/MET/ANGPT4/CALM3/PRKCA/ENAH/FGF18/FGFR1/FGF1/EVL/FGF10/THBS1/MRAS/CDC42/PFN1/MAPK11/VEGFD/CALM1/AKT3/PARD6B/ARAP3/PARD3/ADCY7/PDGFD/IGF1R/SIPA1L1/ADORA2A/GNAI2/FGF7/TIAM1/EFNA1/NGFR/RAC3/KITLG/CALML4/PIK3R1/PRKCZ/PDGFA/PIK3CB/BCAR1/ADCY5/APBB1IP/ADCY4/ANGPT2/VAS…	79
	ssc04390	Hippo signaling pathway	56/2167	155/9430	0.36129	1.5722	3.92342	0.000131066	0.00167959	0.00106795	FZD8/FZD7/FZD4/FZD6/WNT11/WNT2B/TCF7/APC/LATS2/DLG2/MYC/YWHAB/PPP2R2C/PARD6G/CSNK1D/TGFB1/BMP2/TCF7L2/FRMD6/CCN2/PPP2R2A/BIRC5/CTNNB1/ACTB/ACTG1/YWHAQ/FGF1/CCND2/TGFB2/NKD2/PPP2R1B/CCND1/PARD6B/TEAD4/AREG/PARD3/WNT5B/FZD5/BMPR1B/GLI2/GDF6/TGFB3/CCND3/AJUBA/LEF1/FZD3/BMPR2/PRKCZ/TP73/FRMD1/NKD1/GDF5/PARD6A/BMP6/APC2/WNT16	56
	ssc04070	Phosphatidylinositol signaling system	34/2167	95/9430	0.357895	1.55743	2.98262	0.0030777	0.0189098	0.0120236	CDS2/PLCE1/ITPR3/MTMR14/ITPR2/PI4K2B/PLCD3/ITPKC/LOC100511937/SYNJ2/IMPA2/CALM3/PRKCA/DGKD/DGKQ/PLCD1/MTMR3/CALM1/PPIP5K2/MTM1/BPNT2/INPP4B/PIKFYVE/INPP5B/PIK3C2B/CALML4/PIK3R1/PPIP5K1/PIP4P2/PIK3CB/PLCB4/SYNJ1/PLCD4/MTMR7	34
	ssc04010	MAPK signaling pathway	102/2167	293/9430	0.348123	1.5149	4.89061	2.00939e-06	5.78973e-05	3.68133e-05	GADD45G/FGF2/IL1RAP/MAP4K2/INSR/DUSP10/HGF/DDIT3/MAP3K21/FGF19/PAK1/DUSP6/DUSP16/HSP70.2/MAP4K4/RELB/MEF2C/MYC/MAP3K3/TGFB1/DUSP1/EPHA2/FGFR2/PGF/RASGRP2/EFNA4/CACNG4/MET/ANGPT4/PRKCA/FGF18/RASA2/FGFR1/MAP3K20/FGF1/MKNK1/STMN1/FGF10/PPP5C/GNG12/TGFB2/MAPK8IP2/ERBB3/MRAS/DUSP4/CDC42/DAXX/MAPK11/VEGFD/CASP3/PPM1B/AKT3/CACNG7/MAP2K7/HSPA8/AREG/DUSP8/GNA12/PDGFD/PLA2G4A/FAS/IGF1R/MAPKAPK5/CDC25B/PPP3…	102
	ssc04066	HIF-1 signaling pathway	37/2167	109/9430	0.33945	1.47716	2.73685	0.00574402	0.0277354	0.0176352	INSR/EGLN3/IL6R/IL6/CAMK2A/TFRC/EIF4EBP1/PDK1/LDHA/CAMK2D/EPAS1/HIF1A/ENO2/CDKN1B/LOC100511937/CAMK2G/GAPDH/ANGPT4/ALDOA/PRKCA/MKNK1/ENO1/PGK1/PFKM/AKT3/SLC2A1/IGF1R/LDHB/TLR4/LDHB/BCL2/PIK3R1/PIK3CB/HK2/ANGPT2/PFKFB3/IGF1	37
	ssc04668	TNF signaling pathway	39/2167	115/9430	0.33913	1.47577	2.80389	0.00474075	0.0248286	0.015787	NFKBIA/ICAM1/DNM1L/IL6/CFLAR/IRF1/CREB5/ADAM17/LOC100511937/CCL2/TNFAIP3/IL18R1/CASP10/DAB2IP/AMCF-II/LIF/MAPK11/VEGFD/CASP3/AKT3/MAP2K7/CASP7/CCL5/FAS/TRAF3/CEBPB/LOC100525396/TRAF2/TRAF1/PTGS2/PIK3R1/CREB3L4/VCAM1/CXCL2/PIK3CB/JAG1/MAP3K5/MAPK10/BCL3	39
	GO:0001503	ossification	85/3484	117/6971	0.726496	1.45362	4.94584	4.02815e-07	4.28193e-05	3.34125e-05	SMAD7/PTPN11/TWIST2/ZHX3/IGFBP5/SMAD1/LTF/GLI2/BMP2/SMPD3/SGMS2/JAG1/MGP/RUNX1/SFRP2/SFRP1/SOX11/BMP4/BPNT2/CEBPD/IGFBP2/FIGNL1/TMEM53/MYOC/ATP2B1/RASSF2/SBDS/TAPT1/SEMA4D/MMP16/PTN/SOST/PTHLH/P2RX7/FGF18/FGFR2/TWIST1/NOG/BAMBI/NBR1/RBPJ/DNAI3/CLEC11A/NPPC/ASPN/BMPR1A/CCN1/CYP24A1/SIX2/PHEX/WNT5A/ACVR2B/ACVR1/GJA1/TRAF6/OSR2/CCN3/KREMEN1/LGR4/FGF9/CLEC5A/CALCR/JUNB/NAB2/BGLAP/TENT5A/CEBPA/FFAR4/C…	85	ATAC-seq
	GO:0042692	muscle cell differentiation	87/3484	120/6971	0.725	1.45062	4.97689	3.42351e-07	3.95297e-05	3.08455e-05	TCF23/EHD2/CDK9/SIX1/TBX3/TRIM32/PDCD4/CAPN3/RAMP2/IGFBP5/SMAD1/BMP2/UCHL1/NFATC2/BMP4/KLHL41/TMEM182/CFL2/TMOD1/ALPK2/SEMA4C/AKIRIN2/CD9/FGFR2/COL14A1/MYOM1/CAV2/CYP26B1/DUSP29/BMPR1A/NFATC4/QKI/CAV3/ATP2A2/MYF6/KRT19/MYH7/DLL1/FLNC/ACVR1/TNNT3/MYOZ2/RBPMS2/ITGB1/MAML1/CASQ1/CCN3/RARA/SDC1/PRKAR1A/MYOCD/DMD/NOX4/ADM/MYL9/MYL2/MYOZ1/SMYD3/MYOD1/GDF15/MDM2/ADRA1A/SHOX2/MEF2A/RCAN1/GATA6/SIX4/PLEKH…	87
	GO:0022603	regulation of anatomical structure morphogenesis	157/3484	219/6971	0.716895	1.43441	6.52879	2.67092e-11	2.83919e-08	2.21546e-08	CCBE1/PALMD/DDHD1/SIX1/VEGFA/MRLC2/RHOB/IL10/RAMP2/LIF/SMAD1/ANGPT2/KIT/WNT2B/EFNA1/BMP2/PALM/FGF1/GTF2I/RGCC/JAG1/LEP/THBS1/SFRP2/SFRP1/ZFYVE27/SEMA6A/PDPN/NR2E1/BMP4/FITM2/FYN/ABL1/KLF2/HEXB/CCL2/CDC42EP3/SERPINE1/SEMA4D/BDNF/ENPP2/CTSH/ANXA1/DMRT2/BTG1/FGF18/FGFR2/ITGA5/CCR2/GLUL/GATA3/BTBD7/FN1/NOG/BAMBI/SPRED1/FES/TNR/HGF/F3/BMPR1A/NTN4/SRCIN1/PRKN/SIX2/CREB3L1/MFSD2A/CRB2/ERMN/DMTN/GNA13/NF…	157
	GO:0007167	enzyme-linked receptor protein signaling pathway	190/3484	267/6971	0.71161	1.42383	7.05852	6.24498e-13	1.99152e-09	1.55401e-09	CIDEA/TGFBR3/CCBE1/TXNIP/ACVR1C/VEGFA/SMAD7/PTPN11/NTF3/PDCD4/SMAD3/IGFBP5/LIF/SMAD1/RHBDF2/ANGPT2/KIT/ZFAND5/GFRA1/EFNA1/BMP2/SMPD3/FGF1/HIVEP1/IGFBP3/LEP/THBS1/SFRP2/SFRP1/SOX11/ING2/APOD/ZFYVE27/PIP4K2A/SEMA6A/BMP4/STAT6/IGF1R/MUC20/PID1/IGFBP2/TIPARP/TMEM53/MYOC/FYN/HIP1R/IGFBP1/ABL1/SPRY3/ROR2/CBL/EPHA3/GPR155/ARHGEF2/NDP/RASL11B/GRB2/INHBA/BDNF/PLAT/SOST/EFNB2/EGFR/PMEPA1/PLEKHA1/FGF18/FGFR…	190
	GO:0072359	circulatory system development	206/3484	295/6971	0.698305	1.39721	6.96794	1.30464e-12	2.08025e-09	1.62325e-09	CCBE1/SIX1/VEGFA/TBX3/SMAD7/PTPN11/PDCD4/RHOB/IL10/RAMP2/LIF/SMAD1/ANGPT2/PRDM1/GLI2/ZFAND5/EFNA1/BMP2/FGF1/CD93/GTF2I/RGCC/NFATC2/ANPEP/JAG1/LEP/THBS1/CACYBP/SFRP2/SOX11/SEMA6A/NR2E1/BMP4/PKD2/TIPARP/FYN/ABL1/PLCD3/MYL7/PIM1/KLF2/B4GALT1/SERPINE1/STRA6/ANG/NDP/ALPK2/CTSH/NDUFV2/BTG1/FGF18/VPS4B/FGFR2/ITGA5/TWIST1/CCR2/GLUL/CDH11/GATA3/SAV1/NOG/COL14A1/GBX2/SPRED1/RBPJ/ACKR3/NPPC/RSPO3/F3/DUSP6/P…	206
	GO:0051241	negative regulation of multicellular organismal process	195/3484	288/6971	0.677083	1.35475	6.14557	3.95724e-10	2.09905e-07	1.63792e-07	CIDEA/VSIR/ACVR1C/SMAD7/IL19/PTPN11/PDCD4/IL10/IGFBP5/ANGPT2/LTF/GLI2/N4BP1/BMP2/CMKLR1/GTF2I/TNFSF4/MYCN/RGCC/GHSR/THBS1/SFRP2/APOA2/SFRP1/SOX11/PTGER3/APOD/SEMA6A/NR2E1/BMP4/TMEM53/FYN/ATP2B1/LRRC17/KLF2/SERPINE1/INHBA/PTN/RNF128/MORC3/ALPK2/SOST/ANXA1/ANXA5/P2RX7/MACIR/CD9/TWIST1/CCR2/KCNMA1/TRIM62/SAV1/NOG/TLR4/ABHD6/TSKU/CCR7/STC1/OTUD7B/SPRED1/RBPJ/TGFB3/TNR/HGF/CD200/ARRDC3/ARHGDIB/BMPR1A/…	195
	GO:0061061	muscle structure development	125/3484	188/6971	0.664894	1.33036	4.5897	2.63007e-06	0.000176331	0.000137593	TCF23/EHD2/CDK9/SIX1/TBX3/SMAD7/TRIM32/PDCD4/CAPN3/RAMP2/IGFBP5/LIF/SMAD1/BMP2/UCHL1/RIPOR2/NFATC2/IGFBP3/SOX11/BMP4/KLHL41/TMEM182/UQCC2/CFL2/STRA6/TMOD1/MSC/ALPK2/BTG1/SEMA4C/AKIRIN2/CD9/FGFR2/TWIST1/NOG/COL14A1/MYOM1/RBPJ/CAV2/CYP26B1/DUSP29/BMPR1A/TBX20/MSTN/FHL1/CHD2/NFATC4/QKI/CAV3/ATP2A2/MYF6/KRT19/MYH7/DLL1/FLNC/NMRK2/ACVR1/GJA1/TNNT3/ATF3/XIRP2/MYOZ2/ETV1/RBPMS2/ITGB1/UNC45B/MAML1/MBNL3/…	125
	GO:0030334	regulation of cell migration	157/3484	238/6971	0.659664	1.3199	5.01906	2.97591e-07	3.79607e-05	2.96213e-05	CCBE1/ACVR1C/ABHD2/TMSB10/VEGFA/TRIM32/RHOB/TWIST2/IGFBP5/ANGPT2/KIT/CARMIL1/BMP2/SMPD3/PTP4A1/FGF1/CMKLR1/RGCC/ZNF609/JAG1/RAB11A/THBS1/SFRP2/SFRP1/APOD/VCL/SEMA6A/PDPN/NR2E1/BMP4/GPR183/IGF1R/MYOC/ABL1/GCNT1/SPN/ROR2/CCL2/CCL8/ARHGEF2/SEMA4D/PTN/DPP4/INSL3/ENPP2/CTSH/ANXA1/TMSB4X/MACIR/VIM/FGF18/TWIST1/CCR2/GLUL/CDH11/GATA3/ACTN4/GPI/NOG/SST/TLR4/ABHD6/TP53INP1/CCR7/STC1/SPRED1/DNAI3/FGF16/SEMA…	157
	GO:0016477	cell migration	262/3484	400/6971	0.655	1.31056	6.39433	8.25283e-11	6.57957e-08	5.13413e-08	RHOF/TGFBR3/ACKR4/CCBE1/ACVR1C/GPC4/ABHD2/TMSB10/SIX1/VEGFA/TRIM32/S100A12/PTPN11/RHOB/TWIST2/FSCN1/IGFBP5/ANGPT2/KIT/CARMIL1/BDKRB2/ZFAND5/BMP2/SMPD3/PTP4A1/FGF1/CMKLR1/RGCC/NFATC2/ZNF609/JAG1/RAB11A/THBS1/SFRP2/SFRP1/APOD/VCL/SEMA6A/PDPN/NR2E1/BMP4/GPR183/IGF1R/MDGA1/MYOC/FYN/ABL1/GCNT1/SPN/SPDL1/CDH17/DEFB1/ROR2/HEXB/CCL2/CCL8/ARHGEF2/B4GALT1/AMCF-II/ANG/ENPEP/SBDS/SEMA4D/DCLK1/PLAT/PTN/DPP4/I…	262
	GO:0098657	import into cell	159/3484	245/6971	0.64898	1.29852	4.7545	1.16878e-06	9.09084e-05	7.09371e-05	SCARA5/PEAR1/SLC6A2/EHD2/SLC39A12/VEGFA/MRC1/PICALM/NALF2/RAMP2/CARMIL1/SCARB1/LEP/THBS1/APOA2/SLC30A1/MYO6/ATP1A2/FYN/HIP1R/ABL1/MAPK1/KCNJ1/NCF4/CBL/EPHA3/SFTPD/STRA6/ANXA2/NDP/CSNK1E/GRB2/SLC1A5/ATP1B1/LRRTM2/BIN3/ADRB2/GHR/SLC15A1/ANXA1/PIK3C3/HMGB1/P2RX7/GPM6B/SLC39A8/DNAJC6/CD9/CCR2/SLC43A2/CALM2/TLR4/STEAP2/CAV2/ACKR3/INPP5F/BCL2L1/ARHGAP25/KCNJ5/TAMALIN/CALM1/SRPX/PIK3CG/ATP1A1/SNX9/KCNJ1…	159
	ssc04390	Hippo signaling pathway	110/4183	155/9430	0.709677	1.59987	6.72338	1.31061e-11	7.55786e-10	3.65592e-10	PARD3/DLG2/SMAD7/RASSF6/CDH1/AXIN2/SMAD3/SMAD1/TEAD1/GLI2/WNT2B/BMP2/FGF1/WNT5B/BIRC3/LEF1/TCF7L2/WTIP/SMAD2/PPP2R2B/TGFBR2/BMP4/APC/SERPINE1/PPP2R2A/CSNK1E/LATS2/NKD1/PARD6B/CSNK1D/CRB1/CCN2/SAV1/PPP1CC/BMPR1B/TGFB3/FZD7/DLG3/TCF7L1/WNT4/BMPR1A/WNT7B/WWTR1/CTNNA1/AREG/CRB2/TCF7/YAP1/WNT5A/TGFB2/PPP2R1B/WNT9A/PATJ/FRMD6/CCND1/PPP2CA/DLG1/BTRC/TEAD4/MYC/TP73/AMOT/WNT3A/YWHAH/CTNNA3/ID1/WNT7A/TP53B…	110
	ssc04152	AMPK signaling pathway	85/4183	122/9430	0.696721	1.57066	5.66438	1.16681e-08	3.36429e-07	1.62739e-07	RAB2A/CAB39/CIDEA/TBC1D1/EIF4EBP1/PPARG/PFKFB1/FOXO3/PRKAB1/CREB5/CD36/CPT1A/RHEB/PRKAG3/INSR/ACACA/CAMKK2/LEP/PPP2R2B/IGF1R/CREB3L2/IRS2/PPP2R2A/LIPE/FBP1/PCK1/G6PC3/PFKFB3/IRS1/RPTOR/PPP2R3C/STRADB/PPP2R3A/PRKAG2/PIK3CB/IGF1/ADIPOQ/PIK3R1/MLYCD/PPP2R5A/PFKP/LOC100511937/CREB3L1/PFKL/PPP2R5E/SCD/PRKAB2/PPP2R1B/ADIPOR2/PDPK1/ACACB/CCND1/SREBF1/EEF2K/PPP2CA/PRKAA1/PCK2/CREB1/TSC1/PPP2R5C/CAB39L/AK…	85
	ssc04070	Phosphatidylinositol signaling system	66/4183	95/9430	0.694737	1.56619	4.95208	5.93798e-07	7.33765e-06	3.5494e-06	ITPR1/ITPKC/MTMR7/PIK3C2B/PLCE1/PIK3C2G/ITPR2/PIP4K2A/PLCB4/BPNT2/PLCB1/MTMR3/PLCD3/CDS2/PIP5K1B/DGKD/CALML5/PIK3C3/PIP4K2C/PRKCA/CALM2/SYNJ2/INPP5D/PIP5K1C/INPP5F/INPP1/SYNJ1/MTMR1/CALM1/PIK3CB/PIK3R1/LOC100511937/IMPA2/DGKZ/ITPR3/PI4KB/INPP4A/DGKI/DGKB/IPPK/PLCG2/INPP4B/PLCZ1/PPIP5K2/IPMK/INPP5B/PI4K2A/DGKG/PTEN/PI4KA/INPP5A/PLCB2/OCRL/DGKE/PIP4K2B/DGKK/PLCD1/PRKCB/IMPA1/MTM1/SACM1L/DGKH/PLCG1/…	66
	ssc04022	cGMP-PKG signaling pathway	114/4183	166/9430	0.686747	1.54818	6.36205	1.56392e-10	6.76396e-09	3.27189e-09	ITPR1/ADRA2B/KCNJ8/CREB5/ATP2B2/CACNA1D/BDKRB2/INSR/GTF2I/MYLK/NFATC2/PDE5A/ITPR2/GNAI1/PLCB4/ATP1A2/KCNMB3/PLCB1/PPIF/ATP2B1/ATP2B4/MAPK1/ATP1B3/NFATC1/CREB3L2/VDAC2/SLC8A1/IRS2/ADCY7/GNAQ/ADCY9/CALML5/ATP1B1/PPP3CC/ADRB2/PDE3A/SLC25A31/KCNMA1/IRAG1/CALM2/PPP1CC/IRS1/PDE3B/ADCY8/NPPC/ROCK2/CALM1/PIK3CG/ATP1A1/ADRA2C/KCNU1/PPP3CA/CNGA1/CREB3L1/AGTR1/GNA13/OPRD1/NFATC4/ADRA1D/PIK3R6/ITPR3/MYLK4/AT…	114
	ssc02010	ABC transporters	35/4183	51/9430	0.686275	1.54711	3.49787	0.000391059	0.00155416	0.000751784	DEFB1/ABCB5/ABCC12/ABCG2A/ABCG1/ABCA8/ABCA5/ABCC9/ABCC13/ABCA4/ABCC1/ABCC5/ABCA9/ABCA1/LOC100514786/ABCG8/ABCB4/ABCC2/ABCA6/ABCC4/ABCC8/ABCB11/ABCD3/ABCC11/ABCD2/ABCB7/ABCB9/ABCC3/ABCA12/ABCG2B/ABCC10/ABCA2/ABCB1/ABCG5/ABCD4	35
	ssc04340	Hedgehog signaling pathway	36/4183	53/9430	0.679245	1.53127	3.46289	0.000442043	0.00169941	0.000822045	GLI2/GLI3/BOC/SCUBE2/SMURF1/CUL1/EVC2/SMURF2/CSNK1E/LRP2/CSNK1D/DISP1/GRK2/PTCH1/CUL3/ARRB1/HHAT/HHIP/CCND1/GRK3/BTRC/HHATL/EFCAB7/BCL2/SPOP/CSNK1A1/GPR161/SHH/CDON/GSK3B/FBXW11/CSNK1G2/KIF7/CSNK1G3/CCND2/PTCH2	36
	ssc04512	ECM-receptor interaction	60/4183	90/9430	0.666667	1.50291	4.28014	1.50981e-05	0.000127413	6.16329e-05	COL4A2/ITGA9/COL4A1/LAMB1/COL6A6/CD36/TNC/THBS2/LAMC2/THBS1/ITGA7/ITGB8/ITGA8/COL4A6/LAMB4/LAMA4/ITGB6/ITGA6/CD44/DAG1/ITGA5/FN1/IBSP/TNR/LAMB3/RELN/ITGAV/TNXB/LAMA3/ITGA2B/LAMC1/COL1A1/ITGB1/HSPG2/SDC1/COL9A1/THBS4/ITGB3/LOC100623720/ITGA1/COL1A2/LAMA5/SV2B/ITGA11/SDC4/ITGB4/ITGB5/COL9A2/GP9/COL6A5/ITGB7/ITGA4/ITGA2/LAMA1/TNN/COL4A4/CD47/VWF/COL4A5/AGRN	60
	ssc04012	ErbB signaling pathway	56/4183	84/9430	0.666667	1.50291	4.13368	2.88823e-05	0.000207477	0.000100362	EIF4EBP1/GAB1/NRG2/JUN/CAMK2G/ARAF/NRG1/ABL1/MAPK1/SHC3/CBL/CDKN1A/SHC4/GRB2/BTC/EGFR/PRKCA/MAPK9/MAPK10/PIK3CB/PIK3R1/LOC100511937/AREG/CBLB/ABL2/TGFA/RAF1/PAK1/NCK2/MAPK8/CAMK2A/PLCG2/PAK6/AKT2/ERBB4/PAK5/MYC/NCK1/STAT5B/AKT3/CDKN1B/PAK2/SOS1/BRAF/PRKCB/PAK3/SOS2/GSK3B/CAMK2B/PAK4/PLCG1/EREG/PTK2/SRC/CAMK2D/SHC2	56
	ssc04072	Phospholipase D signaling pathway	99/4183	149/9430	0.66443	1.49787	5.46926	3.63978e-08	7.87102e-07	3.8074e-07	AGPAT1/PLD1/PTGFR/ARF1/PLPP1/GAB1/PTPN11/PDGFRB/GAB2/KIT/RHEB/KITLG/INSR/DNM2/AGT/PLCB4/PDGFC/PLCB1/CYTH1/FYN/MRAS/LPAR1/MAPK1/CXCR2/SHC3/ADCY7/CYTH3/PIP5K1B/DGKD/SHC4/ADCY9/GRB2/PLPP2/PLA2G4A/EGFR/PRKCA/AVPR2/RRAS2/F2R/ADCY8/PIP5K1C/F2/PIK3CB/PIK3CG/PIK3R1/LOC100511937/LPAR2/AGTR1/DNM3/DGKZ/GNA13/PIK3R6/GRM7/PDGFD/AGPAT5/RAF1/ADCY5/DGKI/PLA2G4B/RAPGEF4/DGKB/GRM3/PLA2G4E/PLCG2/PLA2G4F/TSC1/CXCL8/…	99
	ssc04310	Wnt signaling pathway	113/4183	171/9430	0.660819	1.48973	5.77018	6.3849e-09	2.00834e-07	9.71482e-08	MCC/GPC4/AXIN2/SMAD3/WNT2B/TLE1/JUN/APCDD1/WNT5B/LEF1/NFATC2/TCF7L2/CAMK2G/CACYBP/SFRP2/SFRP1/CREBBP/ZNRF3/PLCB4/SFRP5/PLCB1/NFATC1/ROR2/CCN4/APC/CUL1/LRP6/VANGL1/CSNK1E/LGR5/PPP3CC/CSNK2A1/SOST/TLE3/NKD1/RBX1/LRP5/CTBP2/PRKCA/BAMBI/MAPK9/PRICKLE2/RSPO2/MAPK10/FZD7/RSPO3/ROCK2/TCF7L1/WNT4/DKK2/RYK/WNT7B/PPP3CA/TCF7/ROR1/PRICKLE1/NFATC4/WNT5A/RSPO1/PSEN1/PPARD/WNT9A/DAAM2/FOSL1/CCND1/PORCN/MAPK8/C…	113
Ost_D14_Vs_Con_D14	GO:0030258	lipid modification	32/1753	63/6971	0.507937	2.01987	4.71295	9.88452e-06	0.000710113	0.000582903	CPT1A/APOD/LEP/SESN2/PHYH/HSD17B10/HADHA/PLPP1/PTEN/INPP5K/SOX9/INPP5A/EPHX2/MTM1/AUH/LPCAT3/GGTA1/FMO2/CPT2/PIP4P2/DGKA/TWIST1/CPT1B/SLC35C1/GDF15/MTMR7/ECH1/SLC27A2/PLPPR4/INPP5J/PLPP3/ALOX12	32	RNA-seq
	GO:0045444	fat cell differentiation	35/1753	69/6971	0.507246	2.01712	4.92114	3.97086e-06	0.000348664	0.000286204	SFRP2/ATAT1/DUSP10/FOXO1/LEP/PIM1/ZFP36/DDIT3/INHBB/GDF10/SLC7A10/BMP2/ALDH6A1/ATF5/CEBPD/WIF1/TRPV4/CTBP2/FRZB/CEBPB/ADIRF/TGFB1/GNB3/ZBTB7A/ARL4A/WNT5A/ADIG/GATA2/RGS2/PSMB8/CCDC85B/PEX11A/CMKLR1/EBF2/MEDAG	35
	GO:0001503	ossification	57/1753	117/6971	0.487179	1.93732	5.92606	2.54413e-08	8.93556e-06	7.33484e-06	SFRP2/IGFBP5/ZHX3/TP53INP2/SIX2/CLEC3B/MMP16/ACVR1/NBR1/TAPT1/ATP2B1/FGF18/GDF10/BMP2/MESD/PTN/BMP4/WNT11/CEBPD/GLI2/CLEC11A/SMAD7/RFLNB/OSR2/SOX9/EXT1/SBDS/MEF2C/LGR4/SPP1/TMEM53/DNAI3/BAMBI/CEBPB/SEMA4D/EBP/TGFB1/BPNT2/RBPJ/PTHLH/TWIST1/MYOC/PHEX/PTK2B/TXLNG/ASPN/ACVR2B/SNAI2/KLF10/CCN3/WNT5A/CCN1/FIGNL1/GJA1/IGF2/DMP1/MGP	57
	GO:0030198	extracellular matrix organization	36/1753	79/6971	0.455696	1.81213	4.20746	5.92387e-05	0.00328515	0.00269665	SFRP2/COL14A1/FBLN1/LOXL1/B4GALT1/CAV2/MMP1/MMP16/DPP4/APP/BMP2/FAP/ADAMTS15/ADAMTS9/PDPN/ADAMTS1/RAMP2/POSTN/P4HA1/FGFR4/SOX9/RGCC/EXT1/ECM2/TGFB1/FBLN5/MPZL3/ABL1/SPINT2/FMOD/CCN1/SLC39A8/FLOT1/DMP1/ADAMTS20/WT1	36
	GO:0061448	connective tissue development	38/1753	85/6971	0.447059	1.77778	4.18155	6.25547e-05	0.00335145	0.00275107	SFRP2/SIX2/LEP/TAPT1/FGF18/BMP2/NKX3-2/BMP4/GLI2/SMAD7/RFLNB/TRPV4/OSR2/SOX9/EXT1/BGN/BMPR1B/DDRGK1/MEF2C/HYAL1/TGFB1/BPNT2/SRF/NFATC2/HOXD3/HOXA3/HOXC4/SNAI2/CCN3/WNT5A/HSD17B1/OGN/CCN1/CTSK/GDF5/EBF2/MGP/WT1	38
	GO:0001944	vasculature development	93/1753	213/6971	0.43662	1.73627	6.32516	1.72913e-09	2.73289e-06	2.24332e-06	F3/ANPEP/SFRP2/ANGPTL4/GLUL/CHI3L1/AGTR1/B4GALT1/EPHB3/FYN/MDM2/ZFAND5/ITGA5/LEP/ACVR1/MAP3K3/ADM2/DDIT3/CXCL12/FGF18/BMP2/PLK2/APLN/IL18/RRAS/LOC100511937/FOXO4/ANG/BTG1/SERPINF1/BMP4/WNT11/NRP1/ANGPT1/DLL1/HTATIP2/SMAD7/VEGFD/RAMP2/FGF1/WIF1/STRA6/RGCC/ESM1/CCBE1/SEMA3E/MEF2C/LUZP1/NR2F2/HYAL1/SPRY2/ANGPT2/PSEN1/HSPB6/BAX/SERPINE1/TGFB1/RBPJ/RHOB/SRF/GATA6/HPGD/AQP1/CALCRL/NFATC2/RAMP1/PTK2B/AB…	93
	GO:0050673	epithelial cell proliferation	60/1753	138/6971	0.434783	1.72896	5.01295	1.63154e-06	0.000185247	0.000152062	F3/SFRP2/KLF9/HGF/IGFBP5/CDKN1B/CAV1/DUSP10/IL6/AGTR1/B4GALT1/CAV2/LEP/MAGED1/ZFP36/STAT6/APLN/ANG/PTN/FAP/BMP4/GLI2/CCL5/FGF1/BCL2L2/LGR5/OSR2/SOX9/RGCC/AR/MEF2C/LGR4/NR2F2/IFT74/PSEN1/CDKN2B/CEBPB/BAX/SDR16C5/SIDT2/TGFB1/RBPJ/GATA6/ESR1/STAT1/FUT1/NME1/SNAI2/VDR/CCN3/WNT5A/MYC/WNT16/GATA2/IFT52/IRF6/EGFL7/GDF5/PRDM1/IGF2	60
	GO:0030334	regulation of cell migration	99/1753	238/6971	0.415966	1.65414	5.95125	1.16072e-08	5.2415e-06	4.30253e-06	SFRP2/CXCL14/HGF/IGFBP5/GLUL/CDKN1B/PTP4A1/IL27RA/DUSP10/GCNT1/ANXA1/APOD/ITGB3/S100A14/ACVR1/DPP4/GPI/APP/THY1/CXCL12/NEDD9/FGF18/CAMK2A/CDH11/SEMA6C/BMP2/PLK2/RRAS/PTN/BMP4/NRP1/RAB11A/SEMA6D/CD99L2/CCL5/LOC100516039/VEGFD/PDPN/VIM/FGF1/C5AR2/IGF1R/TRPV4/SOX9/RGCC/CCBE1/SEMA3E/LAMA3/DDRGK1/ACTN4/NR2F2/SPRY2/ITGB1/ANGPT2/RHOD/DNAI3/GPR183/MIF/CXCL16/SEMA4D/RAP2B/TGFB1/RHOB/ABHD2/TWIST1/MYOC/ZNF6…	99
	GO:0007167	enzyme-linked receptor protein signaling pathway	110/1753	267/6971	0.411985	1.6383	6.16413	3.35005e-09	3.50154e-06	2.87427e-06	F3/PID1/SFRP2/HIP1R/LDLRAD4/HGF/IGFBP5/RGMA/TXNIP/EFNA4/IGFBP3/CAV2/EPHB3/FYN/FOXO1/IGF1/APOD/ZFAND5/LEP/ACVR1/TYRO3/INHBB/NEDD9/IRS1/FGF18/STAT6/HAP1/BMP2/HIVEP1/APLN/ZFYVE27/RHOQ/TGFBR3/LOC100511937/FOXO4/VASN/BMP4/NRP1/ANGPT1/DLL1/RASL11B/SESN3/SMAD7/VEGFD/SMAD3/FGF1/WIF1/IGF1R/FRK/INPP5K/SOX9/ESM1/EXT1/PLAT/CCBE1/AR/ANGPTL1/CIDEA/SPRY2/LRRC32/ANGPT2/CDKN2B/TMEM53/BAMBI/SAMD12/STAT5B/SOCS2/DOK…	110
	GO:0022603	regulation of anatomical structure morphogenesis	89/1753	219/6971	0.406393	1.61607	5.36894	2.30187e-07	4.5115e-05	3.7033e-05	F3/SFRP2/CDC42EP3/HGF/GLUL/CHI3L1/SIX2/ANXA1/VAT1/EPHB3/FYN/LRP8/ITGA5/LEP/ADM2/FGD1/FGF18/BMP2/PLK2/ZFYVE27/RRAS/RHOQ/FOXO4/BTG1/SERPINF1/BMP4/NRP1/DLL1/HTATIP2/CAPZB/FITM2/PDPN/RAMP2/FGF1/GPRASP3/CDC42SE1/SOX9/RGCC/CCBE1/PQBP1/SEMA3E/AR/PALMD/MEF2C/LGR4/HYAL1/SPRY2/ANGPT2/PSEN1/RND2/BAMBI/SEMA4D/HSPB6/RAP2B/SERPINE1/TGFB1/RHOB/SRF/GATA6/AQP1/ESR1/PTK2B/ABL1/STAT1/FUT1/ADM/KLF2/HEXB/WNT5A/CTSH/G…	89
	ssc04512	ECM-receptor interaction	43/2084	90/9430	0.477778	2.16192	5.89903	5.90801e-08	2.55521e-06	1.42259e-06	ITGB4/ITGA9/COL4A1/LAMB1/COL4A2/ITGB3/ITGA5/COL6A5/ITGA11/ITGA1/LAMA4/ITGA8/LAMC1/LAMB4/COL6A6/FREM1/CD47/SDC4/COL4A6/LAMA3/ITGB1/SPP1/SDC1/COL1A2/ITGA3/THBS3/VTN/TNXB/ITGB5/COL4A5/COL9A3/TNC/CD36/AGRN/LAMC2/LAMA1/COL1A1/LAMA5/FREM2/GP9/ITGA7/DMP1/DSPP	43
	ssc04068	FoxO signaling pathway	57/2084	131/9430	0.435115	1.96887	5.94758	3.08829e-08	1.5265e-06	8.49861e-07	FOXO3/GADD45G/CDKN1B/DEPP1/IRS2/PIK3R2/INSR/AKT3/IL6/CCND2/FOXO1/IGF1/MDM2/GABARAPL1/GADD45B/ARAF/CDKN1A/IRS1/RBL2/SOD2/PLK2/LOC100511937/FOXO4/CAT/PIK3CB/PTEN/FBXO32/HOMER1/SMAD3/IGF1R/IKBKB/HOMER2/LOC100521447/GRM1/CDK2/TGFB2/CDKN2B/GABARAPL2/AKT1/MAPK12/BNIP3/TGFB1/S1PR1/PDPK1/KLF2/CDKN2D/MAPK11/SLC2A4/TGFBR2/CCNB3/MAPK13/PLK1/HRAS/BCL2L11/SGK2/CCNB1/CCND1	57
	ssc04152	AMPK signaling pathway	49/2084	122/9430	0.401639	1.8174	4.83996	4.76014e-06	9.15004e-05	5.09418e-05	FOXO3/CPT1A/EIF4EBP1/IRS2/PIK3R2/INSR/AKT3/FOXO1/IGF1/LEP/PPP2R2C/IRS1/CAB39/LOC100511937/PFKM/PIK3CB/PPP2R1B/TSC2/TBC1D1/CAMKK2/CRTC2/LIPE/ACACB/CREB5/PPP2R2A/IGF1R/CPT1C/RHEB/ADIPOR1/PPP2R5A/MLYCD/CIDEA/PFKP/AKT1/PFKFB1/PPP2R3C/CPT1B/SCD/PDPK1/CD36/SLC2A4/ADIPOR2/PFKFB4/FBP1/FASN/CREB3L4/ADIPOQ/CCNA2/CCND1	49
	ssc04066	HIF-1 signaling pathway	43/2084	109/9430	0.394495	1.78507	4.39085	3.00207e-05	0.000472144	0.000262861	EGLN3/CDKN1B/TFRC/IL6R/EIF4EBP1/PIK3R2/INSR/AKT3/IL6/IGF1/CAMK2G/CDKN1A/LDHA/CAMK2A/PDK1/CAMK2D/LOC100511937/PFKM/PIK3CB/ALDOA/EPAS1/PGK1/ANGPT1/ENO2/ANGPT4/GAPDH/HIF1A/IGF1R/MKNK1/ENO1/IFNGR2/ANGPT2/PFKP/AKT1/SERPINE1/EDN1/FLT1/INHCA/PRKCG/TLR4/LDHB/HK2/SLC2A1	43
	ssc04070	Phosphatidylinositol signaling system	37/2084	95/9430	0.389474	1.76235	3.97755	0.00014401	0.00146551	0.000815908	CDS2/PLCE1/PIK3R2/ITPR3/MTMR14/PLCB1/DGKD/LOC100511937/PPIP5K2/PIK3CB/ITPR2/PTEN/DGKQ/PIP4K2C/INPP5A/MTM1/IPMK/ITPKC/DGKE/PIP4P2/BPNT2/PI4K2B/DGKA/IMPA2/MTMR3/ITPR1/CALM3/PIKFYVE/INPP5E/INPP4B/PRKCG/MTMR7/DGKH/PPIP5K1/INPP5B/CALML4/CDS1	37
	ssc04010	MAPK signaling pathway	113/2084	293/9430	0.385666	1.74512	6.90102	7.06216e-11	1.22175e-08	6.80198e-09	FGF2/IL1RAP/GADD45G/DUSP16/HGF/EFNA4/INSR/AKT3/DUSP10/MAPT/IGF1/CACNA1G/FGF10/PGF/MAP4K2/DUSP1/MAP3K3/DDIT3/GADD45B/ARAF/MAP3K21/MRAS/FGF18/CACNG7/PDGFD/MAP3K12/RRAS/MAP2K7/CACNB1/ANGPT1/ANGPT4/FGF7/PAK1/VEGFD/HSPB1/FGF1/CSF1/FAS/IGF1R/MKNK1/NFATC3/FGFR4/IKBKB/RPS6KA3/NGF/RPS6KA2/RASGRP2/RASA2/PPP3CA/MAPK8IP2/MEF2C/CACNG4/NFKB2/PPM1B/ANGPT2/MAP4K4/TGFB2/HSP70.2/DAXX/CACNA2D1/PPM1A/PPP5C/RELB/AKT1…	113
	ssc04012	ErbB signaling pathway	32/2084	84/9430	0.380952	1.72379	3.54892	0.000624386	0.00407618	0.00226937	PAK3/CDKN1B/EIF4EBP1/PIK3R2/AKT3/ARAF/CAMK2G/CDKN1A/CAMK2A/CAMK2D/LOC100511937/MAP2K7/PIK3CB/PAK1/BTC/NRG1/SHC2/STAT5B/AKT1/SHC4/JUN/CBLB/ERBB3/ABL1/MYC/NCK2/PRKCG/STAT5A/NRG4/HRAS/NRG2/SHC3	32
	ssc04015	Rap1 signaling pathway	80/2084	213/9430	0.375587	1.69951	5.4998	1.65735e-07	5.73444e-06	3.19258e-06	FGF2/HGF/PFN2/GNAI1/PLCE1/EFNA4/PIK3R2/INSR/AKT3/IGF1/ITGB3/FGF10/PGF/TLN2/MAGI1/EVL/PLCB1/RAPGEF1/MRAS/FGF18/PARD6G/ADCY2/PDGFD/RRAS/LOC100511937/APBB1IP/PIK3CB/ANGPT1/ANGPT4/FGF7/TLN1/VEGFD/FGF1/CSF1/IGF1R/PARD3/FGFR4/NGF/MAGI3/RASGRP2/ITGB1/ANGPT2/ADCY8/PARD6B/AKT1/ADORA2A/MAPK12/ENAH/GNAO1/EFNA3/NGFR/EFNA5/RAC3/ADCY7/FLT1/PDGFRB/CALM3/ADORA2B/MAPK11/SIPA1L3/FARP2/PRKCG/MAP2K6/DOCK4/ADCY4/MET/…	80
	ssc04310	Wnt signaling pathway	64/2084	171/9430	0.374269	1.69355	4.87472	3.22962e-06	6.98406e-05	3.8883e-05	SFRP2/SFRP4/PRICKLE1/FZD8/SFRP5/CCND2/FZD7/CCND3/FZD6/GPC4/ZNRF3/MCC/PLCB1/WNT5B/DAAM2/FZD4/CAMK2G/CAMK2A/APCDD1/VANGL2/CAMK2D/SERPINF1/WNT11/APC/DKK2/SMAD3/WIF1/LGR5/NFATC3/CTBP2/FRZB/PPP3CA/LGR4/CTBP1/PSEN1/SENP2/CCDC88C/RYK/RSPO1/BAMBI/NFATC1/TBL1X/FZD3/JUN/CCN4/RAC3/NFATC2/TLE3/ROR2/WNT5A/MYC/WNT16/PRKCG/TLE2/WNT3/FRAT1/LEF1/FRAT2/TCF7/RSPO2/CTNND2/WNT10B/RAC2/CCND1	64
	ssc04668	TNF signaling pathway	42/2084	115/9430	0.365217	1.65259	3.7502	0.000282557	0.0023845	0.00132754	NFKBIA/CFLAR/PIK3R2/AKT3/CXCL2/IL6/ICAM1/ADAM17/DAB2IP/LOC100511937/MAP2K7/PIK3CB/CASP10/IRF1/DNM1L/IL18R1/CCL5/CREB5/VEGFD/PGAM5/CSF1/FAS/IKBKB/CASP7/MLKL/CEBPB/AKT1/MAPK12/CASP3/JUN/EDN1/TRAF3/MAPK11/MAP3K5/TRAF1/MAP2K6/MAPK13/CX3CL1/CREB3L4/FOS/TRAF5/BCL3	42
	GO:0033002	muscle cell proliferation	46/3107	60/6971	0.766667	1.72013	5.02322	3.77137e-07	5.46677e-05	4.28384e-05	BMP2/IL10/APOD/PDCD4/SIX1/IGFBP5/SMPD3/THBS1/TGFB3/PIK3R1/DSN1/GJA1/TBX20/BMP4/RBPJ/CAV2/CCL5/NR4A3/TLR4/PIM1/IFNG/BMPR1A/NOG/HGF/TNFAIP3/CCN3/FGFR2/MSTN/SAV1/GPER1/MEF2C/APLN/PRKAR1A/ANG/WNT2/IL12B/PTGIR/SMAD1/ID2/GATA6/TBX2/STAT1/TGFB1/BMPR2/CALCRL/FGF9	46	ATAC-seq
	GO:0010038	response to metal ion	47/3107	65/6971	0.723077	1.62233	4.51992	5.00314e-06	0.000409103	0.000320579	ITPKC/CUTAL/SMPD3/FBP1/THBS1/WNT5A/AHCYL1/MT1A/NFATC2/MEF2A/SLC30A1/PKD2/CPNE8/CAPN3/JUNB/AQP2/ITPR3/CALM1/NEK7/CYBRD1/MAPK9/CALM2/NFE2L2/SLC39A8/ADAM9/TIGAR/IL1A/KCNJ10/PRNP/MEF2C/ALOX5AP/GLRA1/P2RX7/TRPC3/PARK7/HVCN1/ACO1/CEBPA/FABP4/HPCA/MNAT1/CASR/AQP1/MT3/CPNE5/SLC30A4/PRKAA2	47
	GO:0048762	mesenchymal cell differentiation	53/3107	76/6971	0.697368	1.56465	4.43797	7.35778e-06	0.00053458	0.000418905	TGFBR3/SMAD7/TBX3/BMP2/SIX1/SFRP2/PDPN/WNT5A/TGFB3/RGCC/JAG1/SEMA6A/SIX2/TBX20/BMP4/SOX9/RBPJ/SFRP1/SEMA3E/GBX2/SEMA6D/TMEM100/BAMBI/BMPR1A/NOG/TRIM62/WNT11/ACVR1/SEMA4D/ALX1/PPP2CA/FGFR2/CRB2/MEF2C/TWIST1/NRP1/TASOR/VASN/ENG/WNT2/SEMA3G/ROCK1/STAT1/TGFB1/SPRED1/RTN4/QKI/EXT1/SEMA6C/SEMA3B/SEMA4F/FOXA2/TGFBR1	53
	GO:0001503	ossification	80/3107	117/6971	0.683761	1.53412	5.22425	1.38544e-07	2.32535e-05	1.82218e-05	SMAD7/SGMS2/BMP2/RASSF2/SOST/TWIST2/IGFBP5/SMPD3/SFRP2/BPNT2/ATP2B1/WNT5A/JAG1/MGP/RUNX1/PTPN11/DNAI3/SOX11/CEBPD/ACVR2B/TAPT1/SIX2/MMP16/GJA1/BMP4/CEBPB/SOX9/ZHX3/RBPJ/CLEC11A/SFRP1/LTF/JUNB/PTK2B/MYOC/FIGNL1/BAMBI/CLEC3B/GLI2/BMPR1A/SNX10/NOG/GDF10/FGF18/OSR2/IGFBP2/NBR1/PTHLH/WNT11/ACVR1/SEMA4D/TMEM53/ASPN/CCN3/BGLAP/FGFR2/MEF2C/TENT5A/TWIST1/P2RX7/TRAF6/LGR4/PHEX/KREMEN1/SMAD1/KLF10/BMP3/TGFB…	80
	GO:0001944	vasculature development	144/3107	213/6971	0.676056	1.51683	6.86904	5.0042e-12	7.9792e-09	6.25262e-09	CCBE1/VEGFA/SMAD7/PRDM1/TBX3/BMP2/IL10/ITGA5/PDCD4/SIX1/FYN/LEP/EFNA1/SFRP2/GTF2I/ZFAND5/THBS1/B4GALT1/WNT5A/RGCC/JAG1/TIPARP/SEMA6A/CTSH/OTULIN/IL18/PLK2/NFATC2/ANPEP/ACVR2B/PSEN1/FGF1/CD93/VPS4B/GJA1/TBX20/BMP4/PKD2/LIF/RBPJ/LUZP1/SEMA3E/GBX2/AGTR1/RHOB/TMEM100/STRA6/ANGPT2/JUNB/PTK2B/CHI3L1/ANGPTL4/F3/GLUL/KLF2/NR2E1/ANGPT1/ACKR3/HTATIP2/CXCL8/SERPINE1/DLL1/RAMP2/ABL1/BMPR1A/CCR2/NOG/FGF18/ITG…	144
	GO:0141091	transforming growth factor beta receptor superfamily signaling pathway	62/3107	92/6971	0.673913	1.51202	4.43289	7.45388e-06	0.00053458	0.000418905	ACVR1C/SMAD3/TGFBR3/SMAD7/BMP2/SOST/PDCD4/CIDEA/SMPD3/SFRP2/THBS1/WNT5A/TGFB3/HIVEP1/SOX11/ACVR2B/TBX20/BMP4/RGMA/ZBTB7A/ING2/RBPJ/SFRP1/CAV2/TMEM100/GPR155/BAMBI/CD109/ABL1/BMPR1A/NOG/GREM2/LDLRAD4/ACVR1/TMEM53/ADAM9/ASPN/CLDN5/CRB2/GDF7/PMEPA1/VASN/ENG/NDP/SMAD1/HPGD/RASL11B/TGFB1/SPRED1/LRRC32/CAV3/CHRDL1/PALS1/EXT1/LEMD3/PIN1/STRAP/INHBB/FGF9/GDF15/TGFBR1/INHBA	62
	GO:0022603	regulation of anatomical structure morphogenesis	145/3107	219/6971	0.6621	1.48552	6.54605	4.67609e-11	2.13029e-08	1.66933e-08	CCBE1/VEGFA/PALMD/BMP2/IL10/ITGA5/SIX1/KIT/FYN/LEP/EFNA1/SFRP2/GTF2I/PDPN/THBS1/WNT5A/RGCC/ANXA1/JAG1/PALM/ZFYVE27/SEMA6A/CTSH/WNT2B/DDHD1/PLK2/PSEN1/FGF1/SIX2/BDNF/DMRT2/RHOQ/GJA1/BMP4/SOX9/LIF/SFRP1/SEMA3E/RHOB/ANGPT2/TACSTD2/DMTN/PTK2B/CHI3L1/CDC42EP3/F3/GLUL/KLF2/CDC42EP4/CHODL/MRLC2/CST3/CAPZB/BAMBI/NR2E1/CCL2/HTATIP2/CXCL8/SERPINE1/FITM2/NTN1/DLL1/RAMP2/ABL1/ZRANB1/PARVG/BMPR1A/CDC42SE2/CCR…	145
	GO:0042692	muscle cell differentiation	79/3107	120/6971	0.658333	1.47707	4.72672	1.80819e-06	0.000174737	0.000136927	TCF23/EHD2/TBX3/TRIM32/BMP2/PDCD4/SIX1/IGFBP5/CDK9/TMOD1/NFATC2/NOX4/MEF2A/DUSP29/BMP4/SOX9/CAV2/ALPK2/CAPN3/CD9/RCAN1/MYOM1/CYP26B1/UCHL1/AKIRIN2/DLL1/RAMP2/MYF6/KRT19/BMPR1A/CASQ1/MYOCD/ACVR1/ADAMTS15/SMYD3/RARA/TNNT3/SEMA4C/CCN3/FGFR2/ITGB1/GPER1/MEF2C/RBM38/TMEM182/COL14A1/MYBPH/BARX2/PRKAR1A/ATP2A2/DMD/CFL2/ADRA1A/MAML1/SMAD1/MYL2/HEY1/MYOZ2/GATA6/FOXO4/MDM2/SCGB3A1/TBX2/TGFB1/MYH7/CAV3/QKI/…	79
	GO:0007167	enzyme-linked receptor protein signaling pathway	174/3107	267/6971	0.651685	1.46215	6.90462	4.03246e-12	7.9792e-09	6.25262e-09	CCBE1/ACVR1C/TXNIP/SMAD3/VEGFA/TGFBR3/SMAD7/BMP2/IGFBP4/STAT6/APOD/SOST/PDCD4/CIDEA/KIT/FYN/LEP/IGFBP5/EFNA1/SMPD3/SFRP2/ZFAND5/THBS1/WNT5A/TGFB3/RHBDF2/IRS1/TIPARP/HIVEP1/ZFYVE27/SEMA6A/IGF1/PTPN11/NEDD9/SOX11/PIK3R1/NTF3/IGF1R/PID1/CBLB/ACVR2B/HIP1R/FGF1/PIP4K2A/BDNF/RHOQ/TBX20/EGFR/BMP4/RGMA/GRB2/ZBTB7A/SPRY3/ING2/SOX9/LIF/RBPJ/IGFBP3/SFRP1/CAV2/TMEM100/ANGPT2/GPR155/NR4A3/PTK2B/STAT5B/EFNB2/F…	174
	GO:0048667	cell morphogenesis involved in neuron differentiation	85/3107	132/6971	0.643939	1.44477	4.62589	2.92341e-06	0.000258966	0.000202929	DTNBP1/FYN/EFNA1/WNT5A/NR4A2/ZFYVE27/SEMA6A/PTPN11/UNC5B/PSEN1/MEF2A/LHFPL5/BDNF/B4GALT5/SEMA3E/GBX2/SEMA6D/NFIB/CCK/CHODL/EPHA3/NR2E1/LRTM2/OTX2/UCHL1/VCL/GLI2/NTN1/ABL1/ETV1/NOG/MEGF9/RAB21/B3GNT2/MAP1B/SEMA4D/NTRK1/APP/TNR/BTBD3/FGFR2/CNTN1/TPBG/NRP1/GDF7/NTN4/B4GALT6/CHL1/KIF5C/PLPPR4/NDP/LRP8/LHX2/SEMA3G/MYOT/CDH11/GPRASP3/DPYSL5/SRCIN1/TSKU/RTN4/EVX1/LHX3/CCKAR/CDC42/POU4F2/EXT1/MFSD2A/SLIT…	85
	ssc04152	AMPK signaling pathway	81/3762	122/9430	0.663934	1.66425	6.01602	2.43324e-09	8.40117e-08	4.29387e-08	CAB39/PRKAG3/PPARG/RAB2A/FOXO3/PFKFB1/EIF4EBP1/CD36/CREB5/CIDEA/CPT1A/LEP/RHEB/FBP1/INSR/IRS1/PPP2R2B/TBC1D1/IGF1/CREB3L2/PRKAB1/PIK3R1/IGF1R/CCND1/CAMKK2/IRS2/MLYCD/LIPE/ACACB/ACACA/CREB3/PPP2R3C/PPP2R2A/SCD/RPTOR/AKT3/PRKAB2/CAB39L/PFKFB3/SREBF1/PPP2R1B/PFKP/PPP2R3A/PPP2R5A/PPP2CA/ADIPOQ/EEF2K/LOC100511937/RAB10/PPP2R5C/PRKAG2/STRADB/PPP2R2C/CREB3L4/CREB3L1/ADRA1A/PCK1/FOXO1/PFKL/PPP2R5E/RPS6KB…	81
	ssc04022	cGMP-PKG signaling pathway	109/3762	166/9430	0.656627	1.64593	6.84018	1.2184e-11	6.0224e-10	3.07807e-10	ITPR1/KCNJ8/ADRA2B/CREB5/PPIF/ATP1A2/GTF2I/ATP2B4/ATP2B1/INSR/MAPK1/IRS1/PLCB1/GNAQ/NFATC1/ADRB2/CREB3L2/MYLK/SLC8A1/ITPR2/ADCY7/ROCK2/PPP1CC/KCNU1/PRKG1/NFATC2/CACNA1D/IRAG1/ADCY9/IRS2/ATF2/MEF2A/KCNMB3/GNAI1/MYLK4/CREB3/PLCB4/ADCY8/AGTR1/MEF2D/ATF4/ATP2B2/ITPR3/GUCY1B1/LOC100736765/BDKRB2/PRKCE/CALM1/PDE3A/ATP1B1/PPP3CA/CALM2/KCNMA1/AKT3/PDE5A/KNG1/RAF1/PRKG2/PIK3CG/PPP3CC/PPP3R1/PDE3B/ATP1B3/A…	109
	ssc04512	ECM-receptor interaction	59/3762	90/9430	0.655556	1.64325	4.99519	6.92768e-07	7.26357e-06	3.71244e-06	COL4A2/COL4A1/ITGA9/LAMB1/CD36/ITGA5/THBS2/TNC/LAMC2/ITGA7/THBS1/LAMA3/CD44/ITGA8/FREM1/SV2B/COL6A6/ITGA2B/TNXB/DAG1/ITGB8/ITGB6/ITGA1/LAMB2/HSPG2/LAMB3/LAMC1/IBSP/COL4A6/COL1A1/ITGAV/THBS4/LAMA4/GP9/ITGB3/TNR/ITGB4/LAMB4/COL9A1/ITGA11/ITGB1/GP5/ITGA6/SDC4/RELN/VWF/LAMA5/TNN/COL4A5/ITGB7/ITGB5/COL1A2/LAMA1/COL4A3/ITGA2/FN1/COL9A2/ITGA4/SDC1	59
	ssc04350	TGF-beta signaling pathway	71/3762	111/9430	0.63964	1.60335	5.20923	2.24587e-07	3.37857e-06	1.7268e-06	ACVR1C/SMAD3/SMAD7/BMP2/THSD4/SMAD2/NEO1/SMAD6/THBS1/GREM1/MAPK1/TGFB3/CUL1/TGFBR2/ACVR2B/BMP4/TGIF1/CREBBP/RGMA/FBN1/RBL1/RBX1/BMPR1B/ACVR2A/BAMBI/IFNG/LTBP1/BMPR1A/NOG/ID3/FMOD/GREM2/ACVR1/PPP2R1B/TMEM53/SMAD9/TGFB2/ID1/PPP2CA/BMP6/HFE/ID4/GDF7/SMURF1/SMURF2/RGMB/SMAD1/RPS6KB1/ID2/FST/ROCK1/TF/HDAC1/TGFB1/ZFYVE9/LRRC32/NCOR1/EP300/INHBE/HJV/LEMD3/BMPR2/INHCA/HDAC2/PPP2R1A/INHBB/PITX2/TGFBR1/INH…	71
	ssc04066	HIF-1 signaling pathway	69/3762	109/9430	0.633028	1.58678	5.01974	5.91651e-07	7.26357e-06	3.71244e-06	ANGPT4/VEGFA/HK2/EDN1/EIF4EBP1/HIF1A/INSR/MAPK1/SLC2A1/HK3/IGF1/EGLN3/PIK3R1/IGF1R/IL6/PRKCA/HK1/CAMK2G/IFNGR2/PLCG2/EGFR/CREBBP/LDHB/TEK/IL6R/LTBR/ENO1/ANGPT2/FLT1/TLR4/RBX1/CDKN1A/ANGPT1/IFNG/SERPINE1/BCL2/AKT3/PFKFB3/EIF4E/PFKP/IFNGR1/LOC100511937/LDHB/NPPA/NOS3/PDHA1/MKNK2/PDK1/PFKL/CAMK2D/TIMP1/RPS6KB1/ARNT/NFKB1/ELOB/LDHA/MKNK1/TF/PDHB/EGLN2/CAMK2A/EP300/AKT2/PLCG1/EPAS1/MAP2K1/AKT1/INHCA/R…	69
	ssc04668	TNF signaling pathway	71/3762	115/9430	0.617391	1.54758	4.81319	1.60897e-06	1.46501e-05	7.48773e-06	MAP2K6/EDN1/CFLAR/CREB5/AMCF-II/JUN/MAPK1/RHBDF2/JAG1/CREB3L2/TAB2/CASP10/PIK3R1/IL6/ATF2/CEBPB/BIRC3/LIF/CREB3/MAP3K8/JUNB/IL15/CCL5/ATF4/ICAM1/DAB2IP/CCL2/VCAM1/PGAM5/MAPK9/AKT3/CXCL2/TNFAIP3/CASP8/ADAM17/SOCS3/TNFRSF1B/TAB3/IKBKB/IRF1/MAPK10/LOC100511937/IKBKG/FOS/CREB3L4/CREB3L1/IL18R1/NFKBIA/CYLD/CSF1/NFKB1/TRAF1/MMP3/MAPK8/NOD2/VEGFD/FADD/TAB1/XIAP/FAS/AKT2/IL1B2/CREB1/MAP2K1/PTGS2/AKT1/RHB…	71
	ssc04371	Apelin signaling pathway	85/3762	138/9430	0.615942	1.54395	5.24409	1.79523e-07	2.87769e-06	1.4708e-06	ITPR1/PRKAG3/SMAD3/CDH1/SMAD2/NOS1/MAPK1/PLCB1/GNAQ/GNG7/JAG1/MYLK/SLC8A1/ITPR2/ADCY7/PRKAB1/RYR3/CCND1/ADCY9/MRAS/MEF2A/LIPE/GNAI1/MYLK4/MYL4/PLCB4/ADCY10/ADCY8/AGTR1/RRAS2/MEF2D/ITPR3/KLF2/PRKCE/CALM1/GNG8/GNG2/GNG11/SERPINE1/CALM2/GNB5/AKT3/PRKAB2/ACTA2/GNG12/RAF1/PIK3CG/GNB1/PDE3B/RYR2/PLIN1/LOC100737927/MAP1LC3A/MEF2C/APLN/NOS3/PRKAG2/PIK3R6/GNA13/GNB4/ADCY5/APELA/RPS6KB1/MYL2/ADCY3/MYLK3/HD…	85
	ssc04068	FoxO signaling pathway	80/3762	131/9430	0.610687	1.53078	4.98375	6.81429e-07	7.26357e-06	3.71244e-06	SKP2/PRKAG3/SMAD3/GADD45G/GADD45A/FOXO3/IL10/SOD2/ARAF/HOMER3/BNIP3/INSR/MAPK1/TGFB3/IRS1/CAT/IGF1/TGFBR2/SGK2/PRKAB1/PLK2/PIK3R1/IGF1R/IL6/CCND1/IRS2/EGFR/CREBBP/GRB2/DEPP1/SGK1/FBXO32/KLF2/CDKN1A/SOS1/RBL2/CSNK1E/MAPK9/FOXO6/BRAF/AKT3/PRKAB2/SETD7/RAF1/ATM/IL7R/BCL2L11/SOS2/GADD45B/IKBKB/TGFB2/MAPK10/LOC100511937/NLK/PRKAG2/GRM1/PCK1/FOXO1/BCL6/STK4/FOXO4/MAPK8/MDM2/GABARAP/TGFB1/GABARAPL1/PDPK…	80
	ssc04010	MAPK signaling pathway	178/3762	293/9430	0.607509	1.52281	7.40631	2.0864e-13	1.80474e-11	9.2241e-12	PAK1/ANGPT4/DUSP1/MAP2K6/VEGFA/CACNG6/GADD45G/GADD45A/KITLG/MECOM/MAP3K20/MAP4K2/KIT/FGF10/EFNA1/PDGFRB/CACNA1B/ARAF/CACNA2D1/CACNG1/DUSP10/MAPKAPK2/MAPK7/JUN/INSR/MAPK1/TGFB3/IL1RAP/NFATC1/PLA2G4A/RASGRP2/ARRB1/IGF1/PDGFC/TAB2/TGFBR2/EFNA5/NTF3/IGF1R/CACNA1D/PRKCA/FGF1/ATF2/MAX/RASGRF2/CACNA1A/MRAS/GDNF/BDNF/EGFR/GRB2/CACNG5/TEK/MAP3K8/CACNB4/ANGPT2/RRAS2/FLT1/FGF7/ATF4/DUSP4/PLA2G4E/MAP4K4/ELK4…	178
	ssc04151	PI3K-Akt signaling pathway	212/3762	351/9430	0.603989	1.51399	7.99489	2.32284e-15	4.01851e-13	2.05388e-13	MAGI1/COL4A2/COL4A1/ITGA9/ANGPT4/VEGFA/OSMR/FOXO3/KITLG/LAMB1/EIF4EBP1/F2R/CREB5/ITGA5/THBS2/TNC/KIT/PRL/FGF10/EFNA1/PDGFRB/BCL2L1/RHEB/RXRA/LAMC2/ITGA7/PRLR/THBS1/INSR/MAPK1/LAMA3/IRS1/GNG7/PPP2R2B/ITGA8/IGF1/CREB3L2/JAK1/PDGFC/SGK2/GHR/EFNA5/PIK3R1/NTF3/IGF1R/IL6/CCND1/PRKCA/FGF1/ATF2/GDNF/BDNF/COL6A6/EGFR/LPAR1/ITGA2B/GRB2/TNXB/TEK/CREB3/IL6R/PHLPP1/HSP90AA1/PPP2R3C/TCL1A/ITGB8/CDC37/ANGPT2/IT…	212
Ost_D21_Vs_Con_D21	GO:0030258	lipid modification	39/2053	63/6971	0.619048	2.10199	5.67659	8.19597e-08	0.000215049	0.000185067	APOD/CPT1A/HSD17B10/LEP/PHYH/SESN2/INPP5K/HADHA/AUH/ACOX2/ACOX1/PLPP1/PTEN/SOX9/ACADS/INPPL1/EPHX2/INPP5A/HADH/TWIST1/ECH1/B3GALT1/PIP4P2/MFSD2A/SLC35C1/GBA1/CPT2/GGTA1/ETFB/MTM1/HAO2/MAPK14/MTMR7/PLPPR4/INPP5J/GDF15/FMO2/BDH2/SLC27A2	39	RNA-seq
	GO:0031214	biomineral tissue development	33/2053	56/6971	0.589286	2.00093	4.85868	3.94048e-06	0.0021372	0.00183924	ACVR1/NBR1/CLEC3B/WNT11/TFIP11/BMP2/SNX10/SOX9/PTHLH/ATP2B1/SPP1/ASPN/MEF2C/SBDS/CEBPB/ACVR2B/PTK2B/BMP4/RFLNB/TWIST1/TXLNG/OSR2/HEY2/TGFB1/DMP1/PTN/FGFR2/GJA1/SGMS2/LGR4/ISG15/PHEX/SMPD3	33
	GO:0030198	extracellular matrix organization	42/2053	79/6971	0.531646	1.80521	4.65016	7.86928e-06	0.00235283	0.0020248	LOXL1/SFRP2/COL14A1/FBLN1/MMP16/RAMP2/DPP4/CAV2/PDPN/B4GALT1/FAP/APP/POSTN/BMP2/MMP1/FBLN5/ECM2/EXT1/P4HA1/SOX9/SCARA3/NDNF/FGFR4/DDR1/FSCN1/ADAMTS15/MPZL3/FLOT1/ADAMTS1/RGCC/ADAMTSL5/MMP8/TGFB1/DMP1/FMOD/SLC39A8/COL7A1/AEBP1/MMP25/SMPD3/NTN4/ADAMTS20	42
	GO:0001503	ossification	60/2053	117/6971	0.512821	1.74129	5.22428	4.90554e-07	0.000519824	0.000447351	SFRP2/IGFBP5/ZHX3/MMP16/TP53INP2/GLI2/ACVR1/TAPT1/NBR1/CEBPD/SIX2/CLEC3B/WNT11/GDF10/BMP2/CCN3/FGF18/SNX10/EXT1/EBP/SOX9/PTHLH/ATP2B1/SPP1/CLEC11A/ASPN/MEF2C/SBDS/CEBPB/SIRT7/IGF2/ACVR2B/FIGNL1/MYOC/PTK2B/BMP4/DNAI3/TMEM53/SNAI2/RFLNB/TWIST1/SMAD7/TXLNG/OSR2/EPHA2/SEMA4D/BAMBI/TGFB1/DMP1/PTN/MAPK14/FGFR2/GJA1/WNT5A/SGMS2/LGR4/RUNX1/ISG15/PHEX/SMPD3	60
	GO:0071214	cellular response to abiotic stimulus	43/2053	84/6971	0.511905	1.73818	4.39749	2.14046e-05	0.00368116	0.00316794	SFRP2/CCND2/EFHD1/YBX3/LIG4/MDM2/SCN2A/HSF1/IRF1/WNT11/NFATC4/PDE2A/MMP1/ZBTB1/CHEK1/NPM1/SOX9/RAD51/SIRT1/FIGNL1/AQP1/RHOB/N4BP1/RAD1/EGR1/PKD2/LRRC8E/TMEM109/HVCN1/TGFB1/TLR4/MAP3K1/MAPK14/RPL26/GJA1/BDKRB2/FBXO4/BAX/TRPV4/HYAL1/RAD51AP1/GNAT1/BBC3	43
	GO:0045444	fat cell differentiation	34/2053	69/6971	0.492754	1.67315	3.63051	0.000390181	0.0187937	0.0161735	SFRP2/ATAT1/FOXO1/DUSP10/INHBB/CEBPD/ZFP36/WIF1/LEP/ALDH6A1/CTBP2/GDF10/BMP2/SLC7A10/FRZB/ADIRF/CEBPB/PIM1/ATF5/SIRT1/GNB3/ARL4A/DDIT3/ADIG/NR4A2/TGFB1/MAPK14/WNT5A/EBF2/CMKLR1/TRPV4/CCDC85B/PEX11A/PSMB8	34
	GO:0034612	response to tumor necrosis factor	32/2053	65/6971	0.492308	1.67164	3.51477	0.000585376	0.0244857	0.0210719	PID1/TNFSF18/NFKBIA/YBX3/CCL5/ZFP36/MAP2K7/IKBKB/CHI3L1/INPP5K/ADAM17/ENDOG/EXT1/PIAS4/SIRT1/TRAF3/PTK2B/ZFAND6/CD70/JAK2/CXCL16/MMP8/GBA1/SPHK1/TIFA/MAPK14/CCL2/PELI3/TRAIP/SLC22A5/TNFSF13B/SMPD3	32
	GO:0018193	peptidyl-amino acid modification	34/2053	70/6971	0.485714	1.64925	3.52714	0.000546822	0.0234912	0.0202161	ATAT1/GALNT16/FOXO1/NCOA7/ACVR1/ITGA5/EPHA4/OXR1/MTOR/FYN/CHI3L1/INPP5K/GALNT1/EGR2/SMYD2/NRP1/PIAS4/SIRT1/CTH/GAPDH/JAK2/SUMO1/AREG/SENP7/LIF/EGR1/LOC100512977/SEMA4D/TGFB1/CBX4/TRPV4/ENPP2/APOA1/SOX4	34
[truncated: 32 more rows]

## Sheet: S5
Table S5: GO and KEGG enriched terms of differentially expressed genes (DEGs) and differentially accessible regions (DARs) in GS vs. GL SMSCs at days 7, 14, and 21 of osteogenic induction.
[truncated: 15 more rows]

[truncated: 3 more sheets: S6, S7, S8]
